# Supplementary material for: Aberrant gene expression in mucosa adjacent to tumor reveals a molecular crosstalk in colon cancer
Source: Mol Cancer. 2014 Mar 5;13:46. doi: 10.1186/1476-4598-13-46 (PMC4023701; doi:10.1186/1476-4598-13-46)
Supplement: Additional file 1: Table S1 — List of DEG between adjacent and healthy mucosa. [file 1476-4598-13-46-S1.xls]

## Sheet: Tumor-like UP
PNMAL1
SERPING1
C3
COL6A1
FLNA
TIMP3
CTGF
CYR61
CTSK
FSTL1
JUNB
ZFP36
ITGA5
MSN
DPYSL3
TUBB6
TAGLN
SERPINF1
TRIB1
LAMC1
PXDN
PRKCDBP
GJA1
CCL2
HTRA1
PCDHGA1
PCDHGA10
PCDHGA11
PCDHGA12
PCDHGA2
PCDHGA3
PCDHGA4
PCDHGA5
PCDHGA6
PCDHGA7
PCDHGA8
PCDHGA9
PCDHGB1
PCDHGB2
PCDHGB3
PCDHGB4
PCDHGB5
PCDHGB6
PCDHGB7
PCDHGC3
PCDHGC4
PCDHGC5
ISLR
SIK1
IFI16
SLC43A3
TRIB2
NRP2
TSPAN4
GREM1
AEBP1
AHNAK2
FOSB
CD109
ZCCHC24
TNFAIP2
EGR1
CCDC3
ECM1
NR4A1
ADARB1
S100A4
FERMT2
LHFP
ANGPTL2
HEG1
CD93
JUN
SOD3
GLIS2
NRN1
NT5DC3
C7orf41
FILIP1L
PDZD2
LPL
IFI6
REEP1
NXN
SMTN
PRRX1
ARHGEF10
ASPN
APOLD1
IFI44
HBEGF
C11orf96
WASF3
LDLR
SPOCK1
VEGFC
OLFML2A
SELM
COL6A2
MRC2
PENK
FBN1
GEM
BCAT1
TUBG2
PECAM1
BCL6
INMT
SDC2
SOX18
CD248
ARHGEF3
IGFBP3
THBS4
RAMP1
HTRA3
DLC1
ZEB1
KATNAL1
2006-09-01
CES1
PI3
CDH5
ID4
FZD7
GAS1
LRRC32
GUCY1A3
RGS5
PCP4
ACTA2
TRIM22
PLEKHO1
PPL
QKI
CALD1
CXCR7
EGR2
TIMP2
PTBP2
USP13
CREB5
CRISPLD2
IL17RD
AKAP2
PALM2-AKAP2
SHANK3
OAS3
ARHGAP29
PTGS2
DDX3Y
PDE4B
PDZRN3
RBMS1
TCF4
ST6GAL2
MCAM
VWF
SYT1
CCL20
IQCJ-SCHIP1
SCHIP1
MN1
FAT4
NR4A2
GAL
S1PR3
CAV2
LAYN
OAS2
FRY
MORN5
GUCY1B3
MAFF
CDH2
SMPX
PRIC285
ADAMTS5
ELTD1
MAP1A
NUMBL
FGD5
PCDHA1
PCDHA10
PCDHA11
PCDHA12
PCDHA13
PCDHA2
PCDHA3
PCDHA4
PCDHA5
PCDHA6
PCDHA7
PCDHA8
PCDHA9
PCDHAC1
PCDHAC2
BHLHE22
TUBA1A
WFDC1
PRAC
CXCR4
EFEMP2
ERG
TSPAN2
NRXN3
IGFBP5
TRNP1
ARHGAP6
IGDCC4
PPFIBP1
NR4A3
CDKN1C
CSRP2
CDH13
DBN1
EMILIN1
DUOX2
MYADM
SEMA3A
PTRF
PDLIM4
CACHD1
VIM
FAM20C
CHRM3
SGCD
CH25H
GPR124
PALLD
TACR2
SAA1
KCNH2
ARHGEF26
FOS
LAMA4
C4A
C4B
LOC100509001
SOBP
SLC8A1
SORBS2
RAB34
POPDC2
EGR3
FRMD6
SLC2A14
SLC2A3
PHLDB2
SOCS1
B3GALNT1
FN1
PBX3
STON1
IGF2
INS-IGF2
NUAK1
HAS2
TPM2
SMARCA1
MMP2
GPR116
DUSP6
PHF20L1
C1R
RGS1
DENND5A
BAG2
DIP2C
TLN1
NTM
RHOB
IRS1
MXRA7
IL33
MXRA5
G0S2
LAMB2
TACC1
TMEM200A
NNMT
SAMD4A
DNAJC6
PRNP
LTBP1
EHD2
KGFLP1
KGFLP2
TNC
NID1
FOXC1
S100A8
TRA2B
ROR2
ELN
MYH10
TGFB1I1
THBD
LARP6
MLLT11
ROBO4
SAA2
TPST1
LIMCH1
HSPG2
VGLL3
FIBIN
RAB31
MAFB
C1S
MRAS
ABCC9
HEY2
TSPAN18
TSHZ2
SPTBN1
SRP19
WWTR1
ITGA9
RASSF8
LSAMP
MIR21
BICC1

## Sheet: Trend UP
AREG
COL1A1
COL1A2
TIMP1
THY1
SPARC
PDGFRB
COL18A1
COL4A1
COL5A1
ANO6
FKBP10
TGM2
NES
IL8
SOCS3
CXCL1
EDNRA
ZAK
RBPMS
COL15A1
OLFML2B
RAB23
PHLDA1
ARHGAP23
ENAH
CAMTA1
FNDC1
STC1
TMEM158
CALU
LAMP3
ABI2
SPP1
KLHL5
COL8A1
INHBB
PLCB1
AGT
ADAMTS4
CXCL11
EREG
AMIGO2
SULF1
ZNF532
CHN1
SERPINE2
COL6A3
VCAN
THBS2
STX2
CXCL2
GJC1
KIAA0802
TUBB3
SPON2
COL12A1
SERPINE1
RHOQ
WDR35
APCDD1
NCS1
KLF7
SLC12A4

## Sheet: Adjacent-specific UP
HBB
CAV1
PMP22
CRYAB
RGS2
DUSP1
HSPB8
ACTG2
EFEMP1
PLAT
OLFML3
SGK1
AQP1
KCTD12
MX1
MGP
CYBRD1
SERPINA3
FGFR1
TNS1
FABP4
ISG15
CCDC80
DES
FAM48A
PPP1R12B
PER1
APOD
FEZ1
COX7A1
EFHD1
GYPC
ST3GAL4
TSC22D3
CCL21
KANK2
IGFBP6
CDO1
C7
ATP2B4
CFL2
PTX3
ITGA7
LMOD1
SASH1
GSTM3
SCRG1
CHRDL1
TMTC1
CXCL12
PALMD
DNER
TGFBR3
FZD4
AKR1C1
PTPRS
RASL12
ATF3
SH3BP5
BEX1
CPXM2
ATP1A2
RCAN2
ABI3BP
STEAP4
SCG2
CXCL13
C20orf194
CYP1B1
FLRT2
JAZF1
SFRP2
S100B
NAP1L5
FLNC
FGF13
SRPX
PAMR1
FAM107A
NAP1L3
MSRB3
MRGPRF
LDOC1
USP18
SCGN
SLIT2
GPM6B
EFS
SYNPO2
CAP2
RERG
TMEM47
KLF2
MYLK
MFAP5
DHX58
MRVI1
PRICKLE2
PRPH
PPP1R1A
RUFY3
PTGS1
NFASC
LDB2
PEG3
CYYR1
TRPC1
C5orf23
GATA2
MMRN1
ADH1B
HERC6
FRAS1
CASQ2
CLDN11
IFI44L
SFRP1
CTSG
GLI3
PLP1
PI16
FXYD1
OSR2
FAM162B
PLN
CADM3
MEOX2
AKAP12
DDR2
TFPI
PTN
NR2F2
SAMD9L
GFRA1
ECSCR
DNAJB5
HLF
PRIMA1
PTGIS
L1CAM
RSPO3
MEIS2
PCSK5
DIXDC1
PCDH7
ARHGEF25
DACT3
SPARCL1
CALB2
RAI2
TCEAL3
TCEAL6
AGTR1
RBPMS2
PRDM8
TUBB2B
AOC3
GAS7
TCEAL7
PI15
EMCN
SDPR
AMOTL1
SORBS1
NEFL
CFD
GPC6
MUC4
C2orf40
GALNTL2
FAM46B
SHISA3
AHI1
LRRC17
OLFM1
MX2
C7orf58
MEIS1
XAF1
TMEM100
NEXN
EBF1
LEPR
CP
HOXB13
FIGF
SLIT3
MUSTN1
PRICKLE1
TCEAL2
ECM2
FBLN1
TEK
FAM70A
MPDZ
EPHA3
RERGL
CLEC3B
PRELP
RIMKLB
IGSF10
GHR
ADAMTSL3
OMD
DCLK1
TAC1
PCOLCE2
ZFPM2
CADM1
RBM24
MFAP4
MAP4
HAND2
ASAM
MAB21L2
PRKAA2
ZBTB16
FOXF1
KRT24
KIF26A
LRCH2
B3GNT7
GPX3
GPM6A
FMO2
CCDC69
GREM2
ABCA9
ELAVL4
FAM13C
OR51E2
NCAM1
PODN
RSPO2
GPR133
GLDN
IFIT3
CNRIP1
FHL5
CDH19
SCNN1G
C1QTNF7
ADAMTS1
MYH11
KCNN3
RUFY2
C16orf45
SLC7A2
CCDC50
LRRN4CL
FBLN2
EML1
PIRT
CLDN5
PDE1A
HMP19
SNAP25
FHL1
VIP
C6orf174
KIAA0408
NKX2-3
PHOX2B
CNN1
MAMDC2
C1QTNF3
CFH
ITIH5
DTNA
SEMA3G
FGF7
GPRASP1
WISP2
PDZRN4
RBMS3
TNXA
TNXB
DCN
NDRG4
OGN
SSPN
C13orf33
CLIP4
LRRFIP1
MAP2
LDB3
ZBTB20
RUNX1T1
TLL1
TMEFF2
C16orf89
RTN4
INSL5
MMRN2
FAM129A
RSAD2
ITPR1
AFF3
TMOD2
CYS1
ANKRD36
ANKRD36B
LOC100510023
LOC400986
RHOJ
GAP43
NLGN4X
LMO3
KCNAB1
FBLN5
CEBPD
TSHZ3
LPHN2
CLEC14A
S1PR1
CILP
CFHR1
PDGFRA
MYOC
MAP1B
PRDM6
THSD7A
DPT
C4orf7
PLIN1
LOC728392
NLRP1
GRASP
ANGPTL1
NEGR1
MALAT1
MUC12
BCHE
JAM2
FXYD6
LYVE1
LIMS2
VCL
C21orf88
PTPRM
ADIPOQ
KCNMB1
MYL9
PDLIM3
HBA1
HBA2
LOC644538
LAMA2
RGMA
PDE2A
LGI1
SYT11
HSPB7
AIF1L
CLIP3
BNC2
NPTX1
ANK2
HERC5
MYOCD
SYNM
RECK
JAM3
NRXN1
PPAP2B
STAB1
CLU
PTGDS
IFIT1
RTN1
TENC1
PGM5
MASP1
ZEB2
DARC
TSPYL5
CSRNP1
NAV1
TWIST2
UCHL1
COL14A1
C8orf4
BHLHE41
THRB
LIFR
ARMCX1
CD36
RELN
NBEA
ZNF423
THBS1
CHRNA3
CNTN1
AKT3
NFIC
PRPF38B
SNRPN
SLITRK3
FILIP1
PCDH9
SLMAP

## Sheet: Tumor-like DOWN
OLFM4
GSTT1
C1orf63
SERPINA1
IGFBP2
NETO2
L1TD1
GPR160
CLC
LY96
DEFA5
POPDC3
CYP2B6
USMG5
TMEM195
SPINK4
HOXB6
REG4
SPAG9
PRAP1
GMFB
SNORA12
SCARNA14
IGLV1-40
IGKV3D-11
GDPD1

## Sheet: Trend DOWN
MB
CELA3A
CELA3B
ETNK1
RAB6B
GRAMD1C
ITLN1
ABHD5
DEFB1
MS4A8B
GSTA1
NEUROD1
WDR78
GBA3
NLN
HAPLN1
SLC38A4
MESP1
GPR34
CCNG2
OSTalpha
PANK3
KLK1
SLC23A3
HSD3B2
SFXN1
CLCA1
ADAMDEC1
SLC37A2
SLC4A10
C1orf125
SPINK2
EVI2A
C12orf36
TRHDE
CYP2C18
XCL1
XCL2
IGJ
MEP1B
SLC25A24
LRRC31
PBLD
FGFR2
FAM55B
NIPSNAP3A
SLC3A1
ANPEP
TDP2
SLC16A1
HPGD
PTPRR
UGT2A3
HEPACAM2
NDRG1
ARNTL
IGLV1-44
CCL13
NR1H4
HINT1
IGK@
IGKC
IGL@
IGLJ3
IGLV3-19
IGKV1-5
NTN3
LOC652694

## Sheet: Adjacent-specific DOWN
REG1A
LYPLA1
HMMR
PITX2
APOBEC1
FAM3B
DEFA6
ALDOB
MAD2L1
SNORA6
EIF4A2
SNORA63
LOC100505946
