# Supplementary material for: Aberrant gene expression in mucosa adjacent to tumor reveals a molecular crosstalk in colon cancer
Source: Mol Cancer. 2014 Mar 5;13:46. doi: 10.1186/1476-4598-13-46 (PMC4023701; doi:10.1186/1476-4598-13-46)
Supplement: Additional file 3: Table S3 — GSEA functional analysis results. [file 1476-4598-13-46-S3.xls]

## Sheet: Adjacent_C2
NAME	SIZE	ES	NES	NOM p-val	FDR q-val	FWER p-val	RANK AT MAX	LEADING EDGE
CHIBA_RESPONSE_TO_TSA	38	0.633502	1.9899	0	0.567733	0.15	221	tags=11%, list=1%, signal=11%
MILI_PSEUDOPODIA_CHEMOTAXIS_DN	422	0.515152	1.86834	0	1	0.386	3151	tags=32%, list=21%, signal=39%
APPIERTO_RESPONSE_TO_FENRETINIDE_UP	33	0.646532	1.86223	0	0.815515	0.404	1490	tags=18%, list=10%, signal=20%
NING_CHRONIC_OBSTRUCTIVE_PULMONARY_DISEASE_UP	64	0.723064	1.82943	0	0.857493	0.505	633	tags=19%, list=4%, signal=19%
LUI_THYROID_CANCER_CLUSTER_1	50	0.638903	1.82346	0	0.724056	0.516	2084	tags=34%, list=14%, signal=39%
NGUYEN_NOTCH1_TARGETS_DN	62	0.525625	1.82192	0.00194553	0.616086	0.518	3623	tags=42%, list=24%, signal=55%
ST_DIFFERENTIATION_PATHWAY_IN_PC12_CELLS	37	0.623901	1.80915	0.0019305	0.605315	0.555	1483	tags=22%, list=10%, signal=24%
AIYAR_COBRA1_TARGETS_UP	37	0.64002	1.80462	0	0.554911	0.569	755	tags=19%, list=5%, signal=20%
BLALOCK_ALZHEIMERS_DISEASE_INCIPIENT_UP	363	0.47167	1.80446	0	0.494558	0.571	3395	tags=30%, list=22%, signal=38%
ZHU_CMV_24_HR_UP	41	0.749464	1.7997	0	0.470528	0.582	570	tags=20%, list=4%, signal=20%
LEE_METASTASIS_AND_ALTERNATIVE_SPLICING_UP	69	0.63303	1.79371	0	0.458893	0.61	1918	tags=30%, list=13%, signal=35%
MIDORIKAWA_AMPLIFIED_IN_LIVER_CANCER	34	0.648835	1.77598	0	0.505656	0.645	2407	tags=29%, list=16%, signal=35%
SHEPARD_CRUSH_AND_BURN_MUTANT_UP	130	0.543038	1.77118	0.00190114	0.490404	0.658	1782	tags=18%, list=12%, signal=20%
ZHAN_MULTIPLE_MYELOMA_UP	51	0.474276	1.77068	0.00195312	0.45734	0.661	4365	tags=39%, list=29%, signal=55%
DAZARD_RESPONSE_TO_UV_NHEK_UP	133	0.58942	1.76984	0.0019685	0.432164	0.665	1914	tags=26%, list=13%, signal=29%
GENTILE_UV_HIGH_DOSE_DN	237	0.474382	1.76858	0.00191571	0.409542	0.673	2632	tags=24%, list=17%, signal=28%
MISHRA_CARCINOMA_ASSOCIATED_FIBROBLAST_DN	23	0.619684	1.76242	0	0.410397	0.688	1461	tags=17%, list=10%, signal=19%
BENPORATH_NOS_TARGETS	161	0.537071	1.75954	0	0.399232	0.698	2330	tags=24%, list=15%, signal=28%
WU_CELL_MIGRATION	177	0.643281	1.75853	0	0.381779	0.698	1630	tags=30%, list=11%, signal=33%
WEIGEL_OXIDATIVE_STRESS_BY_HNE_AND_TBH	53	0.512611	1.75409	0	0.381041	0.711	2712	tags=23%, list=18%, signal=27%
KANG_CISPLATIN_RESISTANCE_UP	21	0.70738	1.75111	0.00192308	0.374451	0.725	1831	tags=33%, list=12%, signal=38%
BENPORATH_OCT4_TARGETS	268	0.520844	1.74912	0	0.363397	0.73	2330	tags=26%, list=15%, signal=30%
ASTIER_INTEGRIN_SIGNALING	49	0.553588	1.74857	0	0.349257	0.73	3053	tags=33%, list=20%, signal=41%
TAVOR_CEBPA_TARGETS_DN	23	0.741831	1.74632	0	0.344138	0.735	808	tags=30%, list=5%, signal=32%
NIKOLSKY_BREAST_CANCER_8P12_P11_AMPLICON	44	0.515065	1.74526	0	0.333931	0.74	1237	tags=16%, list=8%, signal=17%
WATANABE_RECTAL_CANCER_RADIOTHERAPY_RESPONSIVE_DN	90	0.531552	1.74347	0.00411523	0.327302	0.744	2501	tags=29%, list=16%, signal=34%
RASHI_RESPONSE_TO_IONIZING_RADIATION_1	36	0.648113	1.74344	0.00385356	0.31518	0.744	1397	tags=33%, list=9%, signal=37%
BERENJENO_TRANSFORMED_BY_RHOA_DN	344	0.59157	1.74116	0	0.310508	0.75	2755	tags=35%, list=18%, signal=41%
ZHANG_BREAST_CANCER_PROGENITORS_DN	130	0.469505	1.73752	0	0.309955	0.758	1273	tags=15%, list=8%, signal=16%
KRASNOSELSKAYA_ILF3_TARGETS_DN	38	0.719914	1.73501	0	0.307623	0.765	1458	tags=29%, list=10%, signal=32%
KIM_WT1_TARGETS_UP	213	0.609504	1.73293	0.0018797	0.302934	0.766	2619	tags=38%, list=17%, signal=45%
RASHI_RESPONSE_TO_IONIZING_RADIATION_2	115	0.489644	1.72841	0.0056391	0.307001	0.774	2525	tags=28%, list=17%, signal=33%
DAZARD_RESPONSE_TO_UV_SCC_DN	91	0.439302	1.72711	0.00381679	0.301508	0.778	3796	tags=35%, list=25%, signal=47%
WILLERT_WNT_SIGNALING	19	0.677212	1.72483	0	0.299143	0.781	2162	tags=42%, list=14%, signal=49%
STEARMAN_LUNG_CANCER_EARLY_VS_LATE_UP	104	0.425218	1.72336	0.00189753	0.294731	0.785	3329	tags=29%, list=22%, signal=37%
NAGASHIMA_NRG1_SIGNALING_UP	170	0.667732	1.72051	0	0.294562	0.787	2172	tags=35%, list=14%, signal=41%
REACTOME_MAPK_TARGETS_NUCLEAR_EVENTS_MEDIATED_BY_MAP_KINASES	29	0.548176	1.71971	0.00795229	0.288267	0.789	1483	tags=21%, list=10%, signal=23%
CHENG_RESPONSE_TO_NICKEL_ACETATE	26	0.554015	1.71859	0.006	0.284279	0.795	1473	tags=19%, list=10%, signal=21%
BIOCARTA_ETS_PATHWAY	17	0.618193	1.71669	0.00184843	0.281973	0.799	623	tags=12%, list=4%, signal=12%
HOEBEKE_LYMPHOID_STEM_CELL_DN	81	0.599376	1.71631	0.0040404	0.276175	0.8	1545	tags=28%, list=10%, signal=31%
OHM_METHYLATED_IN_ADULT_CANCERS	27	0.699016	1.71609	0.00191205	0.269816	0.8	1144	tags=30%, list=8%, signal=32%
KEGG_WNT_SIGNALING_PATHWAY	131	0.494909	1.71508	0	0.266202	0.804	2328	tags=24%, list=15%, signal=28%
BIOCARTA_VIP_PATHWAY	24	0.661592	1.71459	0.00194553	0.261406	0.805	2328	tags=29%, list=15%, signal=34%
MCBRYAN_PUBERTAL_BREAST_4_5WK_UP	226	0.565221	1.71441	0	0.255801	0.805	1352	tags=23%, list=9%, signal=24%
LEE_LIVER_CANCER_MYC_UP	44	0.628217	1.71425	0	0.250382	0.805	1142	tags=18%, list=7%, signal=20%
DEBIASI_APOPTOSIS_BY_REOVIRUS_INFECTION_DN	219	0.497522	1.71379	0.00197239	0.246262	0.806	2894	tags=28%, list=19%, signal=34%
CHARAFE_BREAST_CANCER_LUMINAL_VS_BASAL_DN	427	0.586656	1.71165	0.00195312	0.245778	0.811	2202	tags=31%, list=14%, signal=35%
WANG_HCP_PROSTATE_CANCER	78	0.591419	1.71147	0	0.240919	0.811	1580	tags=23%, list=10%, signal=26%
HALMOS_CEBPA_TARGETS_DN	37	0.686707	1.70839	0	0.243859	0.818	1479	tags=32%, list=10%, signal=36%
KIM_WT1_TARGETS_12HR_UP	158	0.603865	1.70784	0	0.240821	0.821	2656	tags=39%, list=17%, signal=46%
BROWNE_HCMV_INFECTION_48HR_DN	436	0.556162	1.70602	0	0.240818	0.825	2317	tags=28%, list=15%, signal=33%
REACTOME_CELL_JUNCTION_ORGANIZATION	69	0.611608	1.70508	0	0.23833	0.825	2331	tags=30%, list=15%, signal=36%
SATO_SILENCED_EPIGENETICALLY_IN_PANCREATIC_CANCER	35	0.64345	1.70456	0	0.235092	0.826	1277	tags=20%, list=8%, signal=22%
MULLIGHAN_NPM1_MUTATED_SIGNATURE_1_DN	116	0.498703	1.70016	0	0.23993	0.832	3515	tags=32%, list=23%, signal=41%
REACTOME_CELL_CELL_ADHESION_SYSTEMS	45	0.608609	1.69898	0	0.237868	0.835	2331	tags=31%, list=15%, signal=37%
MARTINEZ_RESPONSE_TO_TRABECTEDIN_UP	53	0.545972	1.69527	0.00785855	0.242012	0.843	2085	tags=23%, list=14%, signal=26%
JIANG_TIP30_TARGETS_UP	39	0.630372	1.69431	0.00378072	0.239858	0.847	1892	tags=36%, list=12%, signal=41%
POMEROY_MEDULLOBLASTOMA_PROGNOSIS_UP	29	0.684163	1.69279	0	0.238979	0.849	2272	tags=38%, list=15%, signal=44%
DANG_REGULATED_BY_MYC_DN	226	0.577704	1.69149	0	0.237829	0.853	2452	tags=33%, list=16%, signal=39%
FOSTER_INFLAMMATORY_RESPONSE_LPS_DN	359	0.519797	1.69032	0.00188324	0.236776	0.856	3575	tags=42%, list=23%, signal=54%
DITTMER_PTHLH_TARGETS_DN	70	0.485042	1.68986	0.0038835	0.233962	0.858	807	tags=11%, list=5%, signal=12%
AMIT_EGF_RESPONSE_120_HELA	66	0.666865	1.68894	0.0019305	0.232427	0.863	1810	tags=33%, list=12%, signal=38%
DOANE_RESPONSE_TO_ANDROGEN_DN	225	0.515123	1.68539	0	0.237151	0.877	3021	tags=36%, list=20%, signal=44%
DACOSTA_UV_RESPONSE_VIA_ERCC3_COMMON_DN	406	0.464281	1.68448	0.0114723	0.235385	0.878	3570	tags=33%, list=23%, signal=42%
TOOKER_GEMCITABINE_RESISTANCE_DN	124	0.48144	1.68344	0	0.2341	0.88	2808	tags=22%, list=18%, signal=26%
TOOKER_RESPONSE_TO_BEXAROTENE_UP	124	0.48144	1.68344	0	0.230553	0.88	2808	tags=22%, list=18%, signal=26%
KOKKINAKIS_METHIONINE_DEPRIVATION_96HR_UP	113	0.557479	1.68228	0.00391389	0.229735	0.881	2011	tags=27%, list=13%, signal=31%
CONCANNON_APOPTOSIS_BY_EPOXOMICIN_UP	231	0.543701	1.68223	0	0.226463	0.881	2171	tags=28%, list=14%, signal=32%
MARTINEZ_RB1_AND_TP53_TARGETS_DN	469	0.420974	1.6795	0	0.2293	0.886	3512	tags=29%, list=23%, signal=37%
SESTO_RESPONSE_TO_UV_C1	70	0.472429	1.67839	0.0176817	0.228293	0.888	325	tags=7%, list=2%, signal=7%
HAMAI_APOPTOSIS_VIA_TRAIL_DN	108	0.54644	1.67654	0.00193424	0.228976	0.891	1685	tags=24%, list=11%, signal=27%
SESTO_RESPONSE_TO_UV_C5	46	0.475245	1.67653	0.0366795	0.22581	0.891	4302	tags=43%, list=28%, signal=60%
MCBRYAN_PUBERTAL_BREAST_3_4WK_UP	172	0.535762	1.67651	0	0.222783	0.891	1948	tags=24%, list=13%, signal=28%
GRESHOCK_CANCER_COPY_NUMBER_UP	302	0.467665	1.67496	0	0.222755	0.893	3556	tags=35%, list=23%, signal=44%
FALVELLA_SMOKERS_WITH_LUNG_CANCER	64	0.562837	1.67487	0.00188324	0.219901	0.893	1906	tags=30%, list=13%, signal=34%
MARTINEZ_TP53_TARGETS_DN	469	0.408886	1.67415	0	0.218536	0.893	3316	tags=27%, list=22%, signal=33%
HOSHIDA_LIVER_CANCER_SURVIVAL_UP	70	0.643528	1.67398	0	0.216098	0.893	2716	tags=41%, list=18%, signal=50%
NOJIMA_SFRP2_TARGETS_UP	28	0.701308	1.6722	0	0.217095	0.896	1912	tags=32%, list=13%, signal=37%
LUI_THYROID_CANCER_PAX8_PPARG_UP	43	0.475594	1.67199	0.00567108	0.214795	0.896	2084	tags=21%, list=14%, signal=24%
COULOUARN_TEMPORAL_TGFB1_SIGNATURE_UP	84	0.475564	1.67178	0.00578035	0.212385	0.896	2398	tags=27%, list=16%, signal=32%
SENESE_HDAC3_TARGETS_UP	465	0.481964	1.67128	0.0037594	0.210693	0.897	3219	tags=32%, list=21%, signal=39%
NATSUME_RESPONSE_TO_INTERFERON_BETA_DN	42	0.510164	1.67064	0.0159681	0.209461	0.899	473	tags=10%, list=3%, signal=10%
ENK_UV_RESPONSE_KERATINOCYTE_UP	491	0.396522	1.6705	0.00785855	0.207176	0.9	2115	tags=14%, list=14%, signal=15%
MATSUDA_NATURAL_KILLER_DIFFERENTIATION	401	0.459974	1.67	0	0.205527	0.903	1855	tags=18%, list=12%, signal=20%
JAEGER_METASTASIS_UP	44	0.656798	1.66909	0	0.20496	0.906	586	tags=18%, list=4%, signal=19%
RASHI_RESPONSE_TO_IONIZING_RADIATION_5	118	0.478073	1.66874	0.0019802	0.203346	0.906	2276	tags=23%, list=15%, signal=27%
PROVENZANI_METASTASIS_DN	134	0.455119	1.66682	0.00391389	0.205061	0.911	1947	tags=18%, list=13%, signal=20%
IVANOVA_HEMATOPOIESIS_STEM_CELL	71	0.603856	1.66663	0	0.203162	0.911	2089	tags=34%, list=14%, signal=39%
MCBRYAN_PUBERTAL_BREAST_5_6WK_DN	114	0.510333	1.66656	0.00400802	0.201042	0.912	3820	tags=44%, list=25%, signal=58%
NAKAMURA_METASTASIS_MODEL_UP	39	0.585341	1.66654	0.00773694	0.198868	0.912	2637	tags=41%, list=17%, signal=49%
KANNAN_TP53_TARGETS_DN	16	0.677479	1.66627	0.00587084	0.197089	0.912	594	tags=19%, list=4%, signal=19%
GAUSSMANN_MLL_AF4_FUSION_TARGETS_F_UP	122	0.679298	1.66626	0	0.194947	0.912	1942	tags=39%, list=13%, signal=45%
NUTT_GBM_VS_AO_GLIOMA_UP	44	0.654755	1.66609	0.00996016	0.193119	0.912	1995	tags=27%, list=13%, signal=31%
YAO_TEMPORAL_RESPONSE_TO_PROGESTERONE_CLUSTER_6	63	0.655435	1.66561	0.00189036	0.191953	0.913	1768	tags=35%, list=12%, signal=39%
AMIT_EGF_RESPONSE_60_HELA	44	0.7354	1.6655	0	0.19007	0.913	1240	tags=34%, list=8%, signal=37%
LE_EGR2_TARGETS_DN	90	0.622446	1.66424	0.00192308	0.190036	0.913	1945	tags=30%, list=13%, signal=34%
REN_ALVEOLAR_RHABDOMYOSARCOMA_DN	404	0.589735	1.66261	0.0119048	0.190627	0.917	2015	tags=29%, list=13%, signal=32%
HAN_SATB1_TARGETS_DN	314	0.510142	1.66255	0	0.188735	0.917	2542	tags=27%, list=17%, signal=32%
BILD_HRAS_ONCOGENIC_SIGNATURE	242	0.564393	1.66207	0	0.18766	0.919	2310	tags=32%, list=15%, signal=37%
DAVICIONI_TARGETS_OF_PAX_FOXO1_FUSIONS_UP	247	0.630221	1.66183	0	0.186183	0.919	1998	tags=35%, list=13%, signal=40%
MONNIER_POSTRADIATION_TUMOR_ESCAPE_DN	309	0.384339	1.66107	0.00187617	0.185783	0.921	2698	tags=22%, list=18%, signal=26%
CHIARADONNA_NEOPLASTIC_TRANSFORMATION_KRAS_DN	127	0.684921	1.66094	0	0.184119	0.921	2501	tags=43%, list=16%, signal=51%
KOYAMA_SEMA3B_TARGETS_DN	262	0.517915	1.66023	0	0.183493	0.922	2747	tags=29%, list=18%, signal=35%
OSWALD_HEMATOPOIETIC_STEM_CELL_IN_COLLAGEN_GEL_UP	213	0.602361	1.66001	0	0.182125	0.923	3623	tags=51%, list=24%, signal=66%
OSWALD_HEMATOPOIETIC_STEM_CELL_IN_COLLAGEN_GEL_DN	213	0.602361	1.66001	0	0.18039	0.923	3623	tags=51%, list=24%, signal=66%
SESTO_RESPONSE_TO_UV_C8	72	0.504048	1.6599	0.0216535	0.178883	0.923	3159	tags=31%, list=21%, signal=38%
WATTEL_AUTONOMOUS_THYROID_ADENOMA_UP	20	0.653262	1.65922	0.00749064	0.178225	0.923	1364	tags=20%, list=9%, signal=22%
KANNAN_TP53_TARGETS_UP	44	0.658375	1.65798	0.00192308	0.178403	0.923	1672	tags=34%, list=11%, signal=38%
HAN_SATB1_TARGETS_UP	296	0.445588	1.65687	0	0.178175	0.924	2772	tags=25%, list=18%, signal=30%
SUNG_METASTASIS_STROMA_UP	105	0.625967	1.65645	0	0.177243	0.924	1814	tags=29%, list=12%, signal=32%
DAUER_STAT3_TARGETS_UP	35	0.727431	1.65568	0.0019685	0.176685	0.925	1716	tags=46%, list=11%, signal=51%
REACTOME_MAP_KINASES_ACTIVATION_IN_TLR_CASCADE	40	0.463105	1.6548	0.0229008	0.176503	0.926	1483	tags=15%, list=10%, signal=17%
KEGG_FOCAL_ADHESION	179	0.615157	1.65339	0	0.177227	0.928	1961	tags=32%, list=13%, signal=37%
IWANAGA_CARCINOGENESIS_BY_KRAS_PTEN_DN	263	0.622486	1.65333	0	0.175713	0.928	1726	tags=30%, list=11%, signal=33%
WINTER_HYPOXIA_METAGENE	203	0.496019	1.65254	0.00378072	0.175493	0.929	1961	tags=23%, list=13%, signal=26%
CHENG_IMPRINTED_BY_ESTRADIOL	93	0.489173	1.65182	0	0.175119	0.93	1725	tags=23%, list=11%, signal=25%
DOUGLAS_BMI1_TARGETS_UP	481	0.516371	1.65115	0	0.174636	0.93	2992	tags=32%, list=20%, signal=39%
NING_CHRONIC_OBSTRUCTIVE_PULMONARY_DISEASE_DN	57	0.589627	1.6504	0.00404858	0.174254	0.93	1948	tags=30%, list=13%, signal=34%
BROWNE_HCMV_INFECTION_12HR_DN	93	0.642216	1.65022	0	0.173059	0.93	1558	tags=28%, list=10%, signal=31%
ZHOU_INFLAMMATORY_RESPONSE_LPS_UP	320	0.547388	1.65003	0	0.171812	0.931	1672	tags=26%, list=11%, signal=29%
GRESHOCK_CANCER_COPY_NUMBER_DN	316	0.46147	1.64996	0	0.170504	0.931	3556	tags=35%, list=23%, signal=44%
LU_AGING_BRAIN_DN	246	0.61757	1.64982	0.00194932	0.169271	0.932	2355	tags=38%, list=15%, signal=44%
SIMBULAN_UV_RESPONSE_IMMORTALIZED_DN	26	0.679465	1.64903	0	0.169182	0.934	3031	tags=50%, list=20%, signal=62%
PETRETTO_HEART_MASS_QTL_CIS_UP	22	0.556144	1.64898	0.013834	0.167891	0.934	810	tags=14%, list=5%, signal=14%
MCBRYAN_PUBERTAL_BREAST_6_7WK_UP	163	0.468148	1.64863	0.00193798	0.167132	0.935	3665	tags=39%, list=24%, signal=51%
MARTINEZ_RB1_TARGETS_DN	421	0.434421	1.64684	0.002	0.168223	0.936	1881	tags=17%, list=12%, signal=19%
KAAB_HEART_ATRIUM_VS_VENTRICLE_UP	237	0.656946	1.64669	0	0.167139	0.936	2454	tags=40%, list=16%, signal=47%
ZHOU_INFLAMMATORY_RESPONSE_LIVE_UP	374	0.543674	1.64612	0	0.166727	0.938	2919	tags=36%, list=19%, signal=43%
BIOCARTA_IGF1_PATHWAY	20	0.643272	1.64557	0.0110906	0.16644	0.939	1621	tags=30%, list=11%, signal=34%
GRUETZMANN_PANCREATIC_CANCER_UP	330	0.52116	1.64552	0.00798403	0.165204	0.939	1677	tags=19%, list=11%, signal=21%
CHIBA_RESPONSE_TO_TSA_UP	40	0.669864	1.64373	0.003861	0.166975	0.943	2238	tags=38%, list=15%, signal=44%
HEIDENBLAD_AMPLICON_8Q24_DN	30	0.485012	1.64355	0.0075188	0.16601	0.943	1045	tags=13%, list=7%, signal=14%
KERLEY_RESPONSE_TO_CISPLATIN_UP	39	0.663444	1.64312	0	0.165379	0.944	1995	tags=44%, list=13%, signal=50%
ENK_UV_RESPONSE_EPIDERMIS_DN	490	0.436294	1.64241	0.00579151	0.165288	0.945	1938	tags=18%, list=13%, signal=20%
UEDA_CENTRAL_CLOCK	80	0.481688	1.64176	0	0.165064	0.947	2817	tags=25%, list=18%, signal=31%
SCHLESINGER_METHYLATED_DE_NOVO_IN_CANCER	71	0.652587	1.64133	0	0.164475	0.948	2270	tags=42%, list=15%, signal=49%
KEGG_AXON_GUIDANCE	116	0.519568	1.64062	0	0.164162	0.949	2607	tags=33%, list=17%, signal=39%
MARTINEZ_TP53_TARGETS_UP	484	0.450623	1.63974	0.00581395	0.164267	0.95	2422	tags=24%, list=16%, signal=27%
BONOME_OVARIAN_CANCER_SURVIVAL_SUBOPTIMAL_DEBULKING	479	0.482235	1.6397	0	0.163166	0.95	2410	tags=23%, list=16%, signal=27%
KINSEY_TARGETS_OF_EWSR1_FLII_FUSION_DN	313	0.650235	1.63894	0	0.163145	0.951	2469	tags=41%, list=16%, signal=48%
KYNG_DNA_DAMAGE_UP	98	0.576206	1.6387	0	0.162291	0.951	2191	tags=32%, list=14%, signal=37%
LANDIS_ERBB2_BREAST_PRENEOPLASTIC_DN	50	0.556436	1.63856	0.0155945	0.161376	0.951	761	tags=18%, list=5%, signal=19%
AMUNDSON_GENOTOXIC_SIGNATURE	82	0.487733	1.63742	0.00194175	0.161836	0.953	2654	tags=26%, list=17%, signal=31%
RODWELL_AGING_KIDNEY_NO_BLOOD_UP	143	0.707792	1.63682	0	0.161427	0.953	2031	tags=43%, list=13%, signal=49%
DAVICIONI_MOLECULAR_ARMS_VS_ERMS_DN	167	0.63987	1.63638	0.00589391	0.160877	0.953	2228	tags=38%, list=15%, signal=44%
BIOCARTA_CARM_ER_PATHWAY	32	0.481008	1.63549	0.0136187	0.160876	0.954	3609	tags=44%, list=24%, signal=57%
DIRMEIER_LMP1_RESPONSE_EARLY	51	0.667216	1.63441	0.0152381	0.161101	0.954	2619	tags=41%, list=17%, signal=50%
LIU_SOX4_TARGETS_UP	130	0.410043	1.63373	0.011215	0.160822	0.955	2619	tags=22%, list=17%, signal=27%
BILD_SRC_ONCOGENIC_SIGNATURE	57	0.534939	1.63205	0.00588235	0.162104	0.956	2984	tags=30%, list=20%, signal=37%
RICKMAN_HEAD_AND_NECK_CANCER_C	85	0.614455	1.63078	0	0.162644	0.956	1502	tags=25%, list=10%, signal=27%
ZHONG_RESPONSE_TO_AZACITIDINE_AND_TSA_UP	171	0.51361	1.63037	0	0.162084	0.956	1961	tags=23%, list=13%, signal=27%
SIMBULAN_UV_RESPONSE_NORMAL_DN	25	0.66579	1.63011	0.00380228	0.161388	0.956	2563	tags=48%, list=17%, signal=58%
HONMA_DOCETAXEL_RESISTANCE	27	0.605807	1.62966	0.0155039	0.160956	0.956	271	tags=11%, list=2%, signal=11%
BOYAULT_LIVER_CANCER_SUBCLASS_G3_DN	44	0.671038	1.62902	0.00396825	0.160718	0.957	1478	tags=34%, list=10%, signal=38%
MULLIGHAN_NPM1_SIGNATURE_3_DN	151	0.523522	1.62825	0	0.160834	0.957	2516	tags=26%, list=17%, signal=31%
TURASHVILI_BREAST_DUCTAL_CARCINOMA_VS_DUCTAL_NORMAL_DN	175	0.681463	1.62755	0	0.161068	0.957	1432	tags=34%, list=9%, signal=37%
GU_PDEF_TARGETS_UP	67	0.720418	1.6273	0	0.160388	0.958	1947	tags=42%, list=13%, signal=48%
HELLER_HDAC_TARGETS_SILENCED_BY_METHYLATION_UP	357	0.582511	1.62659	0	0.16029	0.959	2446	tags=35%, list=16%, signal=41%
MARKEY_RB1_CHRONIC_LOF_UP	106	0.601199	1.62572	0.00389105	0.160639	0.959	2452	tags=34%, list=16%, signal=40%
BIOCARTA_GPCR_PATHWAY	31	0.523783	1.62528	0.0135135	0.160243	0.959	2236	tags=19%, list=15%, signal=23%
KIM_WT1_TARGETS_8HR_UP	160	0.578968	1.62404	0.0019305	0.16101	0.959	2656	tags=37%, list=17%, signal=44%
CORRE_MULTIPLE_MYELOMA_UP	65	0.694736	1.6231	0	0.161373	0.959	1458	tags=38%, list=10%, signal=42%
SAKAI_CHRONIC_HEPATITIS_VS_LIVER_CANCER_DN	26	0.683205	1.62309	0.00579151	0.160383	0.959	2975	tags=65%, list=20%, signal=81%
CHANDRAN_METASTASIS_DN	89	0.664389	1.62281	0	0.159805	0.96	2119	tags=42%, list=14%, signal=48%
VART_KSHV_INFECTION_ANGIOGENIC_MARKERS_UP	152	0.670621	1.62247	0	0.159307	0.96	2090	tags=47%, list=14%, signal=54%
BIOCARTA_CCR5_PATHWAY	15	0.787442	1.62193	0.00389105	0.159103	0.961	800	tags=33%, list=5%, signal=35%
PEREZ_TP63_TARGETS	310	0.576803	1.6215	0	0.158765	0.962	2352	tags=35%, list=15%, signal=40%
CERVERA_SDHB_TARGETS_2	101	0.637147	1.62099	0	0.158576	0.962	1511	tags=33%, list=10%, signal=36%
DORN_ADENOVIRUS_INFECTION_12HR_UP	23	0.746612	1.6206	0.0112782	0.158033	0.962	1475	tags=39%, list=10%, signal=43%
BROWNE_HCMV_INFECTION_8HR_UP	94	0.520983	1.6205	0	0.157295	0.963	2511	tags=28%, list=16%, signal=33%
ZHU_CMV_ALL_UP	58	0.699645	1.62045	0.00196078	0.15645	0.963	2542	tags=36%, list=17%, signal=43%
BONOME_OVARIAN_CANCER_SURVIVAL_OPTIMAL_DEBULKING	221	0.396667	1.62033	0	0.155645	0.963	2877	tags=26%, list=19%, signal=31%
KIM_WT1_TARGETS_12HR_DN	206	0.407862	1.61993	0.00980392	0.155249	0.963	3733	tags=29%, list=25%, signal=37%
PEREZ_TP53_AND_TP63_TARGETS	182	0.610128	1.61989	0	0.154398	0.963	2352	tags=37%, list=15%, signal=43%
SNIJDERS_AMPLIFIED_IN_HEAD_AND_NECK_TUMORS	31	0.582397	1.61985	0.0128205	0.153641	0.963	3781	tags=55%, list=25%, signal=73%
BOYLAN_MULTIPLE_MYELOMA_D_UP	79	0.477347	1.6195	0.00194553	0.153329	0.963	2979	tags=30%, list=20%, signal=38%
GARGALOVIC_RESPONSE_TO_OXIDIZED_PHOSPHOLIPIDS_TURQUOISE_UP	70	0.522535	1.61944	0.0154143	0.152611	0.964	3196	tags=41%, list=21%, signal=52%
CREIGHTON_ENDOCRINE_THERAPY_RESISTANCE_4	280	0.504321	1.61924	0.00196464	0.151984	0.964	2445	tags=27%, list=16%, signal=31%
ZHU_CMV_8_HR_DN	31	0.674818	1.61866	0.00590551	0.151855	0.964	2334	tags=42%, list=15%, signal=49%
ELVIDGE_HYPOXIA_UP	168	0.60243	1.61859	0.00191939	0.151174	0.964	2580	tags=38%, list=17%, signal=45%
REACTOME_CLASS_B2_SECRETIN_FAMILY_RECEPTORS	51	0.628532	1.61827	0	0.150601	0.964	2090	tags=39%, list=14%, signal=45%
BROWNE_HCMV_INFECTION_6HR_UP	61	0.58819	1.61823	0.00384615	0.149841	0.964	1646	tags=23%, list=11%, signal=26%
FLECHNER_PBL_KIDNEY_TRANSPLANT_REJECTED_VS_OK_UP	64	0.420409	1.6179	0.018	0.149432	0.965	3624	tags=28%, list=24%, signal=37%
MARTORIATI_MDM4_TARGETS_NEUROEPITHELIUM_UP	88	0.504154	1.61723	0.0140562	0.149451	0.965	2563	tags=28%, list=17%, signal=34%
RIZKI_TUMOR_INVASIVENESS_2D_UP	58	0.481569	1.61718	0.0177515	0.148706	0.965	2411	tags=28%, list=16%, signal=33%
OUYANG_PROSTATE_CANCER_PROGRESSION_DN	17	0.599255	1.61658	0.0207547	0.148581	0.965	1621	tags=24%, list=11%, signal=26%
SAMOLS_TARGETS_OF_KHSV_MIRNAS_DN	57	0.581375	1.61634	0.00589391	0.148127	0.965	1522	tags=25%, list=10%, signal=27%
MULLIGHAN_MLL_SIGNATURE_1_DN	226	0.527932	1.61625	0	0.147495	0.965	3094	tags=35%, list=20%, signal=43%
FRIDMAN_SENESCENCE_UP	76	0.67261	1.61604	0.0019685	0.147	0.967	2171	tags=43%, list=14%, signal=50%
MULLIGHAN_MLL_SIGNATURE_2_DN	269	0.474453	1.61543	0	0.146923	0.968	3622	tags=36%, list=24%, signal=47%
SATO_SILENCED_BY_METHYLATION_IN_PANCREATIC_CANCER_2	34	0.739552	1.61533	0	0.146234	0.968	1277	tags=35%, list=8%, signal=38%
MARTINEZ_RB1_AND_TP53_TARGETS_UP	482	0.438358	1.61399	0.00588235	0.147079	0.969	2422	tags=23%, list=16%, signal=27%
GENTILE_UV_RESPONSE_CLUSTER_D8	27	0.644826	1.61334	0.00378072	0.147037	0.969	2705	tags=44%, list=18%, signal=54%
SENESE_HDAC1_AND_HDAC2_TARGETS_UP	214	0.540481	1.61289	0.00194553	0.146931	0.97	3312	tags=40%, list=22%, signal=50%
SANA_TNF_SIGNALING_DN	75	0.712959	1.61282	0	0.146253	0.97	1893	tags=41%, list=12%, signal=47%
DER_IFN_GAMMA_RESPONSE_UP	56	0.56883	1.61248	0.0249042	0.14594	0.97	2371	tags=30%, list=16%, signal=36%
RIGGINS_TAMOXIFEN_RESISTANCE_DN	211	0.483469	1.61201	0.00380228	0.145863	0.971	2745	tags=30%, list=18%, signal=36%
DELYS_THYROID_CANCER_DN	200	0.745029	1.61172	0	0.145456	0.971	1527	tags=44%, list=10%, signal=48%
FERNANDEZ_BOUND_BY_MYC	163	0.418532	1.61158	0	0.144938	0.971	3524	tags=27%, list=23%, signal=35%
MARCHINI_TRABECTEDIN_RESISTANCE_UP	20	0.716988	1.6113	0.00576923	0.144535	0.971	1677	tags=30%, list=11%, signal=34%
AMIT_EGF_RESPONSE_40_MCF10A	19	0.758015	1.61117	0.0136187	0.144143	0.972	2298	tags=53%, list=15%, signal=62%
KAN_RESPONSE_TO_ARSENIC_TRIOXIDE	121	0.638599	1.61113	0.00383142	0.143465	0.972	2542	tags=45%, list=17%, signal=53%
OKUMURA_INFLAMMATORY_RESPONSE_LPS	170	0.463639	1.61086	0.00193798	0.143095	0.972	2642	tags=28%, list=17%, signal=34%
KEGG_BASAL_CELL_CARCINOMA	42	0.556932	1.6108	0.0150376	0.142511	0.972	2747	tags=36%, list=18%, signal=43%
KEGG_PATHWAYS_IN_CANCER	292	0.433179	1.61064	0	0.142011	0.972	2389	tags=23%, list=16%, signal=26%
TURASHVILI_BREAST_DUCTAL_CARCINOMA_VS_DUCTAL_NORMAL_UP	44	0.68975	1.60957	0.00197628	0.142505	0.973	825	tags=27%, list=5%, signal=29%
UDAYAKUMAR_MED1_TARGETS_DN	237	0.489908	1.60934	0.00192678	0.142134	0.973	2619	tags=27%, list=17%, signal=33%
BRUECKNER_TARGETS_OF_MIRLET7A3_UP	104	0.459514	1.60918	0.00389864	0.141633	0.973	1264	tags=15%, list=8%, signal=17%
FRASOR_RESPONSE_TO_ESTRADIOL_DN	59	0.544915	1.60808	0.00575816	0.142186	0.976	1892	tags=32%, list=12%, signal=37%
BROWNE_HCMV_INFECTION_30MIN_UP	44	0.621342	1.60579	0.00760456	0.144521	0.976	1397	tags=32%, list=9%, signal=35%
LEE_NEURAL_CREST_STEM_CELL_DN	108	0.638244	1.60567	0.00190114	0.143991	0.976	1727	tags=40%, list=11%, signal=45%
LEE_LIVER_CANCER_E2F1_UP	58	0.680291	1.60567	0.00191571	0.143312	0.976	1756	tags=40%, list=12%, signal=45%
CAIRO_HEPATOBLASTOMA_UP	207	0.429557	1.60548	0.0227704	0.142877	0.976	2514	tags=21%, list=17%, signal=25%
MORI_EMU_MYC_LYMPHOMA_BY_ONSET_TIME_DN	16	0.619305	1.60534	0.0154739	0.142352	0.976	3782	tags=63%, list=25%, signal=83%
PICCALUGA_ANGIOIMMUNOBLASTIC_LYMPHOMA_DN	132	0.530097	1.60497	0.026975	0.14214	0.977	3026	tags=32%, list=20%, signal=39%
WATANABE_ULCERATIVE_COLITIS_WITH_CANCER_UP	18	0.826022	1.60494	0	0.14155	0.977	677	tags=33%, list=4%, signal=35%
KENNY_CTNNB1_TARGETS_DN	39	0.484723	1.60458	0.0211538	0.141364	0.977	4452	tags=41%, list=29%, signal=58%
BHATTACHARYA_EMBRYONIC_STEM_CELL	63	0.51305	1.6045	0.028	0.140836	0.977	1191	tags=11%, list=8%, signal=12%
MARTORIATI_MDM4_TARGETS_FETAL_LIVER_DN	241	0.432374	1.60426	0.00411523	0.140461	0.977	3304	tags=31%, list=22%, signal=39%
AMIT_EGF_RESPONSE_120_MCF10A	40	0.66054	1.60403	0.0359168	0.140073	0.977	1898	tags=38%, list=12%, signal=43%
SWEET_LUNG_CANCER_KRAS_DN	358	0.727101	1.60381	0	0.139814	0.977	2471	tags=55%, list=16%, signal=64%
SATO_SILENCED_BY_METHYLATION_IN_PANCREATIC_CANCER_1	361	0.539389	1.60375	0	0.139251	0.977	3071	tags=40%, list=20%, signal=49%
HUANG_DASATINIB_RESISTANCE_UP	73	0.684157	1.60365	0.00592885	0.138737	0.977	2222	tags=47%, list=15%, signal=54%
BONCI_TARGETS_OF_MIR15A_AND_MIR16_1	72	0.530759	1.60258	0.0114068	0.139252	0.978	2580	tags=32%, list=17%, signal=38%
REACTOME_SIGNALING_BY_PDGF	60	0.624033	1.60079	0.00803213	0.140742	0.978	2049	tags=38%, list=13%, signal=44%
CHUANG_OXIDATIVE_STRESS_RESPONSE_UP	27	0.582232	1.60079	0.0350195	0.140119	0.978	1497	tags=19%, list=10%, signal=21%
BROWNE_HCMV_INFECTION_1HR_UP	49	0.663716	1.6005	0	0.139851	0.978	2625	tags=45%, list=17%, signal=54%
ABE_VEGFA_TARGETS_30MIN	20	0.818577	1.60035	0	0.139362	0.978	1471	tags=45%, list=10%, signal=50%
BRUECKNER_TARGETS_OF_MIRLET7A3_DN	73	0.651067	1.60028	0.00583658	0.138802	0.978	2091	tags=34%, list=14%, signal=40%
GAUSSMANN_MLL_AF4_FUSION_TARGETS_G_UP	140	0.55386	1.60005	0	0.138446	0.978	1869	tags=29%, list=12%, signal=32%
TONKS_TARGETS_OF_RUNX1_RUNX1T1_FUSION_MONOCYTE_UP	199	0.53579	1.59992	0.0116959	0.13796	0.978	1941	tags=25%, list=13%, signal=28%
KOYAMA_SEMA3B_TARGETS_UP	197	0.480427	1.59975	0	0.137527	0.978	2098	tags=23%, list=14%, signal=27%
BROWNE_HCMV_INFECTION_12HR_UP	111	0.458014	1.59973	0.00185185	0.136942	0.978	3452	tags=35%, list=23%, signal=45%
BILD_E2F3_ONCOGENIC_SIGNATURE	223	0.46644	1.59939	0.00187266	0.136665	0.979	3032	tags=31%, list=20%, signal=39%
HUPER_BREAST_BASAL_VS_LUMINAL_DN	58	0.546846	1.59893	0.00197239	0.136609	0.979	2756	tags=28%, list=18%, signal=34%
DOANE_BREAST_CANCER_ESR1_DN	42	0.633591	1.59886	0.00371058	0.136091	0.979	1414	tags=24%, list=9%, signal=26%
SEKI_INFLAMMATORY_RESPONSE_LPS_UP	73	0.659856	1.59884	0.00579151	0.135534	0.979	3395	tags=51%, list=22%, signal=65%
HELLER_HDAC_TARGETS_UP	254	0.490277	1.59879	0.00376648	0.135003	0.979	2411	tags=26%, list=16%, signal=31%
MONNIER_POSTRADIATION_TUMOR_ESCAPE_UP	349	0.378577	1.59861	0.0117417	0.134638	0.979	3735	tags=30%, list=25%, signal=39%
ONDER_CDH1_SIGNALING_VIA_CTNNB1	83	0.714005	1.59703	0	0.135707	0.979	1355	tags=39%, list=9%, signal=42%
YAGI_AML_WITH_T_9_11_TRANSLOCATION	122	0.437644	1.59693	0.0075188	0.135218	0.979	4453	tags=44%, list=29%, signal=62%
RODRIGUES_NTN1_AND_DCC_TARGETS	33	0.605882	1.59691	0.0135397	0.134678	0.979	3034	tags=27%, list=20%, signal=34%
WANG_PROSTATE_CANCER_ANDROGEN_INDEPENDENT	61	0.476009	1.59684	0.00590551	0.134201	0.979	3262	tags=31%, list=21%, signal=39%
BANDRES_RESPONSE_TO_CARMUSTIN_MGMT_48HR_DN	104	0.519793	1.5961	0.00185529	0.134487	0.98	1558	tags=18%, list=10%, signal=20%
BIDUS_METASTASIS_DN	149	0.523373	1.59591	0.00795229	0.134239	0.981	3046	tags=35%, list=20%, signal=43%
SHIPP_DLBCL_CURED_VS_FATAL_UP	29	0.703387	1.59568	0	0.133931	0.981	1566	tags=41%, list=10%, signal=46%
BECKER_TAMOXIFEN_RESISTANCE_UP	37	0.647588	1.59561	0.0208729	0.133464	0.981	1705	tags=30%, list=11%, signal=33%
VANHARANTA_UTERINE_FIBROID_DN	66	0.710602	1.5952	0.00190114	0.133308	0.981	1248	tags=38%, list=8%, signal=41%
CHIARADONNA_NEOPLASTIC_TRANSFORMATION_CDC25_DN	130	0.558554	1.59516	0.0118577	0.132823	0.981	2392	tags=28%, list=16%, signal=33%
TAKAO_RESPONSE_TO_UVB_RADIATION_UP	68	0.397217	1.595	0.0304878	0.132469	0.981	2566	tags=15%, list=17%, signal=18%
YAO_TEMPORAL_RESPONSE_TO_PROGESTERONE_CLUSTER_5	26	0.675571	1.59476	0.0133843	0.13223	0.981	2441	tags=46%, list=16%, signal=55%
VALK_AML_WITH_EVI1	21	0.658381	1.59465	0	0.131817	0.981	1462	tags=33%, list=10%, signal=37%
SAGIV_CD24_TARGETS_DN	42	0.64653	1.59416	0.00191205	0.131855	0.981	1355	tags=31%, list=9%, signal=34%
BIOCARTA_INSULIN_PATHWAY	20	0.608565	1.59402	0.00733945	0.13149	0.981	1621	tags=25%, list=11%, signal=28%
CHIANG_LIVER_CANCER_SUBCLASS_CTNNB1_DN	135	0.664162	1.59351	0	0.13148	0.981	1384	tags=37%, list=9%, signal=40%
BEGUM_TARGETS_OF_PAX3_FOXO1_FUSION_DN	36	0.639199	1.59226	0.015873	0.132367	0.983	2797	tags=44%, list=18%, signal=54%
CHIARADONNA_NEOPLASTIC_TRANSFORMATION_KRAS_CDC25_UP	47	0.538748	1.591	0.0174419	0.133317	0.983	1144	tags=21%, list=8%, signal=23%
RADMACHER_AML_PROGNOSIS	75	0.603584	1.59096	0.0019685	0.132827	0.983	2460	tags=37%, list=16%, signal=44%
BACOLOD_RESISTANCE_TO_ALKYLATING_AGENTS_UP	17	0.789572	1.59095	0.00196078	0.132335	0.983	1757	tags=41%, list=12%, signal=46%
DASU_IL6_SIGNALING_SCAR_UP	30	0.707029	1.59088	0.00193424	0.131897	0.984	1397	tags=37%, list=9%, signal=40%
XU_GH1_AUTOCRINE_TARGETS_DN	112	0.498189	1.59074	0	0.131527	0.984	2091	tags=27%, list=14%, signal=31%
BERENJENO_TRANSFORMED_BY_RHOA_FOREVER_DN	30	0.740417	1.5905	0.0132075	0.131231	0.984	1892	tags=47%, list=12%, signal=53%
BROWNE_HCMV_INFECTION_20HR_DN	105	0.59981	1.59043	0	0.130811	0.984	1893	tags=33%, list=12%, signal=38%
VART_KSHV_INFECTION_ANGIOGENIC_MARKERS_DN	118	0.661328	1.59013	0.00192678	0.130603	0.984	1873	tags=42%, list=12%, signal=48%
BROWNE_HCMV_INFECTION_14HR_DN	272	0.462405	1.58983	0	0.130392	0.984	2303	tags=25%, list=15%, signal=29%
GRADE_COLON_VS_RECTAL_CANCER_DN	36	0.55472	1.58974	0.014	0.130026	0.984	2060	tags=25%, list=14%, signal=29%
DORN_ADENOVIRUS_INFECTION_24HR_DN	37	0.582671	1.58944	0.0192678	0.129894	0.984	2904	tags=41%, list=19%, signal=50%
REACTOME_GPCR_LIGAND_BINDING	219	0.584018	1.58944	0.00185529	0.12941	0.984	2090	tags=38%, list=14%, signal=43%
XU_HGF_SIGNALING_NOT_VIA_AKT1_6HR	24	0.646308	1.58861	0.0207547	0.129872	0.984	1930	tags=33%, list=13%, signal=38%
AMIT_SERUM_RESPONSE_60_MCF10A	57	0.723703	1.58851	0	0.129542	0.984	2653	tags=54%, list=17%, signal=66%
GOTTWEIN_TARGETS_OF_KSHV_MIR_K12_11	59	0.461411	1.58825	0.00956023	0.129329	0.984	1207	tags=14%, list=8%, signal=15%
VALK_AML_CLUSTER_10	30	0.669709	1.5875	0	0.129569	0.985	1462	tags=37%, list=10%, signal=40%
MCBRYAN_PUBERTAL_BREAST_6_7WK_DN	63	0.678805	1.58707	0.00194932	0.129612	0.985	1377	tags=38%, list=9%, signal=42%
AMIT_EGF_RESPONSE_480_HELA	161	0.487867	1.58685	0.0227273	0.129387	0.985	3950	tags=41%, list=26%, signal=55%
RIGGI_EWING_SARCOMA_PROGENITOR_DN	177	0.678991	1.58669	0	0.129099	0.985	1711	tags=41%, list=11%, signal=45%
ASTON_MAJOR_DEPRESSIVE_DISORDER_UP	38	0.696728	1.58592	0.00385356	0.129367	0.985	2187	tags=42%, list=14%, signal=49%
VALK_AML_CLUSTER_1	27	0.77306	1.58592	0	0.1289	0.985	1646	tags=52%, list=11%, signal=58%
GENTILE_UV_RESPONSE_CLUSTER_D4	48	0.523272	1.58522	0.0214008	0.129268	0.985	2632	tags=27%, list=17%, signal=33%
HARRIS_HYPOXIA	75	0.580674	1.58453	0.00188679	0.129659	0.985	952	tags=23%, list=6%, signal=24%
ST_WNT_BETA_CATENIN_PATHWAY	28	0.607771	1.5844	0.00763359	0.129378	0.985	3416	tags=39%, list=22%, signal=51%
COLIN_PILOCYTIC_ASTROCYTOMA_VS_GLIOBLASTOMA_DN	28	0.710563	1.58377	0.00396825	0.129689	0.985	2054	tags=39%, list=13%, signal=45%
MARCHINI_TRABECTEDIN_RESISTANCE_DN	42	0.658666	1.58335	0.003861	0.129692	0.986	2808	tags=48%, list=18%, signal=58%
ST_GRANULE_CELL_SURVIVAL_PATHWAY	23	0.569982	1.58235	0.0272374	0.13022	0.986	1483	tags=26%, list=10%, signal=29%
DER_IFN_BETA_RESPONSE_UP	78	0.562599	1.58142	0.0419847	0.130749	0.986	2457	tags=28%, list=16%, signal=33%
NATSUME_RESPONSE_TO_INTERFERON_BETA_UP	60	0.508957	1.58104	0.00191205	0.130686	0.986	2181	tags=23%, list=14%, signal=27%
LANDIS_ERBB2_BREAST_TUMORS_324_DN	131	0.619115	1.58044	0.0199203	0.130784	0.987	843	tags=24%, list=6%, signal=25%
BROWNE_HCMV_INFECTION_2HR_UP	38	0.824836	1.57992	0	0.130813	0.987	1461	tags=58%, list=10%, signal=64%
BIOCARTA_CARDIACEGF_PATHWAY	18	0.679666	1.57977	0.00571429	0.130551	0.987	2328	tags=44%, list=15%, signal=52%
ELVIDGE_HIF1A_AND_HIF2A_TARGETS_DN	102	0.603652	1.57934	0.00766283	0.130557	0.987	2090	tags=33%, list=14%, signal=38%
SEITZ_NEOPLASTIC_TRANSFORMATION_BY_8P_DELETION_DN	31	0.613988	1.5791	0.00579151	0.130378	0.988	2439	tags=39%, list=16%, signal=46%
VARELA_ZMPSTE24_TARGETS_UP	35	0.595624	1.57884	0.00763359	0.13027	0.988	2694	tags=40%, list=18%, signal=48%
GAL_LEUKEMIC_STEM_CELL_UP	123	0.408348	1.57881	0.00378788	0.129844	0.988	3705	tags=32%, list=24%, signal=42%
BAELDE_DIABETIC_NEPHROPATHY_UP	28	0.669244	1.57856	0.0137255	0.129694	0.988	1965	tags=43%, list=13%, signal=49%
DAZARD_RESPONSE_TO_UV_NHEK_DN	251	0.396364	1.5785	0.0341556	0.129334	0.988	3942	tags=36%, list=26%, signal=48%
BROWNE_HCMV_INFECTION_18HR_DN	160	0.582854	1.57801	0	0.129461	0.988	1904	tags=28%, list=13%, signal=32%
BAELDE_DIABETIC_NEPHROPATHY_DN	33	0.612008	1.57773	0.00929368	0.129299	0.988	1600	tags=24%, list=11%, signal=27%
SENESE_HDAC2_TARGETS_DN	114	0.680407	1.57748	0	0.12914	0.988	2204	tags=44%, list=14%, signal=51%
KEGG_GAP_JUNCTION	72	0.546893	1.57709	0.00764818	0.129164	0.989	2901	tags=36%, list=19%, signal=44%
RIGGI_EWING_SARCOMA_PROGENITOR_UP	380	0.605278	1.57699	0	0.12883	0.989	2396	tags=40%, list=16%, signal=46%
KEGG_TIGHT_JUNCTION	111	0.500054	1.57671	0.00573614	0.128751	0.989	2431	tags=23%, list=16%, signal=27%
TURASHVILI_BREAST_LOBULAR_CARCINOMA_VS_LOBULAR_NORMAL_DN	69	0.754753	1.57619	0	0.128858	0.989	1092	tags=42%, list=7%, signal=45%
RIZKI_TUMOR_INVASIVENESS_3D_UP	163	0.493075	1.57611	0.00192308	0.128529	0.989	1814	tags=20%, list=12%, signal=23%
REACTOME_ADHERENS_JUNCTIONS_INTERACTIONS	21	0.673004	1.57576	0.0132325	0.128496	0.989	2331	tags=38%, list=15%, signal=45%
ONDER_CDH1_TARGETS_3_DN	49	0.633759	1.5756	0.010989	0.128315	0.989	1502	tags=31%, list=10%, signal=34%
BIOCARTA_MET_PATHWAY	36	0.451122	1.57524	0.0220994	0.128191	0.989	1044	tags=11%, list=7%, signal=12%
SENESE_HDAC1_AND_HDAC2_TARGETS_DN	209	0.64935	1.57439	0.00191571	0.128766	0.99	2204	tags=42%, list=14%, signal=49%
MOHANKUMAR_TLX1_TARGETS_DN	130	0.607409	1.57415	0	0.12854	0.99	2451	tags=41%, list=16%, signal=48%
RUGO_RESPONSE_TO_4NQO	17	0.627811	1.57401	0.0194553	0.128238	0.99	689	tags=18%, list=5%, signal=18%
KYNG_DNA_DAMAGE_BY_4NQO	17	0.627811	1.57401	0.0194553	0.127823	0.99	689	tags=18%, list=5%, signal=18%
GAZDA_DIAMOND_BLACKFAN_ANEMIA_MYELOID_UP	30	0.547122	1.5737	0.0209125	0.127655	0.99	2937	tags=30%, list=19%, signal=37%
RAMASWAMY_METASTASIS_DN	55	0.630476	1.57339	0.00197239	0.127556	0.99	900	tags=25%, list=6%, signal=27%
KUNINGER_IGF1_VS_PDGFB_TARGETS_DN	18	0.668047	1.57267	0.00788955	0.127988	0.99	1695	tags=39%, list=11%, signal=44%
HUANG_FOXA2_TARGETS_UP	45	0.656468	1.57246	0.0019084	0.127808	0.99	1038	tags=31%, list=7%, signal=33%
AMIT_EGF_RESPONSE_240_HELA	60	0.530672	1.57226	0.0366795	0.127609	0.99	2480	tags=33%, list=16%, signal=40%
HORIUCHI_WTAP_TARGETS_UP	290	0.56066	1.57216	0.0019802	0.12731	0.99	2942	tags=40%, list=19%, signal=49%
VERRECCHIA_EARLY_RESPONSE_TO_TGFB1	48	0.72324	1.57215	0.0100402	0.126913	0.99	2452	tags=52%, list=16%, signal=62%
VERRECCHIA_DELAYED_RESPONSE_TO_TGFB1	34	0.656201	1.57197	0.00585938	0.126697	0.99	3375	tags=53%, list=22%, signal=68%
ROSS_AML_OF_FAB_M7_TYPE	63	0.617176	1.57178	0.00594059	0.126447	0.99	1447	tags=27%, list=10%, signal=30%
BOYLAN_MULTIPLE_MYELOMA_C_DN	35	0.546527	1.57172	0.0118812	0.126114	0.99	2298	tags=31%, list=15%, signal=37%
WOOD_EBV_EBNA1_TARGETS_UP	98	0.497431	1.57171	0.0102249	0.125727	0.99	2998	tags=33%, list=20%, signal=40%
STARK_PREFRONTAL_CORTEX_22Q11_DELETION_UP	162	0.487125	1.57136	0.00943396	0.12574	0.99	3517	tags=39%, list=23%, signal=50%
BILD_CTNNB1_ONCOGENIC_SIGNATURE	77	0.479721	1.57117	0.0216963	0.125508	0.99	2998	tags=34%, list=20%, signal=42%
CAFFAREL_RESPONSE_TO_THC_24HR_5_UP	24	0.5056	1.57069	0.040568	0.125618	0.99	8	tags=4%, list=0%, signal=4%
GERY_CEBP_TARGETS	108	0.576418	1.57028	0.00566038	0.125656	0.99	2211	tags=35%, list=15%, signal=41%
TSENG_IRS1_TARGETS_UP	96	0.577227	1.57018	0.00996016	0.125338	0.99	2173	tags=25%, list=14%, signal=29%
SASSON_RESPONSE_TO_GONADOTROPHINS_DN	71	0.616133	1.5698	0.00766283	0.125351	0.991	2428	tags=37%, list=16%, signal=43%
BACOLOD_RESISTANCE_TO_ALKYLATING_AGENTS_DN	40	0.483699	1.56967	0.0139721	0.125093	0.991	624	tags=13%, list=4%, signal=13%
REACTOME_DOWNSTREAM_EVENTS_IN_GPCR_SIGNALING	290	0.542549	1.56961	0.00185185	0.124748	0.991	2650	tags=37%, list=17%, signal=44%
KAYO_CALORIE_RESTRICTION_MUSCLE_UP	65	0.62364	1.56934	0.00596422	0.124692	0.992	2011	tags=35%, list=13%, signal=41%
ELVIDGE_HYPOXIA_BY_DMOG_UP	128	0.599298	1.56928	0.00776699	0.124401	0.992	2580	tags=41%, list=17%, signal=48%
SAGIV_CD24_TARGETS_UP	20	0.587384	1.56917	0.0216535	0.124139	0.992	2724	tags=35%, list=18%, signal=43%
WANG_ESOPHAGUS_CANCER_VS_NORMAL_UP	104	0.610548	1.5685	0.0137255	0.124405	0.992	2092	tags=38%, list=14%, signal=43%
REACTOME_SIGNALLING_BY_NGF	192	0.335123	1.5685	0.00723327	0.124032	0.992	2453	tags=18%, list=16%, signal=21%
GENTILE_RESPONSE_CLUSTER_D3	43	0.448487	1.56777	0.027027	0.124413	0.992	1299	tags=12%, list=9%, signal=13%
BROWNE_HCMV_INFECTION_4HR_DN	227	0.416485	1.5674	0	0.124432	0.992	2665	tags=24%, list=17%, signal=28%
MAHAJAN_RESPONSE_TO_IL1A_DN	60	0.606679	1.56721	0.0138614	0.124297	0.992	2211	tags=30%, list=15%, signal=35%
SASSON_RESPONSE_TO_FORSKOLIN_DN	69	0.611196	1.56699	0.00382409	0.124161	0.992	1619	tags=29%, list=11%, signal=32%
ZHOU_INFLAMMATORY_RESPONSE_FIMA_UP	414	0.498256	1.56669	0	0.124089	0.992	2393	tags=29%, list=16%, signal=33%
ZHANG_TARGETS_OF_EWSR1_FLI1_FUSION	84	0.552595	1.56668	0.00982318	0.123723	0.992	3105	tags=38%, list=20%, signal=48%
KEGG_EPITHELIAL_CELL_SIGNALING_IN_HELICOBACTER_PYLORI_INFECTION	62	0.422606	1.56667	0.0110294	0.123382	0.992	1483	tags=16%, list=10%, signal=18%
DAZARD_UV_RESPONSE_CLUSTER_G6	121	0.445201	1.56598	0.021611	0.123715	0.992	3367	tags=32%, list=22%, signal=41%
GAJATE_RESPONSE_TO_TRABECTEDIN_UP	53	0.625868	1.56598	0.00761905	0.123353	0.992	1922	tags=40%, list=13%, signal=45%
ZHANG_ANTIVIRAL_RESPONSE_TO_RIBAVIRIN_DN	40	0.597379	1.56582	0.00190114	0.123117	0.992	1863	tags=30%, list=12%, signal=34%
YAGI_AML_WITH_INV_16_TRANSLOCATION	362	0.441744	1.56569	0	0.122879	0.992	2105	tags=19%, list=14%, signal=22%
LEE_LIVER_CANCER_MYC_TGFA_UP	54	0.529804	1.56548	0.0158103	0.122785	0.992	1144	tags=19%, list=8%, signal=20%
BROWNE_HCMV_INFECTION_6HR_DN	159	0.507153	1.56542	0.00575816	0.122497	0.992	2428	tags=28%, list=16%, signal=33%
CHESLER_BRAIN_HIGHEST_EXPRESSION	30	0.5887	1.56515	0.026975	0.122471	0.993	1708	tags=20%, list=11%, signal=22%
TSENG_ADIPOGENIC_POTENTIAL_UP	27	0.629485	1.56467	0.00772201	0.122579	0.993	1517	tags=22%, list=10%, signal=25%
HAHTOLA_MYCOSIS_FUNGOIDES_CD4_UP	61	0.642201	1.56412	0.0135659	0.122782	0.993	2462	tags=43%, list=16%, signal=51%
JISON_SICKLE_CELL_DISEASE_DN	166	0.38081	1.56378	0.0438757	0.122763	0.993	4469	tags=34%, list=29%, signal=47%
MCMURRAY_TP53_HRAS_COOPERATION_RESPONSE_UP	21	0.665863	1.56348	0.00582524	0.122687	0.993	1649	tags=38%, list=11%, signal=43%
KONDO_EZH2_TARGETS	131	0.532997	1.56332	0.00193798	0.12247	0.993	2085	tags=31%, list=14%, signal=36%
NIKOLSKY_MUTATED_AND_AMPLIFIED_IN_BREAST_CANCER	72	0.466572	1.56297	0.00759013	0.122407	0.993	2136	tags=19%, list=14%, signal=23%
DAVICIONI_PAX_FOXO1_SIGNATURE_IN_ARMS_UP	53	0.567214	1.56272	0.00585938	0.122277	0.993	956	tags=21%, list=6%, signal=22%
REACTOME_AXON_GUIDANCE	143	0.568826	1.5625	0.00195312	0.122192	0.993	2084	tags=31%, list=14%, signal=35%
SMIRNOV_CIRCULATING_ENDOTHELIOCYTES_IN_CANCER_UP	156	0.584155	1.56249	0.0154143	0.121867	0.993	2238	tags=34%, list=15%, signal=39%
SATO_SILENCED_BY_DEACETYLATION_IN_PANCREATIC_CANCER	36	0.676381	1.56224	0.00932836	0.121825	0.993	1703	tags=39%, list=11%, signal=44%
REACTOME_FORMATION_OF_PLATELET_PLUG	159	0.592235	1.56211	0.00194932	0.121592	0.993	2453	tags=36%, list=16%, signal=43%
LANDIS_ERBB2_BREAST_TUMORS_65_DN	36	0.684375	1.56189	0.0141414	0.121482	0.993	635	tags=22%, list=4%, signal=23%
MANALO_HYPOXIA_UP	196	0.609035	1.56167	0.00584795	0.121373	0.993	2003	tags=39%, list=13%, signal=44%
TONKS_TARGETS_OF_RUNX1_RUNX1T1_FUSION_ERYTHROCYTE_UP	152	0.562718	1.56159	0.00776699	0.121134	0.993	2362	tags=36%, list=16%, signal=42%
WU_SILENCED_BY_METHYLATION_IN_BLADDER_CANCER	44	0.756245	1.56138	0.0038835	0.121027	0.993	867	tags=41%, list=6%, signal=43%
KEGG_COMPLEMENT_AND_COAGULATION_CASCADES	55	0.653545	1.56124	0.00957854	0.120825	0.993	1988	tags=44%, list=13%, signal=50%
REACTOME_POST_NMDA_RECEPTOR_ACTIVATION_EVENTS	22	0.521441	1.56122	0.023166	0.120512	0.993	1515	tags=23%, list=10%, signal=25%
REACTOME_ACTIVATION_OF_NMDA_RECEPTOR_UPON_GLUTAMATE_BINDING_AND_POSTSYNAPTIC_EVENTS	22	0.521441	1.56122	0.023166	0.120182	0.993	1515	tags=23%, list=10%, signal=25%
GARGALOVIC_RESPONSE_TO_OXIDIZED_PHOSPHOLIPIDS_GREY_DN	72	0.640439	1.5611	0.00197239	0.119961	0.993	1835	tags=36%, list=12%, signal=41%
WANG_SMARCE1_TARGETS_UP	160	0.695457	1.56095	0.0039604	0.119786	0.993	1922	tags=42%, list=13%, signal=47%
REACTOME_GAP_JUNCTION_TRAFFICKING	23	0.556495	1.55998	0.0171756	0.120526	0.993	3053	tags=39%, list=20%, signal=49%
RODRIGUES_THYROID_CARCINOMA_ANAPLASTIC_DN	482	0.527729	1.55969	0.00384615	0.120493	0.993	2742	tags=32%, list=18%, signal=37%
KEGG_MTOR_SIGNALING_PATHWAY	50	0.501781	1.55968	0.015534	0.120178	0.993	2337	tags=26%, list=15%, signal=31%
REACTOME_HEMOSTASIS	239	0.550278	1.55964	0.00587084	0.119895	0.993	2114	tags=29%, list=14%, signal=33%
PARK_APL_PATHOGENESIS_DN	35	0.652441	1.55929	0.015748	0.119974	0.993	2512	tags=46%, list=16%, signal=55%
DAVICIONI_TARGETS_OF_PAX_FOXO1_FUSIONS_DN	60	0.703498	1.55878	0	0.120234	0.993	1768	tags=47%, list=12%, signal=53%
JAZAERI_BREAST_CANCER_BRCA1_VS_BRCA2_DN	38	0.574037	1.55866	0.015534	0.120064	0.993	2463	tags=37%, list=16%, signal=44%
BOYLAN_MULTIPLE_MYELOMA_PCA3_UP	37	0.676711	1.55865	0.00393701	0.119747	0.993	1979	tags=38%, list=13%, signal=43%
HOEBEKE_LYMPHOID_STEM_CELL_UP	91	0.560347	1.55861	0.0152672	0.119481	0.993	3324	tags=44%, list=22%, signal=56%
RIZ_ERYTHROID_DIFFERENTIATION_12HR	36	0.700966	1.55858	0.00392157	0.119193	0.993	2298	tags=50%, list=15%, signal=59%
AMIT_EGF_RESPONSE_40_HELA	40	0.752096	1.55822	0.00583658	0.119219	0.994	2619	tags=65%, list=17%, signal=78%
BIOCARTA_EPO_PATHWAY	16	0.563402	1.55789	0.0527307	0.119292	0.994	623	tags=13%, list=4%, signal=13%
GRAHAM_CML_DIVIDING_VS_NORMAL_QUIESCENT_DN	93	0.634651	1.55773	0.00190476	0.119161	0.994	1745	tags=39%, list=11%, signal=43%
BERENJENO_ROCK_SIGNALING_NOT_VIA_RHOA_DN	39	0.728203	1.55764	0	0.118947	0.994	2682	tags=62%, list=18%, signal=75%
NAGASHIMA_EGF_SIGNALING_UP	56	0.798974	1.55656	0.00390625	0.119751	0.994	1397	tags=48%, list=9%, signal=53%
REACTOME_PLATELET_ACTIVATION	142	0.611388	1.55642	0.00197628	0.119587	0.994	2453	tags=38%, list=16%, signal=45%
DEBIASI_APOPTOSIS_BY_REOVIRUS_INFECTION_UP	231	0.456103	1.55616	0.0295749	0.119565	0.994	3040	tags=27%, list=20%, signal=33%
HOQUE_METHYLATED_IN_CANCER	50	0.621808	1.55613	0.00578035	0.119268	0.994	2054	tags=32%, list=13%, signal=37%
ZHU_CMV_ALL_DN	71	0.720474	1.55603	0.00199601	0.119054	0.994	2211	tags=49%, list=15%, signal=57%
GRAHAM_CML_QUIESCENT_VS_NORMAL_DIVIDING_UP	55	0.665266	1.55598	0.0094162	0.11881	0.994	1863	tags=44%, list=12%, signal=50%
LIEN_BREAST_CARCINOMA_METAPLASTIC_VS_DUCTAL_UP	74	0.619515	1.55582	0.00197239	0.118687	0.994	2420	tags=43%, list=16%, signal=51%
SMID_BREAST_CANCER_RELAPSE_IN_BRAIN_UP	35	0.592695	1.55573	0.00373134	0.11847	0.994	849	tags=20%, list=6%, signal=21%
CHANDRAN_METASTASIS_UP	81	0.486824	1.55549	0.0158103	0.118387	0.994	3966	tags=43%, list=26%, signal=58%
WNT_SIGNALING	74	0.466064	1.55527	0.00775194	0.11835	0.994	2328	tags=22%, list=15%, signal=25%
MASSARWEH_TAMOXIFEN_RESISTANCE_DN	220	0.514347	1.55495	0	0.118352	0.994	2288	tags=30%, list=15%, signal=35%
BROWNE_HCMV_INFECTION_24HR_UP	139	0.435867	1.55445	0.00392157	0.118588	0.994	1926	tags=17%, list=13%, signal=19%
WAMUNYOKOLI_OVARIAN_CANCER_GRADES_1_2_DN	66	0.787034	1.55393	0	0.118699	0.994	1918	tags=59%, list=13%, signal=67%
STOSSI_RESPONSE_TO_ESTRADIOL	31	0.63568	1.55388	0.00976562	0.118455	0.994	1291	tags=29%, list=8%, signal=32%
LINDGREN_BLADDER_CANCER_CLUSTER_2B	363	0.722412	1.5537	0.0019802	0.118362	0.994	1922	tags=46%, list=13%, signal=52%
KOKKINAKIS_METHIONINE_DEPRIVATION_48HR_UP	124	0.469041	1.55324	0.0268714	0.118477	0.994	2191	tags=26%, list=14%, signal=30%
ROZANOV_MMP14_TARGETS_UP	243	0.577899	1.55297	0.00592885	0.118399	0.994	2542	tags=37%, list=17%, signal=44%
BIOCARTA_AMI_PATHWAY	17	0.733401	1.55254	0.00617284	0.118452	0.994	2268	tags=59%, list=15%, signal=69%
FOSTER_INFLAMMATORY_RESPONSE_LPS_UP	134	0.507232	1.55234	0.0149533	0.118356	0.994	3048	tags=35%, list=20%, signal=43%
CHEN_LVAD_SUPPORT_OF_FAILING_HEART_UP	100	0.703274	1.55212	0	0.118225	0.994	2211	tags=46%, list=15%, signal=53%
MISSIAGLIA_REGULATED_BY_METHYLATION_UP	91	0.572484	1.552	0.0422265	0.118066	0.994	2726	tags=33%, list=18%, signal=40%
NAKAMURA_METASTASIS_MODEL_DN	43	0.63647	1.55149	0.00191571	0.118263	0.994	1503	tags=30%, list=10%, signal=33%
ADDYA_ERYTHROID_DIFFERENTIATION_BY_HEMIN	58	0.520286	1.55117	0.01341	0.11826	0.994	1938	tags=26%, list=13%, signal=30%
HADDAD_T_LYMPHOCYTE_AND_NK_PROGENITOR_UP	79	0.606072	1.55115	0.01	0.11799	0.994	2833	tags=43%, list=19%, signal=53%
ACEVEDO_LIVER_TUMOR_VS_NORMAL_ADJACENT_TISSUE_DN	235	0.428382	1.55069	0.00191205	0.11817	0.994	2168	tags=22%, list=14%, signal=25%
TAKEDA_TARGETS_OF_NUP98_HOXA9_FUSION_8D_UP	135	0.670074	1.55051	0.00568182	0.118071	0.994	2231	tags=49%, list=15%, signal=57%
TONKS_TARGETS_OF_RUNX1_RUNX1T1_FUSION_HSC_UP	175	0.569553	1.5503	0.00572519	0.117979	0.994	2298	tags=38%, list=15%, signal=45%
TURASHVILI_BREAST_DUCTAL_CARCINOMA_VS_LOBULAR_NORMAL_DN	66	0.789674	1.54992	0	0.118056	0.995	1869	tags=59%, list=12%, signal=67%
VALK_AML_CLUSTER_13	28	0.634003	1.54893	0.00384615	0.118785	0.995	2428	tags=43%, list=16%, signal=51%
KORKOLA_EMBRYONIC_CARCINOMA_VS_SEMINOMA_UP	21	0.709546	1.54821	0.00381679	0.119217	0.995	1695	tags=43%, list=11%, signal=48%
LANDIS_BREAST_CANCER_PROGRESSION_DN	61	0.770768	1.54797	0.00796813	0.119159	0.995	831	tags=41%, list=5%, signal=43%
KANG_IMMORTALIZED_BY_TERT_DN	87	0.687727	1.54797	0	0.11889	0.995	2066	tags=47%, list=14%, signal=54%
SANA_TNF_SIGNALING_UP	73	0.675091	1.54771	0.0194175	0.118784	0.995	2135	tags=45%, list=14%, signal=52%
HENDRICKS_SMARCA4_TARGETS_UP	42	0.589886	1.54765	0.0296443	0.118522	0.995	2115	tags=31%, list=14%, signal=36%
FLECHNER_BIOPSY_KIDNEY_TRANSPLANT_OK_VS_DONOR_DN	22	0.585104	1.54754	0.0277228	0.11833	0.995	4415	tags=50%, list=29%, signal=70%
MAHAJAN_RESPONSE_TO_IL1A_UP	65	0.637374	1.54712	0.00378788	0.118505	0.995	1533	tags=40%, list=10%, signal=44%
ZHU_CMV_24_HR_DN	53	0.76254	1.54712	0.00195695	0.118235	0.995	1506	tags=47%, list=10%, signal=52%
AMBROSINI_FLAVOPIRIDOL_TREATMENT_TP53	104	0.481228	1.54671	0.00195695	0.118305	0.995	2720	tags=27%, list=18%, signal=33%
ABRAHAM_ALPC_VS_MULTIPLE_MYELOMA_UP	25	0.692571	1.54669	0.0157171	0.118038	0.995	1144	tags=40%, list=8%, signal=43%
MASSARWEH_RESPONSE_TO_ESTRADIOL	58	0.530399	1.54656	0.00391389	0.117846	0.995	2441	tags=33%, list=16%, signal=39%
TAKEDA_TARGETS_OF_NUP98_HOXA9_FUSION_3D_UP	169	0.659585	1.54649	0.00956023	0.117632	0.995	2165	tags=48%, list=14%, signal=55%
MITSIADES_RESPONSE_TO_APLIDIN_UP	430	0.3923	1.54639	0.00756144	0.117436	0.995	3052	tags=24%, list=20%, signal=29%
HUANG_FOXA2_TARGETS_DN	36	0.712193	1.54626	0.00589391	0.117295	0.995	2469	tags=50%, list=16%, signal=60%
LANDEMAINE_LUNG_METASTASIS	21	0.541085	1.54622	0.0168224	0.117048	0.995	1146	tags=14%, list=8%, signal=15%
BROWNE_HCMV_INFECTION_20HR_UP	218	0.376311	1.54605	0.00187266	0.116949	0.995	3452	tags=30%, list=23%, signal=38%
ZHAN_MULTIPLE_MYELOMA_LB_DN	36	0.714384	1.54583	0.0231214	0.11694	0.995	2457	tags=44%, list=16%, signal=53%
REACTOME_CHAPERONIN_MEDIATED_PROTEIN_FOLDING	45	0.515878	1.54578	0.0261569	0.116699	0.995	2902	tags=24%, list=19%, signal=30%
FERRANDO_T_ALL_WITH_MLL_ENL_FUSION_UP	69	0.520894	1.54557	0.0293542	0.116629	0.995	2808	tags=29%, list=18%, signal=35%
BIOCARTA_CD40_PATHWAY	15	0.57599	1.54552	0.045977	0.116399	0.995	2525	tags=27%, list=17%, signal=32%
CAIRO_HEPATOBLASTOMA_CLASSES_DN	195	0.588465	1.54536	0.00775194	0.116284	0.995	1874	tags=32%, list=12%, signal=36%
BIOCARTA_PDGF_PATHWAY	31	0.515028	1.54522	0.0227704	0.116173	0.995	2236	tags=26%, list=15%, signal=30%
MILI_PSEUDOPODIA_CHEMOTAXIS_UP	66	0.471801	1.54469	0.046332	0.116309	0.995	1199	tags=12%, list=8%, signal=13%
YAGI_AML_WITH_11Q23_REARRANGED	319	0.42286	1.54455	0.00986193	0.116193	0.995	3169	tags=29%, list=21%, signal=35%
HOSHIDA_LIVER_CANCER_SUBCLASS_S1	225	0.562776	1.54454	0.0342052	0.115931	0.995	2238	tags=27%, list=15%, signal=31%
DAIRKEE_TERT_TARGETS_DN	87	0.585377	1.54413	0.00769231	0.116024	0.995	1778	tags=28%, list=12%, signal=31%
LI_WILMS_TUMOR_VS_FETAL_KIDNEY_1_UP	179	0.538031	1.54337	0.0243902	0.116504	0.995	1673	tags=26%, list=11%, signal=29%
KANG_IMMORTALIZED_BY_TERT_UP	75	0.568789	1.54294	0.00976562	0.11674	0.996	2451	tags=33%, list=16%, signal=40%
REACTOME_OPIOID_SIGNALLING	64	0.52948	1.54276	0.00192308	0.116594	0.996	2907	tags=38%, list=19%, signal=46%
LAIHO_COLORECTAL_CANCER_SERRATED_UP	110	0.48279	1.54259	0.0748031	0.116508	0.996	2480	tags=23%, list=16%, signal=27%
DACOSTA_UV_RESPONSE_VIA_ERCC3_UP	301	0.394305	1.54234	0.0117878	0.116496	0.996	1821	tags=14%, list=12%, signal=15%
BENPORATH_PRC2_TARGETS	425	0.555858	1.5416	0.00187617	0.116906	0.996	2078	tags=32%, list=14%, signal=36%
FONTAINE_PAPILLARY_THYROID_CARCINOMA_UP	52	0.461143	1.54141	0.00364964	0.116823	0.996	2908	tags=25%, list=19%, signal=31%
REACTOME_INTEGRIN_CELL_SURFACE_INTERACTIONS	77	0.670693	1.54085	0.00801603	0.117106	0.996	1575	tags=38%, list=10%, signal=42%
KENNY_CTNNB1_TARGETS_UP	45	0.570794	1.5401	0.0221328	0.117648	0.996	1495	tags=22%, list=10%, signal=25%
VALK_AML_CLUSTER_9	33	0.693783	1.53995	0.0214425	0.117516	0.996	2066	tags=45%, list=14%, signal=52%
LIU_VAV3_PROSTATE_CARCINOGENESIS_UP	83	0.662463	1.53993	0.015625	0.117271	0.996	2091	tags=42%, list=14%, signal=49%
HOOI_ST7_TARGETS_UP	79	0.485587	1.53964	0.00957854	0.117336	0.996	1191	tags=16%, list=8%, signal=18%
BIOCARTA_GLEEVEC_PATHWAY	22	0.536705	1.53948	0.0409683	0.117215	0.996	3316	tags=36%, list=22%, signal=46%
WATTEL_AUTONOMOUS_THYROID_ADENOMA_DN	23	0.798949	1.53915	0	0.117216	0.996	1091	tags=48%, list=7%, signal=51%
YAGI_AML_WITH_T_8_21_TRANSLOCATION	338	0.432486	1.53862	0.0197628	0.117455	0.996	2470	tags=22%, list=16%, signal=26%
BROWNE_HCMV_INFECTION_24HR_DN	137	0.594008	1.53846	0.0078125	0.117379	0.996	2392	tags=34%, list=16%, signal=40%
KEGG_ECM_RECEPTOR_INTERACTION	73	0.69945	1.53835	0	0.117253	0.996	1947	tags=48%, list=13%, signal=55%
WANG_SMARCE1_TARGETS_DN	343	0.42541	1.5382	0.00761905	0.117128	0.996	2311	tags=19%, list=15%, signal=22%
PAL_PRMT5_TARGETS_DN	24	0.707198	1.5379	0	0.117197	0.996	2441	tags=42%, list=16%, signal=50%
WOTTON_RUNX_TARGETS_DN	26	0.595788	1.53763	0.0230326	0.117178	0.996	2542	tags=35%, list=17%, signal=41%
REACTOME_TRAF6_MEDIATED_INDUCTION_OF_THE_ANTIVIRAL_CYTOKINE_IFN_ALPHA_BETA_CASCADE	48	0.411319	1.53737	0.0364683	0.117177	0.996	1483	tags=13%, list=10%, signal=14%
GAUSSMANN_MLL_AF4_FUSION_TARGETS_E_DN	16	0.693717	1.53715	0.0246212	0.117116	0.996	222	tags=19%, list=1%, signal=19%
CASORELLI_ACUTE_PROMYELOCYTIC_LEUKEMIA_UP	171	0.503801	1.53688	0.019084	0.117166	0.996	2688	tags=31%, list=18%, signal=37%
ROSS_AML_WITH_PML_RARA_FUSION	74	0.545167	1.5367	0.00595238	0.117127	0.996	1079	tags=20%, list=7%, signal=22%
ALCALAY_AML_BY_NPM1_LOCALIZATION_UP	137	0.499847	1.53655	0.00972763	0.11699	0.996	2804	tags=32%, list=18%, signal=39%
MARTORIATI_MDM4_TARGETS_FETAL_LIVER_UP	95	0.452366	1.53623	0.0204499	0.117022	0.996	2171	tags=25%, list=14%, signal=29%
VERRECCHIA_RESPONSE_TO_TGFB1_C1	17	0.789822	1.53613	0.00197628	0.116862	0.996	1240	tags=53%, list=8%, signal=58%
TURASHVILI_BREAST_LOBULAR_CARCINOMA_VS_DUCTAL_NORMAL_UP	65	0.790754	1.53583	0	0.116891	0.996	1056	tags=45%, list=7%, signal=48%
KEGG_MELANOGENESIS	80	0.425631	1.53556	0.00732601	0.116867	0.996	2602	tags=26%, list=17%, signal=31%
BOYAULT_LIVER_CANCER_SUBCLASS_G56_DN	17	0.704016	1.53461	0.0290135	0.117497	0.996	1203	tags=41%, list=8%, signal=45%
ELVIDGE_HIF1A_TARGETS_DN	89	0.572294	1.53431	0.0229885	0.11751	0.996	2413	tags=36%, list=16%, signal=42%
GENTILE_UV_RESPONSE_CLUSTER_D1	15	0.65448	1.5343	0.0220884	0.117265	0.996	221	tags=20%, list=1%, signal=20%
TSENG_IRS1_TARGETS_DN	114	0.576868	1.5332	0.0194553	0.118059	0.996	2090	tags=32%, list=14%, signal=36%
TONKS_TARGETS_OF_RUNX1_RUNX1T1_FUSION_SUSTAINDED_IN_ERYTHROCYTE_UP	44	0.593442	1.53243	0.015625	0.118636	0.996	2563	tags=45%, list=17%, signal=54%
KHETCHOUMIAN_TRIM24_TARGETS_UP	42	0.713222	1.53222	0.0214425	0.118571	0.996	2115	tags=50%, list=14%, signal=58%
IVANOVA_HEMATOPOIESIS_STEM_CELL_LONG_TERM	66	0.572206	1.53203	0.00194175	0.11849	0.996	1942	tags=32%, list=13%, signal=36%
REACTOME_PLATELET_DEGRANULATION	74	0.705224	1.5319	0.00978474	0.118403	0.996	2074	tags=45%, list=14%, signal=51%
DER_IFN_ALPHA_RESPONSE_UP	54	0.626037	1.53176	0.0634615	0.11833	0.996	2371	tags=33%, list=16%, signal=39%
CHIARADONNA_NEOPLASTIC_TRANSFORMATION_CDC25_UP	107	0.627992	1.53174	0.00592885	0.118101	0.996	2803	tags=44%, list=18%, signal=53%
DELYS_THYROID_CANCER_UP	371	0.497455	1.53136	0.0114723	0.118157	0.996	2630	tags=30%, list=17%, signal=36%
JEON_SMAD6_TARGETS_UP	19	0.764683	1.53134	0.0093633	0.117919	0.996	2547	tags=68%, list=17%, signal=82%
ZHAN_MULTIPLE_MYELOMA_SPIKED	16	0.731936	1.53127	0.023166	0.11772	0.996	1144	tags=31%, list=8%, signal=34%
HUPER_BREAST_BASAL_VS_LUMINAL_UP	52	0.600542	1.53078	0.00368324	0.117918	0.996	2247	tags=40%, list=15%, signal=47%
TAKEDA_TARGETS_OF_NUP98_HOXA9_FUSION_10D_UP	174	0.671122	1.53071	0.00386847	0.117735	0.996	2165	tags=47%, list=14%, signal=54%
KEGG_ADHERENS_JUNCTION	69	0.440031	1.53068	0.0253411	0.117509	0.996	2410	tags=23%, list=16%, signal=27%
CREIGHTON_ENDOCRINE_THERAPY_RESISTANCE_5	452	0.37213	1.53053	0.00948767	0.117416	0.996	2120	tags=18%, list=14%, signal=20%
PACHER_TARGETS_OF_IGF1_AND_IGF2_UP	34	0.625069	1.53043	0.0152672	0.117266	0.996	1335	tags=24%, list=9%, signal=26%
BIOCARTA_NGF_PATHWAY	17	0.563652	1.53008	0.0436433	0.117353	0.996	2127	tags=24%, list=14%, signal=27%
CHARAFE_BREAST_CANCER_LUMINAL_VS_MESENCHYMAL_DN	443	0.680006	1.52975	0.00393701	0.117433	0.997	2334	tags=45%, list=15%, signal=51%
RUIZ_TNC_TARGETS_UP	153	0.559021	1.5297	0.0275049	0.11723	0.997	2480	tags=39%, list=16%, signal=46%
SENESE_HDAC1_TARGETS_DN	234	0.607631	1.52959	0.00392157	0.11711	0.997	2131	tags=35%, list=14%, signal=40%
NAKAYAMA_SOFT_TISSUE_TUMORS_PCA1_DN	71	0.652224	1.52935	0.00570342	0.117082	0.997	2165	tags=39%, list=14%, signal=46%
LIN_NPAS4_TARGETS_DN	52	0.599326	1.52921	0.00582524	0.116979	0.997	2652	tags=44%, list=17%, signal=53%
IZADPANAH_STEM_CELL_ADIPOSE_VS_BONE_UP	123	0.464988	1.52913	0.00387597	0.116821	0.997	2696	tags=29%, list=18%, signal=35%
CHANG_IMMORTALIZED_BY_HPV31_DN	43	0.614337	1.52894	0.0247148	0.116743	0.997	2366	tags=42%, list=16%, signal=49%
JI_RESPONSE_TO_FSH_UP	51	0.552409	1.52813	0.0316832	0.1173	0.997	2001	tags=25%, list=13%, signal=29%
KOBAYASHI_EGFR_SIGNALING_6HR_DN	18	0.783829	1.52786	0.0135922	0.117326	0.997	1892	tags=67%, list=12%, signal=76%
HEIDENBLAD_AMPLICON_12P11_12_DN	20	0.613038	1.52784	0.0496032	0.117103	0.997	729	tags=20%, list=5%, signal=21%
WELCSH_BRCA1_TARGETS_1_DN	122	0.427892	1.52771	0.114053	0.116971	0.997	4877	tags=48%, list=32%, signal=71%
DACOSTA_UV_RESPONSE_VIA_ERCC3_XPCS_DN	73	0.527482	1.52767	0.0304183	0.116764	0.997	3425	tags=40%, list=22%, signal=51%
DACOSTA_UV_RESPONSE_VIA_ERCC3_TTD_UP	44	0.454233	1.52752	0.0291262	0.116691	0.997	159	tags=7%, list=1%, signal=7%
REACTOME_NEURORANSMITTER_RECEPTOR_BINDING_AND_DOWNSTREAM_TRANSMISSION_IN_THE_POSTSYNAPTIC_CELL	54	0.459654	1.52739	0.0250482	0.11659	0.997	2650	tags=30%, list=17%, signal=36%
DORN_ADENOVIRUS_INFECTION_48HR_DN	33	0.586713	1.52713	0.0404624	0.116632	0.997	2797	tags=39%, list=18%, signal=48%
ACEVEDO_LIVER_CANCER_WITH_H3K9ME3_UP	87	0.573775	1.52711	0.00580271	0.116405	0.997	2942	tags=40%, list=19%, signal=50%
REACTOME_GLUCAGON_TYPE_LIGAND_RECEPTORS	20	0.644118	1.5268	0.0139442	0.116449	0.997	1453	tags=30%, list=10%, signal=33%
ABE_INNER_EAR	20	0.772442	1.52672	0.00414079	0.116309	0.997	1289	tags=35%, list=8%, signal=38%
EBAUER_TARGETS_OF_PAX3_FOXO1_FUSION_UP	177	0.597473	1.52619	0	0.116597	0.997	2720	tags=40%, list=18%, signal=48%
DASU_IL6_SIGNALING_UP	59	0.631372	1.52508	0.00986193	0.117262	0.997	2337	tags=44%, list=15%, signal=52%
GRAHAM_NORMAL_QUIESCENT_VS_NORMAL_DIVIDING_UP	65	0.649239	1.52467	0.00578035	0.117476	0.997	1745	tags=38%, list=11%, signal=43%
YAO_HOXA10_TARGETS_VIA_PROGESTERONE_UP	67	0.675543	1.52447	0.00769231	0.117464	0.997	2121	tags=43%, list=14%, signal=50%
HOOI_ST7_TARGETS_DN	101	0.549407	1.52336	0.00585938	0.118353	0.997	2780	tags=39%, list=18%, signal=47%
BOYAULT_LIVER_CANCER_SUBCLASS_G1_UP	114	0.374404	1.52264	0.0239521	0.11881	0.997	3209	tags=23%, list=21%, signal=29%
SESTO_RESPONSE_TO_UV_C3	22	0.711028	1.52248	0.0575139	0.118759	0.997	1892	tags=36%, list=12%, signal=41%
TOOKER_GEMCITABINE_RESISTANCE_UP	80	0.442128	1.52247	0.0447471	0.118537	0.997	1767	tags=16%, list=12%, signal=18%
TOOKER_RESPONSE_TO_BEXAROTENE_DN	80	0.442128	1.52247	0.0447471	0.118305	0.997	1767	tags=16%, list=12%, signal=18%
HELLER_SILENCED_BY_METHYLATION_DN	84	0.491981	1.52179	0.019305	0.118717	0.997	2625	tags=31%, list=17%, signal=37%
REACTOME_INTEGRIN_ALPHAIIBBETA3_SIGNALING	21	0.620584	1.52173	0.0294695	0.11855	0.997	1575	tags=29%, list=10%, signal=32%
WEIGEL_OXIDATIVE_STRESS_BY_HNE_AND_H2O2	32	0.542473	1.52169	0.0254403	0.118356	0.997	2328	tags=25%, list=15%, signal=29%
STEARMAN_LUNG_CANCER_EARLY_VS_LATE_DN	53	0.495309	1.5216	0.0372549	0.118225	0.997	1430	tags=15%, list=9%, signal=17%
YAO_TEMPORAL_RESPONSE_TO_PROGESTERONE_CLUSTER_1	61	0.572597	1.5215	0.0078125	0.118066	0.997	2453	tags=41%, list=16%, signal=49%
REACTOME_SEMAPHORIN_INTERACTIONS	64	0.54464	1.52146	0.0175097	0.11788	0.997	2066	tags=27%, list=14%, signal=31%
BOYAULT_LIVER_CANCER_SUBCLASS_G2	27	0.67395	1.52135	0.00566038	0.117773	0.997	2245	tags=44%, list=15%, signal=52%
GRADE_COLON_VS_RECTAL_CANCER_UP	28	0.680756	1.52102	0.00788955	0.117838	0.997	1898	tags=43%, list=12%, signal=49%
REACTOME_FORMATION_OF_FIBRIN_CLOT_CLOTTING_CASCADE	26	0.65023	1.52081	0.0293542	0.117823	0.997	2074	tags=38%, list=14%, signal=44%
ZHAN_MULTIPLE_MYELOMA_MF_UP	41	0.622997	1.51988	0.0159363	0.118398	0.997	1156	tags=27%, list=8%, signal=29%
AMIT_SERUM_RESPONSE_20_MCF10A	16	0.57929	1.51972	0.0320151	0.118288	0.997	1647	tags=25%, list=11%, signal=28%
GARGALOVIC_RESPONSE_TO_OXIDIZED_PHOSPHOLIPIDS_MAGENTA_UP	27	0.564471	1.51915	0.0541045	0.118617	0.997	2298	tags=30%, list=15%, signal=35%
GEISS_RESPONSE_TO_DSRNA_UP	31	0.651791	1.51913	0.0225564	0.1184	0.997	2525	tags=42%, list=17%, signal=50%
LIU_PROSTATE_CANCER_DN	440	0.752362	1.51912	0	0.118178	0.997	1699	tags=51%, list=11%, signal=56%
NELSON_RESPONSE_TO_ANDROGEN_DN	15	0.734462	1.5191	0.00976562	0.117965	0.997	2328	tags=47%, list=15%, signal=55%
WOO_LIVER_CANCER_RECURRENCE_UP	101	0.659435	1.5191	0.00575816	0.117745	0.997	3155	tags=56%, list=21%, signal=71%
GOZGIT_ESR1_TARGETS_UP	132	0.452043	1.51876	0	0.117827	0.997	1996	tags=23%, list=13%, signal=26%
MAHADEVAN_IMATINIB_RESISTANCE_UP	17	0.685748	1.5185	0.02	0.117844	0.997	1130	tags=29%, list=7%, signal=32%
DITTMER_PTHLH_TARGETS_UP	112	0.367256	1.51829	0.0459082	0.117815	0.997	1947	tags=14%, list=13%, signal=16%
VERHAAK_AML_WITH_NPM1_MUTATED_DN	235	0.587524	1.51735	0.00972763	0.118486	0.997	2460	tags=37%, list=16%, signal=43%
SEITZ_NEOPLASTIC_TRANSFORMATION_BY_8P_DELETION_UP	72	0.725107	1.51715	0.0173077	0.118405	0.997	1641	tags=42%, list=11%, signal=46%
MOREAUX_B_LYMPHOCYTE_MATURATION_BY_TACI_UP	64	0.481463	1.51689	0.00967118	0.11847	0.997	2430	tags=28%, list=16%, signal=33%
TARTE_PLASMA_CELL_VS_PLASMABLAST_UP	326	0.524828	1.51685	0.011215	0.11829	0.997	1709	tags=24%, list=11%, signal=27%
SHEDDEN_LUNG_CANCER_GOOD_SURVIVAL_A4	178	0.491067	1.51684	0.00193424	0.118081	0.997	2597	tags=32%, list=17%, signal=38%
FONTAINE_FOLLICULAR_THYROID_ADENOMA_DN	57	0.494662	1.51677	0.0153551	0.117918	0.997	3275	tags=30%, list=22%, signal=38%
BIOCARTA_IL6_PATHWAY	21	0.602546	1.51665	0.0407767	0.117768	0.997	3016	tags=48%, list=20%, signal=59%
KEGG_GLYCOSAMINOGLYCAN_BIOSYNTHESIS_CHONDROITIN_SULFATE	21	0.737081	1.51654	0.00401606	0.117657	0.997	2216	tags=52%, list=15%, signal=61%
BOYLAN_MULTIPLE_MYELOMA_D_CLUSTER_UP	26	0.52847	1.51601	0.0248566	0.117915	0.997	2090	tags=31%, list=14%, signal=36%
KORKOLA_YOLK_SAC_TUMOR	46	0.564578	1.51581	0.0131579	0.117905	0.997	2547	tags=46%, list=17%, signal=55%
MCBRYAN_PUBERTAL_BREAST_3_4WK_DN	31	0.611284	1.51579	0.0272374	0.117704	0.997	1881	tags=29%, list=12%, signal=33%
MASRI_RESISTANCE_TO_TAMOXIFEN_AND_AROMATASE_INHIBITORS_DN	19	0.876788	1.5157	0.00191571	0.117559	0.997	821	tags=53%, list=5%, signal=56%
BROWNE_HCMV_INFECTION_8HR_DN	43	0.550344	1.51557	0.0114286	0.11744	0.998	2580	tags=33%, list=17%, signal=39%
VERRECCHIA_RESPONSE_TO_TGFB1_C2	18	0.804041	1.51554	0.0126316	0.117245	0.998	2303	tags=61%, list=15%, signal=72%
GARGALOVIC_RESPONSE_TO_OXIDIZED_PHOSPHOLIPIDS_GREEN_UP	22	0.599472	1.5155	0.0287356	0.117081	0.998	1310	tags=23%, list=9%, signal=25%
BASSO_HAIRY_CELL_LEUKEMIA_DN	77	0.688874	1.51526	0.00594059	0.117056	0.998	1597	tags=39%, list=10%, signal=43%
CORRE_MULTIPLE_MYELOMA_DN	59	0.641132	1.51426	0.00982318	0.117757	0.998	1378	tags=32%, list=9%, signal=35%
SENESE_HDAC3_TARGETS_DN	484	0.421754	1.51376	0.0060241	0.118001	0.998	2203	tags=19%, list=14%, signal=22%
AMIT_EGF_RESPONSE_60_MCF10A	37	0.740947	1.51354	0.00194932	0.117964	0.998	2003	tags=49%, list=13%, signal=56%
REACTOME_TIGHT_JUNCTION_INTERACTIONS	24	0.559451	1.51329	0.0296296	0.117984	0.998	2184	tags=25%, list=14%, signal=29%
MCMURRAY_TP53_HRAS_COOPERATION_RESPONSE_DN	57	0.600142	1.51327	0	0.117788	0.998	1400	tags=33%, list=9%, signal=37%
VALK_AML_CLUSTER_3	32	0.484649	1.51299	0.0260708	0.117816	0.998	2804	tags=31%, list=18%, signal=38%
JI_METASTASIS_REPRESSED_BY_STK11	23	0.645615	1.51293	0.0280374	0.117669	0.998	1497	tags=35%, list=10%, signal=39%
BROWNE_HCMV_INFECTION_2HR_DN	48	0.571494	1.51248	0.032381	0.117858	0.998	2363	tags=38%, list=16%, signal=44%
POOLA_INVASIVE_BREAST_CANCER_DN	129	0.560673	1.5124	0.00194932	0.11773	0.998	2406	tags=35%, list=16%, signal=41%
VALK_AML_CLUSTER_11	37	0.617523	1.51233	0.0394477	0.117556	0.998	3596	tags=51%, list=24%, signal=67%
MISHRA_CARCINOMA_ASSOCIATED_FIBROBLAST_UP	21	0.812605	1.51212	0.00383877	0.117521	0.998	1393	tags=57%, list=9%, signal=63%
KEGG_LEUKOCYTE_TRANSENDOTHELIAL_MIGRATION	100	0.532161	1.51212	0.0334646	0.117311	0.998	2031	tags=22%, list=13%, signal=25%
ROSS_LEUKEMIA_WITH_MLL_FUSIONS	75	0.508793	1.51163	0.0177515	0.117626	0.998	1304	tags=21%, list=9%, signal=23%
CASTELLANO_NRAS_TARGETS_UP	57	0.528114	1.51154	0.0150376	0.117482	0.998	2617	tags=37%, list=17%, signal=44%
ST_INTEGRIN_SIGNALING_PATHWAY	72	0.499701	1.51137	0.019685	0.117387	0.998	1558	tags=21%, list=10%, signal=23%
REACTOME_PI3K_AKT_SIGNALLING	35	0.448081	1.51115	0.0255474	0.11739	0.998	2171	tags=23%, list=14%, signal=27%
GU_PDEF_TARGETS_DN	25	0.574024	1.51105	0.0446097	0.117295	0.998	2222	tags=24%, list=15%, signal=28%
AMIT_SERUM_RESPONSE_120_MCF10A	64	0.503449	1.5108	0.0444444	0.117316	0.998	3808	tags=41%, list=25%, signal=54%
VANHARANTA_UTERINE_FIBROID_UP	41	0.737885	1.51004	0.00394477	0.117848	0.998	2446	tags=61%, list=16%, signal=72%
PICCALUGA_ANGIOIMMUNOBLASTIC_LYMPHOMA_UP	207	0.760811	1.51003	0.00397614	0.117644	0.998	2067	tags=59%, list=14%, signal=67%
KEGG_REGULATION_OF_ACTIN_CYTOSKELETON	178	0.463276	1.50861	0.0116054	0.118718	0.998	2165	tags=21%, list=14%, signal=24%
DACOSTA_UV_RESPONSE_VIA_ERCC3_TTD_DN	73	0.544636	1.5085	0.0212355	0.118618	0.998	3368	tags=40%, list=22%, signal=51%
MARZEC_IL2_SIGNALING_UP	100	0.510222	1.50847	0.0307692	0.118431	0.998	3504	tags=39%, list=23%, signal=50%
RICKMAN_HEAD_AND_NECK_CANCER_A	91	0.67252	1.50652	0.00570342	0.120036	0.998	1464	tags=36%, list=10%, signal=40%
ROSS_AML_WITH_AML1_ETO_FUSION	74	0.474005	1.50636	0.00773694	0.120005	0.998	2418	tags=28%, list=16%, signal=34%
TSAI_RESPONSE_TO_RADIATION_THERAPY	30	0.812	1.50622	0.00385356	0.119936	0.998	1999	tags=73%, list=13%, signal=84%
SMID_BREAST_CANCER_RELAPSE_IN_BONE_DN	293	0.505606	1.5062	0.00189753	0.119735	0.998	2536	tags=30%, list=17%, signal=36%
KIM_MYCN_AMPLIFICATION_TARGETS_DN	74	0.45266	1.50614	0.0267686	0.119577	0.998	1125	tags=15%, list=7%, signal=16%
CERVERA_SDHB_TARGETS_1_UP	97	0.610348	1.50613	0.00585938	0.11938	0.998	2258	tags=39%, list=15%, signal=46%
CHARAFE_BREAST_CANCER_BASAL_VS_MESENCHYMAL_DN	46	0.702421	1.50608	0.00392157	0.119215	0.998	1863	tags=50%, list=12%, signal=57%
REACTOME_PLATELET_AGGREGATION_PLUG_FORMATION	23	0.597377	1.50594	0.0275591	0.119124	0.998	1685	tags=30%, list=11%, signal=34%
BYSTRYKH_HEMATOPOIESIS_STEM_CELL_AND_BRAIN_QTL_TRANS	146	0.340644	1.50566	0.0117417	0.119188	0.998	3221	tags=22%, list=21%, signal=28%
AMIT_SERUM_RESPONSE_240_MCF10A	57	0.52699	1.50509	0.0313112	0.119574	0.998	2480	tags=32%, list=16%, signal=38%
MCCLUNG_CREB1_TARGETS_UP	81	0.593267	1.50485	0.00980392	0.119562	0.998	2758	tags=40%, list=18%, signal=48%
REACTOME_NCAM_SIGNALING_FOR_NEURITE_OUT_GROWTH	55	0.61793	1.5048	0.00589391	0.119395	0.998	1947	tags=36%, list=13%, signal=42%
HANN_RESISTANCE_TO_BCL2_INHIBITOR_UP	25	0.710692	1.50368	0.015873	0.120293	0.998	2514	tags=52%, list=17%, signal=62%
LEE_TARGETS_OF_PTCH1_AND_SUFU_DN	46	0.5897	1.50367	0.0233918	0.120098	0.998	2376	tags=35%, list=16%, signal=41%
XU_HGF_TARGETS_INDUCED_BY_AKT1_6HR	17	0.864339	1.50342	0.00749064	0.12012	0.998	958	tags=53%, list=6%, signal=56%
TURASHVILI_BREAST_LOBULAR_CARCINOMA_VS_DUCTAL_NORMAL_DN	83	0.522974	1.50321	0.003861	0.120093	0.998	1856	tags=25%, list=12%, signal=29%
WILCOX_PRESPONSE_TO_ROGESTERONE_DN	56	0.729085	1.50298	0.00399202	0.120092	0.998	1679	tags=48%, list=11%, signal=54%
NIKOLSKY_BREAST_CANCER_20Q12_Q13_AMPLICON	112	0.382245	1.5023	0.01341	0.120575	0.998	2347	tags=18%, list=15%, signal=21%
HELLEBREKERS_SILENCED_DURING_TUMOR_ANGIOGENESIS	52	0.733215	1.50211	0.0019305	0.120579	0.998	2525	tags=63%, list=17%, signal=76%
DAZARD_UV_RESPONSE_CLUSTER_G2	20	0.744991	1.50207	0.027833	0.120407	0.998	2533	tags=55%, list=17%, signal=66%
NAKAMURA_TUMOR_ZONE_PERIPHERAL_VS_CENTRAL_UP	269	0.481752	1.50202	0.0390947	0.120253	0.998	2450	tags=23%, list=16%, signal=27%
SIG_REGULATION_OF_THE_ACTIN_CYTOSKELETON_BY_RHO_GTPASES	30	0.704156	1.50188	0.0276134	0.12014	0.998	1354	tags=27%, list=9%, signal=29%
IWANAGA_CARCINOGENESIS_BY_KRAS_DN	91	0.463475	1.50159	0.017341	0.120192	0.998	3040	tags=30%, list=20%, signal=37%
REACTOME_SIGNALING_BY_NOTCH	16	0.565997	1.50146	0.0482625	0.120115	0.998	3115	tags=44%, list=20%, signal=55%
POMEROY_MEDULLOBLASTOMA_PROGNOSIS_DN	37	0.52849	1.50115	0.0381526	0.120211	0.998	1822	tags=16%, list=12%, signal=18%
SMID_BREAST_CANCER_RELAPSE_IN_LUNG_DN	35	0.743659	1.50089	0.0116732	0.120222	0.998	1427	tags=49%, list=9%, signal=53%
LIANG_SILENCED_BY_METHYLATION_2	30	0.796045	1.50024	0.013308	0.120609	0.998	1646	tags=60%, list=11%, signal=67%
DELLA_RESPONSE_TO_TSA_AND_BUTYRATE	20	0.577663	1.50018	0.0575397	0.120459	0.998	1104	tags=20%, list=7%, signal=22%
ZHAN_MULTIPLE_MYELOMA_CD1_AND_CD2_UP	82	0.466337	1.49994	0.0287356	0.120458	0.998	2854	tags=27%, list=19%, signal=33%
ACEVEDO_LIVER_CANCER_WITH_H3K27ME3_UP	192	0.576769	1.49985	0.00194553	0.120327	0.998	2871	tags=44%, list=19%, signal=53%
REACTOME_G_ALPHA_S_SIGNALLING_EVENTS	69	0.591661	1.49981	0.0094162	0.120155	0.998	2650	tags=46%, list=17%, signal=56%
KEGG_ADIPOCYTOKINE_SIGNALING_PATHWAY	61	0.471863	1.49928	0.0205993	0.120456	0.998	2537	tags=30%, list=17%, signal=35%
CREIGHTON_ENDOCRINE_THERAPY_RESISTANCE_1	484	0.469651	1.49923	0.0160966	0.120299	0.998	2376	tags=24%, list=16%, signal=27%
KEGG_SMALL_CELL_LUNG_CANCER	81	0.436641	1.49869	0.0130354	0.120644	0.998	2389	tags=23%, list=16%, signal=28%
KONDO_PROSTATE_CANCER_HCP_WITH_H3K27ME3	72	0.54837	1.49863	0.00578035	0.120514	0.998	2483	tags=33%, list=16%, signal=40%
CAIRO_LIVER_DEVELOPMENT_UP	152	0.63766	1.49857	0.0116505	0.120355	0.998	2690	tags=45%, list=18%, signal=54%
WOOD_EBV_EBNA1_TARGETS_DN	44	0.599614	1.4984	0.023622	0.120288	0.998	862	tags=16%, list=6%, signal=17%
GHO_ATF5_TARGETS_DN	15	0.613374	1.49806	0.0440613	0.120395	0.998	409	tags=13%, list=3%, signal=14%
VANHARANTA_UTERINE_FIBROID_WITH_7Q_DELETION_DN	35	0.509312	1.49797	0.0272904	0.120281	0.998	2745	tags=31%, list=18%, signal=38%
ONDER_CDH1_TARGETS_1_UP	138	0.463436	1.49789	0.0155039	0.120149	0.998	2406	tags=25%, list=16%, signal=30%
DORN_ADENOVIRUS_INFECTION_32HR_DN	33	0.577258	1.49757	0.0556622	0.120281	0.998	2904	tags=42%, list=19%, signal=52%
LUI_THYROID_CANCER_CLUSTER_2	42	0.519673	1.49705	0.0238569	0.120582	0.999	2714	tags=31%, list=18%, signal=38%
WHITEHURST_PACLITAXEL_SENSITIVITY	26	0.488216	1.49677	0.0446097	0.120652	0.999	637	tags=12%, list=4%, signal=12%
KEGG_CELL_ADHESION_MOLECULES_CAMS	118	0.591382	1.49674	0.0153257	0.120484	0.999	2031	tags=32%, list=13%, signal=37%
ODONNELL_TFRC_TARGETS_UP	327	0.417725	1.49639	0.00187266	0.120613	0.999	1479	tags=17%, list=10%, signal=18%
BIOCARTA_TPO_PATHWAY	23	0.547	1.496	0.0424354	0.120733	0.999	2537	tags=26%, list=17%, signal=31%
TSUNODA_CISPLATIN_RESISTANCE_DN	25	0.653411	1.4956	0.0159046	0.12091	0.999	963	tags=28%, list=6%, signal=30%
KOBAYASHI_EGFR_SIGNALING_24HR_UP	94	0.467559	1.49558	0.0290135	0.12073	0.999	1922	tags=22%, list=13%, signal=25%
BIOCARTA_EGF_PATHWAY	30	0.473586	1.49551	0.0551331	0.12059	0.999	2236	tags=23%, list=15%, signal=27%
BILD_MYC_ONCOGENIC_SIGNATURE	189	0.421289	1.49499	0.0421687	0.120885	0.999	2657	tags=23%, list=17%, signal=28%
ENGELMANN_CANCER_PROGENITORS_DN	59	0.473423	1.49417	0.0114504	0.121486	1	2299	tags=25%, list=15%, signal=30%
SCHUETZ_BREAST_CANCER_DUCTAL_INVASIVE_UP	346	0.74156	1.49353	0.0178571	0.121837	1	2026	tags=54%, list=13%, signal=61%
ENK_UV_RESPONSE_KERATINOCYTE_DN	474	0.33928	1.49345	0.0389105	0.121753	1	3115	tags=23%, list=20%, signal=28%
MOREAUX_MULTIPLE_MYELOMA_BY_TACI_UP	299	0.406613	1.49334	0.00371747	0.121665	1	2547	tags=24%, list=17%, signal=29%
DASU_IL6_SIGNALING_SCAR_DN	15	0.792322	1.49334	0.0137255	0.121473	1	1667	tags=60%, list=11%, signal=67%
BROWNE_HCMV_INFECTION_16HR_DN	80	0.608642	1.49328	0.0116959	0.121348	1	2521	tags=39%, list=17%, signal=46%
CHEN_HOXA5_TARGETS_9HR_DN	41	0.560363	1.49273	0.0376984	0.121693	1	2521	tags=37%, list=17%, signal=44%
LIANG_SILENCED_BY_METHYLATION_UP	18	0.762057	1.49269	0.0059761	0.12154	1	1522	tags=39%, list=10%, signal=43%
ST_ERK1_ERK2_MAPK_PATHWAY	27	0.418723	1.49238	0.0401606	0.121631	1	1310	tags=15%, list=9%, signal=16%
CHEN_LVAD_SUPPORT_OF_FAILING_HEART_DN	39	0.761082	1.49151	0.00578035	0.122275	1	2480	tags=64%, list=16%, signal=76%
ONDER_CDH1_TARGETS_2_UP	249	0.730316	1.49133	0	0.122241	1	2102	tags=52%, list=14%, signal=59%
SOTIRIOU_BREAST_CANCER_GRADE_1_VS_3_DN	51	0.626005	1.49092	0.0187617	0.122394	1	2694	tags=39%, list=18%, signal=47%
GENTILE_UV_RESPONSE_CLUSTER_D2	34	0.472154	1.49083	0.0603113	0.122287	1	2619	tags=26%, list=17%, signal=32%
BROWNE_HCMV_INFECTION_4HR_UP	48	0.605566	1.49075	0.0279851	0.122195	1	2446	tags=46%, list=16%, signal=54%
VALK_AML_CLUSTER_2	27	0.733498	1.49059	0.00592885	0.122132	1	2804	tags=56%, list=18%, signal=68%
MAHADEVAN_RESPONSE_TO_MP470_DN	16	0.792351	1.48995	0.0355731	0.122604	1	1497	tags=44%, list=10%, signal=48%
GAUSSMANN_MLL_AF4_FUSION_TARGETS_E_UP	72	0.669835	1.48915	0.0135922	0.123146	1	2445	tags=53%, list=16%, signal=63%
YAUCH_HEDGEHOG_SIGNALING_PARACRINE_UP	105	0.587672	1.48871	0.0135135	0.123372	1	3256	tags=50%, list=21%, signal=63%
BIOCARTA_INTRINSIC_PATHWAY	19	0.679702	1.48863	0.0182927	0.123278	1	2268	tags=53%, list=15%, signal=62%
VECCHI_GASTRIC_CANCER_ADVANCED_VS_EARLY_UP	163	0.790927	1.48849	0.00194932	0.123224	1	2132	tags=63%, list=14%, signal=72%
STEARMAN_TUMOR_FIELD_EFFECT_UP	32	0.576197	1.48841	0.0585938	0.123107	1	2121	tags=28%, list=14%, signal=33%
ZHAN_MULTIPLE_MYELOMA_PR_DN	44	0.551166	1.48822	0.038817	0.123096	1	2508	tags=32%, list=16%, signal=38%
RUTELLA_RESPONSE_TO_HGF_DN	232	0.482364	1.48806	0.0442308	0.123052	1	2716	tags=32%, list=18%, signal=39%
PETRETTO_CARDIAC_HYPERTROPHY	34	0.804867	1.48788	0.00782779	0.123042	1	1619	tags=53%, list=11%, signal=59%
MCBRYAN_PUBERTAL_BREAST_4_5WK_DN	160	0.50305	1.48748	0.0252427	0.123208	1	2635	tags=31%, list=17%, signal=37%
CHEBOTAEV_GR_TARGETS_UP	64	0.523903	1.48745	0	0.123049	1	2544	tags=38%, list=17%, signal=45%
SABATES_COLORECTAL_ADENOMA_DN	279	0.655003	1.48742	0.019084	0.122883	1	1421	tags=40%, list=9%, signal=43%
WEST_ADRENOCORTICAL_TUMOR_MARKERS_DN	19	0.820389	1.48727	0.00598802	0.122836	1	1461	tags=68%, list=10%, signal=76%
LI_PROSTATE_CANCER_EPIGENETIC	28	0.527941	1.48697	0.0337711	0.122915	1	3521	tags=43%, list=23%, signal=56%
MILI_PSEUDOPODIA	41	0.534808	1.48675	0.082218	0.122903	1	1033	tags=15%, list=7%, signal=16%
REACTOME_CLASS_A1_RHODOPSIN_LIKE_RECEPTORS	165	0.570492	1.48636	0.00570342	0.123023	1	2074	tags=38%, list=14%, signal=43%
MUELLER_METHYLATED_IN_GLIOBLASTOMA	34	0.58351	1.48545	0.0414313	0.123725	1	2511	tags=32%, list=16%, signal=39%
KRASNOSELSKAYA_ILF3_TARGETS_UP	30	0.707913	1.48467	0.0435606	0.124238	1	1893	tags=40%, list=12%, signal=46%
LIU_CMYB_TARGETS_UP	158	0.389911	1.48453	0.0194553	0.124212	1	1321	tags=12%, list=9%, signal=13%
REACTOME_SEMA4D_INDUCED_CELL_MIGRATION_AND_GROWTH_CONE_COLLAPSE	24	0.566124	1.48431	0.043222	0.124244	1	1240	tags=17%, list=8%, signal=18%
BILBAN_B_CLL_LPL_DN	41	0.529227	1.4834	0.0475248	0.124883	1	2515	tags=32%, list=17%, signal=38%
ZHANG_ANTIVIRAL_RESPONSE_TO_RIBAVIRIN_UP	23	0.699283	1.4834	0.0583658	0.124698	1	2965	tags=61%, list=19%, signal=75%
ROZANOV_MMP14_TARGETS_SUBSET	32	0.759694	1.48303	0.00392927	0.124834	1	2836	tags=78%, list=19%, signal=96%
GRUETZMANN_PANCREATIC_CANCER_DN	180	0.420398	1.48299	0.0253906	0.124672	1	1938	tags=18%, list=13%, signal=21%
KEGG_HEDGEHOG_SIGNALING_PATHWAY	40	0.530777	1.48267	0.0267176	0.124742	1	3167	tags=40%, list=21%, signal=50%
LIEN_BREAST_CARCINOMA_METAPLASTIC	31	0.812273	1.48237	0	0.124877	1	1754	tags=61%, list=12%, signal=69%
REACTOME_G_ALPHA_I_SIGNALLING_EVENTS	115	0.59344	1.48224	0.00555556	0.124827	1	2571	tags=46%, list=17%, signal=55%
BERENJENO_TRANSFORMED_BY_RHOA_FOREVER_UP	17	0.651249	1.48221	0.0449898	0.124688	1	1061	tags=29%, list=7%, signal=32%
ACEVEDO_LIVER_CANCER_DN	474	0.338473	1.48188	0.0141414	0.12485	1	2699	tags=19%, list=18%, signal=22%
WAMUNYOKOLI_OVARIAN_CANCER_LMP_DN	186	0.716058	1.48188	0.0155039	0.124662	1	2353	tags=51%, list=15%, signal=60%
CROMER_TUMORIGENESIS_UP	41	0.698351	1.48185	0.0301811	0.124501	1	2231	tags=49%, list=15%, signal=57%
KORKOLA_TERATOMA	30	0.663251	1.48181	0.0452756	0.124359	1	1397	tags=37%, list=9%, signal=40%
AMIT_SERUM_RESPONSE_40_MCF10A	30	0.802151	1.48167	0.015444	0.124339	1	2298	tags=67%, list=15%, signal=78%
NADERI_BREAST_CANCER_PROGNOSIS_DN	16	0.789863	1.48128	0.00608519	0.124495	1	1158	tags=50%, list=8%, signal=54%
LIU_VMYB_TARGETS_UP	124	0.428091	1.48101	0.0273973	0.124518	1	2574	tags=29%, list=17%, signal=35%
BONOME_OVARIAN_CANCER_POOR_SURVIVAL_UP	31	0.759623	1.4804	0.0176817	0.124868	1	626	tags=35%, list=4%, signal=37%
KEGG_ENDOCYTOSIS	168	0.340125	1.48033	0.00583658	0.124763	1	2184	tags=17%, list=14%, signal=20%
PUIFFE_INVASION_INHIBITED_BY_ASCITES_DN	146	0.365807	1.48032	0.0315582	0.124589	1	2507	tags=18%, list=16%, signal=22%
FOURNIER_ACINAR_DEVELOPMENT_EARLY_UP	21	0.526074	1.47994	0.0355731	0.124706	1	824	tags=19%, list=5%, signal=20%
SANA_RESPONSE_TO_IFNG_DN	74	0.413443	1.47994	0.0612245	0.124524	1	1893	tags=12%, list=12%, signal=14%
KIM_RESPONSE_TO_TSA_AND_DECITABINE_UP	124	0.47432	1.47911	0.00954198	0.125109	1	2143	tags=21%, list=14%, signal=24%
KEGG_GLYCOSAMINOGLYCAN_BIOSYNTHESIS_HEPARAN_SULFATE	20	0.476536	1.47886	0.0404624	0.125189	1	4446	tags=55%, list=29%, signal=78%
BROCKE_APOPTOSIS_REVERSED_BY_IL6	141	0.502243	1.47862	0.0438931	0.125221	1	1533	tags=25%, list=10%, signal=27%
LU_TUMOR_ANGIOGENESIS_UP	25	0.661267	1.47861	0.0190476	0.125053	1	3435	tags=64%, list=23%, signal=83%
POTTI_CYTOXAN_SENSITIVITY	34	0.727437	1.4786	0.0219561	0.124873	1	1983	tags=44%, list=13%, signal=51%
SENGUPTA_NASOPHARYNGEAL_CARCINOMA_WITH_LMP1_UP	368	0.479014	1.47851	0.0225989	0.124738	1	2227	tags=27%, list=15%, signal=30%
GESERICK_TERT_TARGETS_DN	20	0.803279	1.47843	0.00575816	0.12464	1	2441	tags=75%, list=16%, signal=89%
GUTIERREZ_CHRONIC_LYMPHOCYTIC_LEUKEMIA_DN	54	0.539479	1.47806	0.0290698	0.124761	1	1912	tags=31%, list=13%, signal=36%
LU_AGING_BRAIN_UP	138	0.494649	1.47792	0.0494297	0.124693	1	1893	tags=20%, list=12%, signal=22%
HASLINGER_B_CLL_WITH_11Q23_DELETION	19	0.556473	1.47767	0.0361905	0.124745	1	2968	tags=47%, list=19%, signal=59%
CHIARADONNA_NEOPLASTIC_TRANSFORMATION_KRAS_CDC25_DN	49	0.73327	1.47761	0.00585938	0.12462	1	1616	tags=47%, list=11%, signal=52%
VALK_AML_CLUSTER_6	34	0.64926	1.47755	0.0136986	0.124481	1	1277	tags=32%, list=8%, signal=35%
BANDRES_RESPONSE_TO_CARMUSTIN_WITHOUT_MGMT_48HR_DN	22	0.671848	1.47736	0.0229446	0.124451	1	2204	tags=32%, list=14%, signal=37%
LEE_LIVER_CANCER_MYC_E2F1_UP	53	0.629284	1.47733	0.0337302	0.124304	1	1475	tags=32%, list=10%, signal=35%
RORIE_TARGETS_OF_EWSR1_FLI1_FUSION_DN	18	0.818758	1.4773	0.00194932	0.124158	1	1472	tags=56%, list=10%, signal=61%
VERRECCHIA_RESPONSE_TO_TGFB1_C5	19	0.611696	1.47673	0.0246679	0.124509	1	3375	tags=53%, list=22%, signal=68%
FONTAINE_THYROID_TUMOR_UNCERTAIN_MALIGNANCY_UP	25	0.479179	1.47671	0.0305344	0.124346	1	2501	tags=24%, list=16%, signal=29%
ALONSO_METASTASIS_NEURAL_UP	15	0.777452	1.47663	0.00957854	0.124224	1	1872	tags=53%, list=12%, signal=61%
RAMASWAMY_METASTASIS_UP	61	0.402401	1.47661	0.0753564	0.124065	1	1343	tags=10%, list=9%, signal=11%
CHEBOTAEV_GR_TARGETS_DN	107	0.660145	1.4762	0.0135659	0.124246	1	1287	tags=36%, list=8%, signal=39%
RICKMAN_HEAD_AND_NECK_CANCER_B	42	0.696833	1.47606	0.00584795	0.124182	1	1814	tags=38%, list=12%, signal=43%
YAO_HOXA10_TARGETS_VIA_PROGESTERONE_DN	17	0.766474	1.476	0.00982318	0.124064	1	2238	tags=59%, list=15%, signal=69%
UZONYI_RESPONSE_TO_LEUKOTRIENE_AND_THROMBIN	37	0.843841	1.47593	0	0.123941	1	1397	tags=65%, list=9%, signal=71%
RUTELLA_RESPONSE_TO_CSF2RB_AND_IL4_DN	314	0.471063	1.47528	0.0495238	0.124351	1	2725	tags=29%, list=18%, signal=35%
KEGG_BLADDER_CANCER	42	0.494559	1.47526	0.0529412	0.124195	1	2337	tags=26%, list=15%, signal=31%
STREICHER_LSM1_TARGETS_DN	17	0.623774	1.475	0.0225141	0.124269	1	1488	tags=29%, list=10%, signal=33%
LE_SKI_TARGETS_UP	16	0.676968	1.47498	0.0252918	0.124133	1	2547	tags=44%, list=17%, signal=52%
HINATA_NFKB_TARGETS_KERATINOCYTE_UP	71	0.563496	1.47475	0.0483559	0.124186	1	2525	tags=34%, list=17%, signal=40%
AMUNDSON_RESPONSE_TO_ARSENITE	170	0.352321	1.47466	0.0095057	0.124101	1	4526	tags=35%, list=30%, signal=49%
YAMASHITA_METHYLATED_IN_PROSTATE_CANCER	44	0.661727	1.47443	0.026465	0.124118	1	1517	tags=36%, list=10%, signal=40%
MATTIOLI_MULTIPLE_MYELOMA_WITH_14Q32_TRANSLOCATIONS	37	0.562633	1.47342	0.0505837	0.124804	1	2485	tags=35%, list=16%, signal=42%
CHIARETTI_T_ALL_REFRACTORY_TO_THERAPY	24	0.66844	1.47245	0.0171756	0.125493	1	1894	tags=42%, list=12%, signal=48%
DACOSTA_ERCC3_ALLELE_XPCS_VS_TTD_UP	18	0.652274	1.47244	0.0349794	0.125317	1	588	tags=28%, list=4%, signal=29%
STREICHER_LSM1_TARGETS_UP	40	0.56608	1.47214	0.0195695	0.125407	1	2191	tags=33%, list=14%, signal=38%
NIKOLSKY_BREAST_CANCER_6P24_P22_AMPLICON	21	0.585456	1.47201	0.045977	0.125344	1	2910	tags=33%, list=19%, signal=41%
KEGG_MAPK_SIGNALING_PATHWAY	223	0.427013	1.47201	0.00968992	0.125173	1	2907	tags=29%, list=19%, signal=35%
KAAB_FAILED_HEART_ATRIUM_DN	140	0.394039	1.47096	0.0792079	0.125932	1	1265	tags=11%, list=8%, signal=12%
GAUSSMANN_MLL_AF4_FUSION_TARGETS_F_DN	27	0.602257	1.47062	0.0296443	0.126061	1	481	tags=22%, list=3%, signal=23%
NAKAYAMA_SOFT_TISSUE_TUMORS_PCA2_DN	84	0.720515	1.46976	0.0292969	0.126702	1	2226	tags=58%, list=15%, signal=68%
JAZAG_TGFB1_SIGNALING_DN	28	0.486048	1.46941	0.0285714	0.126863	1	2528	tags=25%, list=17%, signal=30%
REACTOME_TRKA_SIGNALLING_FROM_THE_PLASMA_MEMBRANE	90	0.345935	1.46939	0.035316	0.126704	1	3304	tags=26%, list=22%, signal=32%
ASTON_MAJOR_DEPRESSIVE_DISORDER_DN	148	0.456388	1.46882	0.0252918	0.127082	1	2978	tags=30%, list=20%, signal=37%
HOFFMANN_PRE_BI_TO_LARGE_PRE_BII_LYMPHOCYTE_UP	17	0.62361	1.46809	0.0419847	0.127667	1	2460	tags=41%, list=16%, signal=49%
TURASHVILI_BREAST_NORMAL_DUCTAL_VS_LOBULAR_UP	63	0.471217	1.46787	0.0369004	0.127708	1	1612	tags=16%, list=11%, signal=18%
BERTUCCI_INVASIVE_CARCINOMA_DUCTAL_VS_LOBULAR_DN	43	0.766211	1.46782	0.00986193	0.127571	1	1490	tags=53%, list=10%, signal=59%
KAAB_HEART_ATRIUM_VS_VENTRICLE_DN	238	0.424675	1.46771	0.0511811	0.127488	1	2608	tags=23%, list=17%, signal=27%
CROMER_TUMORIGENESIS_DN	37	0.646554	1.46727	0.0364683	0.127751	1	2099	tags=35%, list=14%, signal=41%
LU_TUMOR_ENDOTHELIAL_MARKERS_UP	22	0.74387	1.46695	0.0247148	0.127868	1	1090	tags=36%, list=7%, signal=39%
JISON_SICKLE_CELL_DISEASE_UP	172	0.488574	1.46695	0.0526316	0.127695	1	2393	tags=26%, list=16%, signal=30%
JAZAG_TGFB1_SIGNALING_VIA_SMAD4_DN	54	0.479611	1.46688	0.0382294	0.12758	1	3143	tags=30%, list=21%, signal=37%
TAKEDA_TARGETS_OF_NUP98_HOXA9_FUSION_16D_UP	158	0.585727	1.46639	0.0289017	0.127892	1	2046	tags=35%, list=13%, signal=40%
ZHAN_MULTIPLE_MYELOMA_CD1_VS_CD2_UP	58	0.524848	1.46609	0.0254902	0.127998	1	2482	tags=33%, list=16%, signal=39%
COWLING_MYCN_TARGETS	37	0.793769	1.46609	0	0.127824	1	2143	tags=68%, list=14%, signal=78%
REACTOME_PEPTIDE_LIGAND_BINDING_RECEPTORS	111	0.587684	1.4656	0.00567108	0.128125	1	2074	tags=39%, list=14%, signal=45%
TSAI_RESPONSE_TO_IONIZING_RADIATION	111	0.455277	1.46526	0.0330097	0.128237	1	2537	tags=25%, list=17%, signal=30%
CASORELLI_APL_SECONDARY_VS_DE_NOVO_UP	39	0.584928	1.46525	0.0254403	0.128071	1	2205	tags=41%, list=14%, signal=48%
HANN_RESISTANCE_TO_BCL2_INHIBITOR_DN	39	0.500914	1.46498	0.0354331	0.128132	1	1377	tags=15%, list=9%, signal=17%
WONG_ENDMETRIUM_CANCER_DN	38	0.845359	1.46459	0.00197628	0.12839	1	1092	tags=63%, list=7%, signal=68%
REACTOME_CRMPS_IN_SEMA3A_SIGNALING	15	0.735951	1.46441	0.00982318	0.128367	1	2066	tags=53%, list=14%, signal=62%
ROPERO_HDAC2_TARGETS	77	0.494399	1.46424	0.0152091	0.128376	1	2469	tags=35%, list=16%, signal=42%
BROWNE_HCMV_INFECTION_10HR_UP	96	0.415484	1.46412	0.00952381	0.128351	1	2566	tags=21%, list=17%, signal=25%
HATADA_METHYLATED_IN_LUNG_CANCER_UP	283	0.534055	1.46387	0.0134875	0.12845	1	3844	tags=47%, list=25%, signal=62%
ROY_WOUND_BLOOD_VESSEL_UP	50	0.757851	1.46377	0.0101626	0.128359	1	2211	tags=60%, list=15%, signal=70%
DAVICIONI_RHABDOMYOSARCOMA_PAX_FOXO1_FUSION_UP	59	0.48109	1.46359	0.0374532	0.128373	1	623	tags=14%, list=4%, signal=14%
PODAR_RESPONSE_TO_ADAPHOSTIN_UP	144	0.443568	1.46327	0.0313112	0.128471	1	1863	tags=18%, list=12%, signal=20%
FRIDMAN_IMMORTALIZATION_DN	33	0.745824	1.46281	0.00795229	0.128704	1	1646	tags=48%, list=11%, signal=54%
IZADPANAH_STEM_CELL_ADIPOSE_VS_BONE_DN	103	0.714865	1.46257	0.0077821	0.12878	1	951	tags=36%, list=6%, signal=38%
CHIANG_LIVER_CANCER_SUBCLASS_UNANNOTATED_UP	22	0.614445	1.46229	0.0458891	0.12886	1	634	tags=18%, list=4%, signal=19%
REACTOME_FORMATION_OF_TUBULIN_FOLDING_INTERMEDIATES_BY_CCT_TRIC	18	0.739392	1.46213	0.0258449	0.128845	1	618	tags=22%, list=4%, signal=23%
URS_ADIPOCYTE_DIFFERENTIATION_UP	57	0.586688	1.46174	0.0178218	0.129023	1	1156	tags=26%, list=8%, signal=28%
SMITH_TERT_TARGETS_DN	70	0.4353	1.46173	0.0357143	0.128859	1	2098	tags=23%, list=14%, signal=26%
RIGGINS_TAMOXIFEN_RESISTANCE_UP	62	0.492252	1.46165	0.0300601	0.128773	1	1616	tags=24%, list=11%, signal=27%
REACTOME_ERK_MAPK_TARGETS	20	0.484756	1.46165	0.0764818	0.128604	1	2255	tags=20%, list=15%, signal=23%
AMIT_DELAYED_EARLY_GENES	17	0.745779	1.46154	0.0232108	0.12853	1	2563	tags=65%, list=17%, signal=78%
KEGG_CALCIUM_SIGNALING_PATHWAY	121	0.553246	1.46134	0.0151803	0.128518	1	2690	tags=38%, list=18%, signal=46%
KEGG_TGF_BETA_SIGNALING_PATHWAY	79	0.432715	1.46125	0.0229446	0.128421	1	2683	tags=28%, list=18%, signal=34%
MOROSETTI_FACIOSCAPULOHUMERAL_MUSCULAR_DISTROPHY_UP	19	0.721436	1.46122	0.0302419	0.128273	1	1061	tags=32%, list=7%, signal=34%
CHIARADONNA_NEOPLASTIC_TRANSFORMATION_KRAS_UP	114	0.478423	1.46118	0.0607843	0.128135	1	2452	tags=28%, list=16%, signal=33%
GENTILE_UV_RESPONSE_CLUSTER_D6	29	0.466133	1.46104	0.0634615	0.128099	1	1717	tags=21%, list=11%, signal=23%
JAATINEN_HEMATOPOIETIC_STEM_CELL_UP	299	0.519824	1.45988	0.0458891	0.129011	1	1939	tags=27%, list=13%, signal=31%
FARMER_BREAST_CANCER_APOCRINE VS LUMINAL	307	0.402835	1.45986	0.026616	0.128865	1	2597	tags=25%, list=17%, signal=30%
OSADA_ASCL1_TARGETS_UP	44	0.552345	1.45982	0.0149254	0.128729	1	1781	tags=27%, list=12%, signal=31%
YANAGIHARA_ESX1_TARGETS	21	0.567178	1.4597	0.0340681	0.128658	1	2751	tags=33%, list=18%, signal=41%
KEGG_NEUROACTIVE_LIGAND_RECEPTOR_INTERACTION	124	0.534266	1.4595	0.0130841	0.128674	1	2571	tags=40%, list=17%, signal=48%
YANG_BREAST_CANCER_ESR1_DN	19	0.552036	1.45917	0.0368932	0.128782	1	1414	tags=16%, list=9%, signal=17%
KYNG_ENVIRONMENTAL_STRESS_RESPONSE_UP	28	0.610737	1.45869	0.0305927	0.129016	1	2127	tags=43%, list=14%, signal=50%
LI_CISPLATIN_RESISTANCE_DN	26	0.637127	1.45759	0.0338645	0.129853	1	2455	tags=46%, list=16%, signal=55%
VECCHI_GASTRIC_CANCER_EARLY_DN	328	0.642577	1.45651	0.015625	0.130696	1	1994	tags=43%, list=13%, signal=49%
NEWMAN_ERCC6_TARGETS_UP	24	0.603964	1.45632	0.0614525	0.130694	1	1475	tags=29%, list=10%, signal=32%
LIAO_HAVE_SOX4_BINDING_SITES	37	0.506217	1.45613	0.0394477	0.130655	1	2477	tags=30%, list=16%, signal=35%
BALDWIN_PRKCI_TARGETS_UP	34	0.592183	1.45567	0.0354331	0.130924	1	1724	tags=29%, list=11%, signal=33%
KOKKINAKIS_METHIONINE_DEPRIVATION_48HR_DN	60	0.423206	1.45566	0.035503	0.130762	1	2328	tags=15%, list=15%, signal=18%
ONDER_CDH1_TARGETS_1_DN	160	0.451805	1.45538	0.0690979	0.130857	1	2962	tags=24%, list=19%, signal=30%
GILDEA_METASTASIS	30	0.749601	1.45524	0.0161616	0.130815	1	1527	tags=43%, list=10%, signal=48%
REACTOME_TOLL_LIKE_RECEPTOR_3_CASCADE	54	0.408668	1.45506	0.0719844	0.130787	1	2326	tags=17%, list=15%, signal=20%
FULCHER_INFLAMMATORY_RESPONSE_LECTIN_VS_LPS_DN	445	0.474958	1.45477	0.0591603	0.130865	1	2710	tags=30%, list=18%, signal=36%
MCCABE_BOUND_BY_HOXC6	321	0.366743	1.45471	0.00545455	0.130755	1	2968	tags=25%, list=19%, signal=30%
REACTOME_PREFOLDIN_MEDIATED_TRANSFER_OF_SUBSTRATE_TO_CCT_TRIC	24	0.646751	1.45444	0.0478088	0.130869	1	618	tags=17%, list=4%, signal=17%
BOYLAN_MULTIPLE_MYELOMA_C_UP	28	0.53974	1.45431	0.0365385	0.130814	1	753	tags=14%, list=5%, signal=15%
MCGARVEY_SILENCED_BY_METHYLATION_IN_COLON_CANCER	37	0.688033	1.45415	0.0135397	0.130788	1	1614	tags=38%, list=11%, signal=42%
STEIN_ESRRA_TARGETS_DN	100	0.361038	1.45412	0.0495238	0.130661	1	3399	tags=26%, list=22%, signal=33%
NEWMAN_ERCC6_TARGETS_DN	30	0.736526	1.45401	0.00588235	0.130621	1	2327	tags=60%, list=15%, signal=71%
SMID_BREAST_CANCER_LUMINAL_A_UP	82	0.788736	1.453	0.0117878	0.131421	1	1338	tags=56%, list=9%, signal=61%
SABATES_COLORECTAL_ADENOMA_SIZE_UP	18	0.637173	1.45253	0.0314342	0.131692	1	2223	tags=33%, list=15%, signal=39%
LEE_LIVER_CANCER_HEPATOBLAST	15	0.814515	1.45182	0.0252918	0.132191	1	840	tags=47%, list=6%, signal=49%
WEI_MIR34A_TARGETS	140	0.436467	1.45107	0.0544747	0.13271	1	3146	tags=31%, list=21%, signal=38%
IVANOVA_HEMATOPOIESIS_STEM_CELL_AND_PROGENITOR	184	0.384618	1.45098	0.0216963	0.132644	1	2363	tags=21%, list=16%, signal=25%
FONTAINE_FOLLICULAR_THYROID_ADENOMA_UP	56	0.372472	1.45079	0.0258449	0.132653	1	2962	tags=25%, list=19%, signal=31%
LEE_TARGETS_OF_PTCH1_AND_SUFU_UP	65	0.639188	1.44959	0.0236686	0.133628	1	2357	tags=40%, list=15%, signal=47%
SASSON_RESPONSE_TO_FORSKOLIN_UP	66	0.418923	1.44923	0.0696325	0.133862	1	1863	tags=17%, list=12%, signal=19%
PIEPOLI_LGI1_TARGETS_UP	15	0.656274	1.44919	0.0251451	0.133727	1	1790	tags=33%, list=12%, signal=38%
HUMMEL_BURKITTS_LYMPHOMA_UP	39	0.598384	1.44912	0.0540541	0.133617	1	1414	tags=31%, list=9%, signal=34%
KEGG_MELANOMA	62	0.484371	1.44881	0.0246212	0.133725	1	2171	tags=26%, list=14%, signal=30%
BILBAN_B_CLL_LPL_UP	61	0.562075	1.44873	0.0402299	0.133621	1	1874	tags=30%, list=12%, signal=34%
TING_SILENCED_BY_DICER	26	0.635624	1.44864	0.0250965	0.133524	1	2480	tags=42%, list=16%, signal=50%
BIOCARTA_MAPK_PATHWAY	83	0.353156	1.44855	0.0550285	0.133447	1	2355	tags=18%, list=15%, signal=21%
FARMER_BREAST_CANCER_BASAL_VS_LULMINAL	321	0.393693	1.4484	0.0189394	0.13342	1	1921	tags=18%, list=13%, signal=20%
VALK_AML_CLUSTER_12	28	0.561392	1.44826	0.00952381	0.133396	1	1079	tags=21%, list=7%, signal=23%
WEINMANN_ADAPTATION_TO_HYPOXIA_DN	36	0.623079	1.44799	0.030888	0.133479	1	2420	tags=39%, list=16%, signal=46%
GAUSSMANN_MLL_AF4_FUSION_TARGETS_G_DN	26	0.503096	1.44779	0.0287356	0.133468	1	867	tags=19%, list=6%, signal=20%
RODRIGUES_THYROID_CARCINOMA_DN	73	0.571866	1.44758	0.0175781	0.133512	1	2977	tags=45%, list=20%, signal=56%
COLDREN_GEFITINIB_RESISTANCE_UP	84	0.61125	1.44739	0.0541586	0.133585	1	2865	tags=42%, list=19%, signal=51%
XU_HGF_SIGNALING_NOT_VIA_AKT1_48HR_UP	33	0.571286	1.44713	0.0508806	0.133668	1	1930	tags=33%, list=13%, signal=38%
CHEN_HOXA5_TARGETS_9HR_UP	219	0.395092	1.44708	0.0776515	0.133544	1	2619	tags=19%, list=17%, signal=23%
HALMOS_CEBPA_TARGETS_UP	38	0.541033	1.44704	0.0502901	0.133399	1	2803	tags=39%, list=18%, signal=48%
LOPES_METHYLATED_IN_COLON_CANCER_UP	17	0.626379	1.44698	0.0398482	0.13329	1	913	tags=24%, list=6%, signal=25%
XU_GH1_AUTOCRINE_TARGETS_UP	137	0.45079	1.44695	0.0325866	0.133147	1	2690	tags=27%, list=18%, signal=33%
LINDGREN_BLADDER_CANCER_CLUSTER_2A_DN	133	0.574102	1.44687	0.0721248	0.133059	1	3039	tags=42%, list=20%, signal=52%
NAKAJIMA_MAST_CELL	30	0.765667	1.44673	0.0359281	0.133004	1	2064	tags=63%, list=14%, signal=73%
BIOCARTA_RHO_PATHWAY	27	0.525581	1.44624	0.0839844	0.13333	1	862	tags=19%, list=6%, signal=20%
JIANG_HYPOXIA_NORMAL	210	0.364875	1.44592	0.0448343	0.13347	1	3787	tags=30%, list=25%, signal=40%
LINDGREN_BLADDER_CANCER_HIGH_RECURRENCE	42	0.783431	1.44541	0.0039604	0.133726	1	2115	tags=64%, list=14%, signal=74%
ROSS_ACUTE_MYELOID_LEUKEMIA_CBF	78	0.526443	1.4453	0.0466019	0.133686	1	2428	tags=36%, list=16%, signal=42%
PASQUALUCCI_LYMPHOMA_BY_GC_STAGE_UP	251	0.352582	1.44434	0.0275049	0.134371	1	2083	tags=16%, list=14%, signal=19%
REACTOME_THROMBOXANE_SIGNALLING_THROUGH_TP_RECEPTOR	17	0.595591	1.44419	0.05	0.13435	1	2650	tags=41%, list=17%, signal=50%
EBAUER_MYOGENIC_TARGETS_OF_PAX3_FOXO1_FUSION	38	0.786695	1.44406	0.00194553	0.134322	1	1641	tags=55%, list=11%, signal=62%
BIOCARTA_GH_PATHWAY	25	0.518582	1.44344	0.0419708	0.134728	1	2537	tags=32%, list=17%, signal=38%
LEE_LIVER_CANCER_DENA_UP	57	0.619024	1.44323	0.0605469	0.134738	1	2563	tags=46%, list=17%, signal=55%
GUENTHER_GROWTH_SPHERICAL_VS_ADHERENT_DN	25	0.554332	1.44305	0.0626223	0.134756	1	3518	tags=48%, list=23%, signal=62%
TAYLOR_METHYLATED_IN_ACUTE_LYMPHOBLASTIC_LEUKEMIA	53	0.454639	1.44289	0.0801527	0.134757	1	2328	tags=21%, list=15%, signal=24%
ZHAN_MULTIPLE_MYELOMA_MS_UP	46	0.627171	1.44266	0.0357853	0.134824	1	2052	tags=41%, list=13%, signal=48%
COLIN_PILOCYTIC_ASTROCYTOMA_VS_GLIOBLASTOMA_UP	31	0.773549	1.44249	0.00792079	0.134833	1	1875	tags=52%, list=12%, signal=59%
LINDGREN_BLADDER_CANCER_CLUSTER_3_DN	207	0.363753	1.44238	0.0206767	0.134783	1	3490	tags=28%, list=23%, signal=35%
GARCIA_TARGETS_OF_FLI1_AND_DAX1_UP	41	0.519186	1.44229	0.0664137	0.134689	1	2995	tags=39%, list=20%, signal=48%
WANG_BARRETTS_ESOPHAGUS_AND_ESOPHAGUS_CANCER_DN	29	0.526278	1.4421	0.0469925	0.134727	1	1526	tags=24%, list=10%, signal=27%
HADDAD_B_LYMPHOCYTE_PROGENITOR	268	0.461484	1.44208	0.0487365	0.134599	1	3379	tags=37%, list=22%, signal=46%
CHESLER_BRAIN_HIGHEST_GENETIC_VARIANCE	25	0.582826	1.44181	0.0623742	0.134659	1	1848	tags=24%, list=12%, signal=27%
REACTOME_DEADENYLATION_OF_MRNA	22	0.402749	1.44123	0.123596	0.135035	1	4947	tags=41%, list=32%, signal=61%
HUTTMANN_B_CLL_POOR_SURVIVAL_UP	259	0.444842	1.43992	0.0215686	0.136034	1	2655	tags=27%, list=17%, signal=32%
SMID_BREAST_CANCER_NORMAL_LIKE_UP	463	0.624102	1.43984	0.0513308	0.135952	1	1875	tags=36%, list=12%, signal=40%
REACTOME_G_ALPHA_Q_SIGNALLING_EVENTS	100	0.497213	1.43931	0.00583658	0.136317	1	2650	tags=33%, list=17%, signal=40%
HSIAO_HOUSEKEEPING_GENES	360	0.289048	1.43857	0.147917	0.136943	1	2727	tags=11%, list=18%, signal=13%
HINATA_NFKB_TARGETS_FIBROBLAST_UP	63	0.55668	1.43851	0.0520446	0.136823	1	2525	tags=35%, list=17%, signal=42%
ZIRN_TRETINOIN_RESPONSE_WT1_UP	19	0.805168	1.43849	0.00808081	0.136676	1	1061	tags=53%, list=7%, signal=57%
KIM_WT1_TARGETS_8HR_DN	112	0.422223	1.4383	0.0137255	0.136671	1	2784	tags=22%, list=18%, signal=27%
REACTOME_SIGNALING_BY_BMP	21	0.597807	1.4375	0.0666667	0.137288	1	2590	tags=33%, list=17%, signal=40%
MODY_HIPPOCAMPUS_POSTNATAL	19	0.722486	1.43749	0.0326296	0.13713	1	1118	tags=26%, list=7%, signal=28%
AMUNDSON_POOR_SURVIVAL_AFTER_GAMMA_RADIATION_2G	152	0.443214	1.43748	0.0479042	0.136988	1	3640	tags=36%, list=24%, signal=47%
ZHU_CMV_8_HR_UP	30	0.723743	1.43728	0.0485437	0.137	1	2420	tags=47%, list=16%, signal=55%
CADWELL_ATG16L1_TARGETS_UP	66	0.592673	1.43727	0.0226843	0.136844	1	2493	tags=41%, list=16%, signal=49%
NIKOLSKY_BREAST_CANCER_15Q26_AMPLICON	18	0.530902	1.43723	0.0660377	0.136732	1	2255	tags=33%, list=15%, signal=39%
YAO_TEMPORAL_RESPONSE_TO_PROGESTERONE_CLUSTER_16	71	0.749097	1.43713	0.0199601	0.136674	1	2088	tags=55%, list=14%, signal=63%
BOQUEST_STEM_CELL_CULTURED_VS_FRESH_DN	30	0.854088	1.43658	0.0172414	0.137076	1	976	tags=63%, list=6%, signal=68%
LINDGREN_BLADDER_CANCER_CLUSTER_1_DN	352	0.466717	1.43639	0.0578842	0.137093	1	2245	tags=23%, list=15%, signal=26%
BIOCARTA_IL2RB_PATHWAY	37	0.496252	1.43624	0.0828625	0.137068	1	913	tags=11%, list=6%, signal=11%
OUELLET_CULTURED_OVARIAN_CANCER_INVASIVE_VS_LMP_DN	27	0.606464	1.43597	0.025641	0.13719	1	416	tags=26%, list=3%, signal=27%
CHESLER_BRAIN_QTL_CIS	59	0.477757	1.43564	0.0496032	0.137404	1	2069	tags=24%, list=14%, signal=27%
KEGG_ALDOSTERONE_REGULATED_SODIUM_REABSORPTION	35	0.511611	1.43556	0.0516605	0.137326	1	2236	tags=26%, list=15%, signal=30%
RUTELLA_RESPONSE_TO_HGF_VS_CSF2RB_AND_IL4_DN	242	0.401351	1.43551	0.0742857	0.13721	1	3066	tags=29%, list=20%, signal=35%
LEE_NEURAL_CREST_STEM_CELL_UP	137	0.643496	1.43505	0.0308285	0.137495	1	2433	tags=50%, list=16%, signal=59%
REACTOME_CREB_PHOPHORYLATION_THROUGH_THE_ACTIVATION_OF_RAS	18	0.505322	1.43444	0.0763209	0.137901	1	1100	tags=17%, list=7%, signal=18%
BIOCARTA_RAC1_PATHWAY	22	0.59696	1.43427	0.0622642	0.137909	1	1090	tags=23%, list=7%, signal=24%
RUGO_ENVIRONMENTAL_STRESS_RESPONSE_UP	26	0.616513	1.43403	0.0460653	0.137994	1	2127	tags=46%, list=14%, signal=54%
LU_TUMOR_VASCULATURE_UP	29	0.701363	1.43332	0.0273438	0.138473	1	2211	tags=48%, list=15%, signal=56%
PRAMOONJAGO_SOX4_TARGETS_UP	51	0.50551	1.43329	0.0598456	0.138333	1	2533	tags=39%, list=17%, signal=47%
STEIN_ESTROGEN_RESPONSE_NOT_VIA_ESRRA	15	0.568771	1.43318	0.0667939	0.138281	1	1055	tags=20%, list=7%, signal=21%
BIOCARTA_NTHI_PATHWAY	24	0.518649	1.43302	0.0722222	0.13826	1	2334	tags=33%, list=15%, signal=39%
JI_RESPONSE_TO_FSH_DN	46	0.468658	1.43266	0.0775348	0.138407	1	732	tags=11%, list=5%, signal=11%
CADWELL_ATG16L1_TARGETS_DN	56	0.438453	1.43265	0.020284	0.138251	1	2442	tags=23%, list=16%, signal=28%
REACTOME_SEMA3A_PAK_DEPENDENT_AXON_REPULSION	15	0.59018	1.43244	0.0556622	0.138267	1	3345	tags=47%, list=22%, signal=60%
BEGUM_TARGETS_OF_PAX3_FOXO1_FUSION_UP	48	0.69167	1.43168	0.0342742	0.138851	1	1504	tags=44%, list=10%, signal=48%
YAO_TEMPORAL_RESPONSE_TO_PROGESTERONE_CLUSTER_11	89	0.463041	1.43133	0.138776	0.13903	1	4916	tags=51%, list=32%, signal=74%
HOSHIDA_LIVER_CANCER_LATE_RECURRENCE_UP	53	0.438353	1.4313	0.0615672	0.138893	1	2975	tags=34%, list=20%, signal=42%
ST_JNK_MAPK_PATHWAY	36	0.433696	1.43126	0.0540037	0.138774	1	2857	tags=33%, list=19%, signal=41%
DORSEY_GAB2_TARGETS	21	0.674377	1.43112	0.0511364	0.13876	1	3375	tags=67%, list=22%, signal=86%
WIKMAN_ASBESTOS_LUNG_CANCER_UP	17	0.545998	1.43106	0.0535714	0.13867	1	482	tags=12%, list=3%, signal=12%
MURAKAMI_UV_RESPONSE_24HR	15	0.624247	1.43088	0.0509434	0.138682	1	1059	tags=27%, list=7%, signal=29%
TURASHVILI_BREAST_DUCTAL_CARCINOMA_VS_LOBULAR_NORMAL_UP	72	0.497951	1.43085	0.0670611	0.138563	1	1092	tags=19%, list=7%, signal=21%
INGA_TP53_TARGETS	16	0.560421	1.43054	0.101562	0.138717	1	2171	tags=31%, list=14%, signal=36%
OUYANG_PROSTATE_CANCER_PROGRESSION_UP	17	0.547638	1.43035	0.0601202	0.138704	1	2236	tags=29%, list=15%, signal=34%
MARTINEZ_RESPONSE_TO_TRABECTEDIN	42	0.436061	1.43016	0.0622568	0.138711	1	3544	tags=40%, list=23%, signal=53%
POMEROY_MEDULLOBLASTOMA_DESMOPLASIC_VS_CLASSIC_UP	44	0.502479	1.43003	0.0482375	0.138661	1	2498	tags=30%, list=16%, signal=35%
POMEROY_MEDULLOBLASTOMA_DESMOPLASIC_VS_CLASSIC_DN	44	0.502479	1.43003	0.0482375	0.138501	1	2498	tags=30%, list=16%, signal=35%
BECKER_TAMOXIFEN_RESISTANCE_DN	48	0.480038	1.42847	0.0376648	0.139868	1	2803	tags=38%, list=18%, signal=46%
YAO_TEMPORAL_RESPONSE_TO_PROGESTERONE_CLUSTER_8	44	0.491203	1.42834	0.0357143	0.139804	1	3515	tags=45%, list=23%, signal=59%
KIM_MYC_AMPLIFICATION_TARGETS_DN	63	0.451064	1.42825	0.0451128	0.139732	1	1197	tags=14%, list=8%, signal=15%
NOJIMA_SFRP2_TARGETS_DN	23	0.618092	1.42782	0.0794574	0.140029	1	3484	tags=57%, list=23%, signal=73%
CLASPER_LYMPHATIC_VESSELS_DURING_METASTASIS_DN	35	0.81089	1.42716	0.0039604	0.140511	1	1937	tags=69%, list=13%, signal=78%
HOFMANN_MYELODYSPLASTIC_SYNDROM_LOW_RISK_UP	19	0.54882	1.42653	0.0418251	0.140953	1	3509	tags=42%, list=23%, signal=55%
REACTOME_THROMBIN_SIGNALLING_THROUGH_PROTEINASE_ACTIVATED_RECEPTORS	20	0.549954	1.42639	0.0521042	0.140932	1	2977	tags=40%, list=20%, signal=50%
BASAKI_YBX1_TARGETS_DN	360	0.376429	1.42608	0.0171756	0.141055	1	2147	tags=20%, list=14%, signal=23%
REACTOME_CELL_SURFACE_INTERACTIONS_AT_THE_VASCULAR_WALL	88	0.506729	1.42604	0.0293542	0.140925	1	1044	tags=18%, list=7%, signal=19%
VANHARANTA_UTERINE_FIBROID_WITH_7Q_DELETION_UP	67	0.369372	1.4251	0.0755467	0.141687	1	4529	tags=33%, list=30%, signal=47%
BIOCARTA_GCR_PATHWAY	16	0.542785	1.42477	0.100775	0.141842	1	4570	tags=44%, list=30%, signal=62%
RIZ_ERYTHROID_DIFFERENTIATION_APOBEC2	22	0.520052	1.42477	0.0416667	0.141684	1	2746	tags=41%, list=18%, signal=50%
NOUZOVA_METHYLATED_IN_APL	47	0.532989	1.42475	0.0357143	0.141541	1	1407	tags=26%, list=9%, signal=28%
PENG_LEUCINE_DEPRIVATION_DN	48	0.471521	1.42475	0.122244	0.141382	1	2816	tags=25%, list=18%, signal=31%
MULLIGHAN_NPM1_MUTATED_SIGNATURE_2_DN	71	0.404465	1.42409	0.0808679	0.141854	1	3323	tags=24%, list=22%, signal=30%
BARIS_THYROID_CANCER_DN	51	0.419117	1.42404	0.0618956	0.141736	1	1506	tags=16%, list=10%, signal=17%
HENDRICKS_SMARCA4_TARGETS_DN	34	0.477227	1.42392	0.104743	0.141705	1	2328	tags=29%, list=15%, signal=35%
TRAYNOR_RETT_SYNDROM_UP	21	0.754244	1.42389	0.0271318	0.141564	1	1522	tags=48%, list=10%, signal=53%
BERTUCCI_MEDULLARY_VS_DUCTAL_BREAST_CANCER_DN	163	0.654291	1.42384	0.0447471	0.141454	1	1938	tags=40%, list=13%, signal=46%
KEGG_PRION_DISEASES	31	0.598235	1.42373	0.0575816	0.141388	1	1898	tags=35%, list=12%, signal=40%
RODWELL_AGING_KIDNEY_UP	331	0.537878	1.42348	0.105788	0.141435	1	2595	tags=31%, list=17%, signal=37%
OLSSON_E2F3_TARGETS_UP	20	0.484835	1.42243	0.0597302	0.142315	1	3757	tags=50%, list=25%, signal=66%
CUI_TCF21_TARGETS_DN	26	0.508383	1.42234	0.0419048	0.142256	1	2584	tags=35%, list=17%, signal=42%
CLIMENT_BREAST_CANCER_COPY_NUMBER_UP	19	0.538292	1.42219	0.0760456	0.142238	1	3280	tags=42%, list=22%, signal=54%
LINDSTEDT_DENDRITIC_CELL_MATURATION_C	57	0.436043	1.42147	0.0572519	0.142699	1	3322	tags=37%, list=22%, signal=47%
LUND_SILENCED_BY_METHYLATION	15	0.503554	1.42119	0.104247	0.142816	1	2411	tags=27%, list=16%, signal=32%
KEGG_JAK_STAT_SIGNALING_PATHWAY	109	0.425794	1.42096	0.0421245	0.142893	1	3350	tags=33%, list=22%, signal=42%
MOLENAAR_TARGETS_OF_CCND1_AND_CDK4_UP	63	0.539636	1.4208	0.0552268	0.142889	1	2200	tags=30%, list=14%, signal=35%
AMUNDSON_POOR_SURVIVAL_AFTER_GAMMA_RADIATION_8G	85	0.560426	1.42068	0.0380762	0.14287	1	1851	tags=28%, list=12%, signal=32%
REACTOME_PLC_GAMMA1_SIGNALLING	26	0.486658	1.42058	0.0517241	0.142807	1	3188	tags=42%, list=21%, signal=53%
DAZARD_UV_RESPONSE_CLUSTER_G1	32	0.468295	1.41992	0.0547445	0.143279	1	1863	tags=19%, list=12%, signal=21%
MASRI_RESISTANCE_TO_TAMOXIFEN_AND_AROMATASE_INHIBITORS_UP	16	0.73346	1.41966	0.0115607	0.143377	1	2102	tags=63%, list=14%, signal=72%
RUTELLA_RESPONSE_TO_HGF_VS_CSF2RB_AND_IL4_UP	403	0.45338	1.41956	0.0776699	0.143316	1	2514	tags=26%, list=17%, signal=30%
MAHADEVAN_IMATINIB_RESISTANCE_DN	18	0.809602	1.41952	0.0174419	0.143205	1	2031	tags=72%, list=13%, signal=83%
REN_ALVEOLAR_RHABDOMYOSARCOMA_UP	82	0.613583	1.41898	0.0234375	0.143572	1	1205	tags=28%, list=8%, signal=30%
BROWNE_HCMV_INFECTION_48HR_UP	168	0.392768	1.41896	0.013308	0.14344	1	2297	tags=20%, list=15%, signal=23%
WEINMANN_ADAPTATION_TO_HYPOXIA_UP	25	0.559427	1.41872	0.0447471	0.143506	1	1458	tags=28%, list=10%, signal=31%
BIOCARTA_INTEGRIN_PATHWAY	34	0.580863	1.41801	0.105163	0.144074	1	1558	tags=26%, list=10%, signal=29%
BIOCARTA_HDAC_PATHWAY	24	0.515695	1.41786	0.108317	0.144042	1	5153	tags=58%, list=34%, signal=88%
TOMIDA_METASTASIS_UP	16	0.54914	1.41744	0.0712831	0.144255	1	2512	tags=31%, list=16%, signal=37%
SPIRA_SMOKERS_LUNG_CANCER_UP	39	0.529171	1.41733	0.0706107	0.144223	1	1603	tags=26%, list=11%, signal=29%
KEGG_ACUTE_MYELOID_LEUKEMIA	53	0.394132	1.41705	0.0648148	0.144329	1	2580	tags=21%, list=17%, signal=25%
REACTOME_PLC_BETA_MEDIATED_EVENTS	30	0.491653	1.4169	0.043222	0.144317	1	3188	tags=40%, list=21%, signal=50%
LIU_NASOPHARYNGEAL_CARCINOMA	58	0.387353	1.41672	0.0734127	0.14435	1	2115	tags=14%, list=14%, signal=16%
REACTOME_ACTIVATION_OF_KAINATE_RECEPTORS_UPON_GLUTAMATE_BINDING	20	0.572549	1.41671	0.0830116	0.144206	1	2650	tags=40%, list=17%, signal=48%
IWANAGA_CARCINOGENESIS_BY_KRAS_UP	134	0.382077	1.4151	0.0265152	0.145644	1	2194	tags=22%, list=14%, signal=25%
DACOSTA_UV_RESPONSE_VIA_ERCC3_COMMON_UP	51	0.388257	1.41492	0.0590551	0.145626	1	1240	tags=12%, list=8%, signal=13%
BREDEMEYER_RAG_SIGNALING_VIA_ATM_NOT_VIA_NFKB_UP	39	0.509255	1.41396	0.0661479	0.14643	1	1851	tags=28%, list=12%, signal=32%
TANG_SENESCENCE_TP53_TARGETS_UP	22	0.654575	1.41388	0.0438931	0.146351	1	3028	tags=55%, list=20%, signal=68%
BORCZUK_MALIGNANT_MESOTHELIOMA_DN	90	0.528172	1.41358	0.0523256	0.146461	1	3174	tags=32%, list=21%, signal=40%
AMIT_EGF_RESPONSE_480_MCF10A	43	0.48594	1.41264	0.0359168	0.147273	1	1782	tags=23%, list=12%, signal=26%
NGUYEN_NOTCH1_TARGETS_UP	18	0.707249	1.41249	0.0770751	0.147233	1	2049	tags=39%, list=13%, signal=45%
BROWNE_HCMV_INFECTION_10HR_DN	53	0.511714	1.41212	0.0611855	0.147447	1	2666	tags=32%, list=18%, signal=39%
KORKOLA_EMBRYONIC_CARCINOMA_VS_SEMINOMA_DN	20	0.723252	1.41141	0.0263158	0.148043	1	2667	tags=65%, list=18%, signal=79%
GARGALOVIC_RESPONSE_TO_OXIDIZED_PHOSPHOLIPIDS_GREY_UP	19	0.659921	1.41124	0.0512334	0.148044	1	936	tags=26%, list=6%, signal=28%
KOBAYASHI_RESPONSE_TO_ROMIDEPSIN	18	0.688457	1.41052	0.0307692	0.14862	1	1703	tags=44%, list=11%, signal=50%
THUM_SYSTOLIC_HEART_FAILURE_DN	200	0.436847	1.4103	0.0718336	0.148662	1	2858	tags=27%, list=19%, signal=33%
RICKMAN_HEAD_AND_NECK_CANCER_F	40	0.77468	1.41027	0.0116505	0.148526	1	950	tags=45%, list=6%, signal=48%
LI_CISPLATIN_RESISTANCE_UP	25	0.666802	1.4102	0.0330739	0.148438	1	1714	tags=44%, list=11%, signal=49%
TAKEDA_TARGETS_OF_NUP98_HOXA9_FUSION_6HR_DN	34	0.603127	1.40933	0.0591716	0.149136	1	1397	tags=38%, list=9%, signal=42%
VALK_AML_WITH_FLT3_ITD	38	0.584586	1.40889	0.0544747	0.149414	1	2580	tags=39%, list=17%, signal=47%
SCHWAB_TARGETS_OF_BMYB_S427G_DN	15	0.582499	1.40845	0.0732177	0.149697	1	2260	tags=27%, list=15%, signal=31%
SCHWAB_TARGETS_OF_BMYB_I624M_DN	15	0.582499	1.40845	0.0732177	0.149536	1	2260	tags=27%, list=15%, signal=31%
GENTILE_UV_RESPONSE_CLUSTER_D7	31	0.394126	1.40838	0.101796	0.149423	1	2756	tags=26%, list=18%, signal=31%
SIG_INSULIN_RECEPTOR_PATHWAY_IN_CARDIAC_MYOCYTES	46	0.425841	1.40831	0.0785441	0.149312	1	3304	tags=26%, list=22%, signal=33%
KORKOLA_TERATOMA_UP	15	0.52811	1.4083	0.0918164	0.14917	1	26	tags=7%, list=0%, signal=7%
REACTOME_MUSCLE_CONTRACTION	37	0.753825	1.40762	0.038835	0.149711	1	1630	tags=46%, list=11%, signal=51%
YAO_TEMPORAL_RESPONSE_TO_PROGESTERONE_CLUSTER_0	65	0.566905	1.40733	0.0483559	0.149847	1	2248	tags=34%, list=15%, signal=40%
SETLUR_PROSTATE_CANCER_TMPRSS2_ERG_FUSION_UP	60	0.372864	1.40689	0.0253411	0.150131	1	2939	tags=23%, list=19%, signal=29%
VALK_AML_CLUSTER_7	20	0.559544	1.4058	0.0500963	0.151104	1	1335	tags=25%, list=9%, signal=27%
OSADA_ASCL1_TARGETS_DN	23	0.729882	1.40563	0.0383142	0.151096	1	3416	tags=78%, list=22%, signal=101%
MCCLUNG_DELTA_FOSB_TARGETS_2WK	38	0.619686	1.40533	0.0528376	0.151248	1	1863	tags=37%, list=12%, signal=42%
COLLIS_PRKDC_SUBSTRATES	17	0.484826	1.40502	0.0891089	0.151412	1	2358	tags=24%, list=15%, signal=28%
WOTTON_RUNX_TARGETS_UP	18	0.670352	1.40487	0.0575816	0.151404	1	1478	tags=39%, list=10%, signal=43%
MCCLUNG_CREB1_TARGETS_DN	44	0.563843	1.40426	0.0466019	0.151868	1	2341	tags=36%, list=15%, signal=43%
DORSAM_HOXA9_TARGETS_DN	29	0.447369	1.40387	0.0921844	0.152074	1	1010	tags=17%, list=7%, signal=18%
HESS_TARGETS_OF_HOXA9_AND_MEIS1_DN	68	0.591587	1.40385	0.0891473	0.151929	1	2422	tags=43%, list=16%, signal=50%
BIOCARTA_NFAT_PATHWAY	45	0.482429	1.40329	0.0648148	0.152329	1	3365	tags=31%, list=22%, signal=40%
SA_B_CELL_RECEPTOR_COMPLEXES	23	0.481707	1.40261	0.107356	0.152896	1	1408	tags=13%, list=9%, signal=14%
BOYLAN_MULTIPLE_MYELOMA_C_CLUSTER_DN	29	0.530183	1.40258	0.0445736	0.152765	1	2298	tags=31%, list=15%, signal=36%
TIAN_TNF_SIGNALING_NOT_VIA_NFKB	15	0.812037	1.40221	0.0211538	0.152979	1	1892	tags=73%, list=12%, signal=84%
REACTOME_GENERIC_TRANSCRIPTION_PATHWAY	34	0.359745	1.4019	0.108317	0.153157	1	2918	tags=24%, list=19%, signal=29%
TONKS_TARGETS_OF_RUNX1_RUNX1T1_FUSION_SUSTAINED_IN_MONOCYTE_UP	20	0.621931	1.40181	0.046332	0.153092	1	1335	tags=35%, list=9%, signal=38%
ICHIBA_GRAFT_VERSUS_HOST_DISEASE_35D_DN	37	0.498859	1.40146	0.0449219	0.153253	1	2941	tags=38%, list=19%, signal=47%
SCIAN_INVERSED_TARGETS_OF_TP53_AND_TP73_DN	26	0.562158	1.40142	0.0792079	0.153151	1	4507	tags=58%, list=30%, signal=82%
RIZ_ERYTHROID_DIFFERENTIATION_HBZ	31	0.523167	1.40138	0.0396226	0.153024	1	1223	tags=23%, list=8%, signal=25%
TENEDINI_MEGAKARYOCYTE_MARKERS	50	0.456477	1.40101	0.0679245	0.15327	1	2901	tags=36%, list=19%, signal=44%
REACTOME_FURTHER_PLATELET_RELEASATE	21	0.646321	1.40062	0.110039	0.153481	1	1850	tags=38%, list=12%, signal=43%
RIZ_ERYTHROID_DIFFERENTIATION_6HR	29	0.5275	1.40061	0.0374532	0.153339	1	2102	tags=28%, list=14%, signal=32%
URS_ADIPOCYTE_DIFFERENTIATION_DN	27	0.749746	1.39953	0.0445344	0.154321	1	2393	tags=67%, list=16%, signal=79%
BOYLAN_MULTIPLE_MYELOMA_PCA1_UP	67	0.590563	1.39941	0.0621359	0.154258	1	1322	tags=31%, list=9%, signal=34%
LIU_TARGETS_OF_VMYB_VS_CMYB_DN	40	0.543957	1.39774	0.0490566	0.155764	1	2480	tags=40%, list=16%, signal=48%
FAELT_B_CLL_WITH_VH_REARRANGEMENTS_UP	45	0.483323	1.39739	0.0834952	0.155941	1	3721	tags=42%, list=24%, signal=56%
FRASOR_RESPONSE_TO_ESTRADIOL_UP	29	0.679189	1.39698	0.0508806	0.156278	1	2349	tags=52%, list=15%, signal=61%
ENGELMANN_CANCER_PROGENITORS_UP	46	0.501499	1.39684	0.029703	0.156209	1	1853	tags=28%, list=12%, signal=32%
ZHANG_PROLIFERATING_VS_QUIESCENT	43	0.508064	1.39662	0.088632	0.156234	1	1687	tags=23%, list=11%, signal=26%
SCHLOSSER_SERUM_RESPONSE_UP	122	0.364397	1.39631	0.0608365	0.156349	1	2596	tags=16%, list=17%, signal=19%
BERENJENO_ROCK_SIGNALING_NOT_VIA_RHOA_UP	25	0.555946	1.39605	0.0638298	0.156482	1	1443	tags=24%, list=9%, signal=26%
MOHANKUMAR_TLX1_TARGETS_UP	369	0.331486	1.39553	0.0625	0.15684	1	2597	tags=16%, list=17%, signal=19%
FUJII_YBX1_TARGETS_UP	24	0.526311	1.39516	0.0444874	0.157075	1	2299	tags=29%, list=15%, signal=34%
HOFMANN_MYELODYSPLASTIC_SYNDROM_LOW_RISK_DN	25	0.515741	1.39503	0.104126	0.157063	1	3675	tags=40%, list=24%, signal=53%
TURASHVILI_BREAST_LOBULAR_CARCINOMA_VS_LOBULAR_NORMAL_UP	89	0.50711	1.39481	0.0320755	0.157104	1	1619	tags=25%, list=11%, signal=27%
PAL_PRMT5_TARGETS_UP	175	0.404574	1.39452	0.130952	0.157191	1	1075	tags=10%, list=7%, signal=10%
KEGG_VASCULAR_SMOOTH_MUSCLE_CONTRACTION	87	0.596473	1.39417	0.0555556	0.157397	1	2453	tags=39%, list=16%, signal=46%
NUTT_GBM_VS_AO_GLIOMA_DN	35	0.520047	1.39389	0.108987	0.157498	1	3473	tags=40%, list=23%, signal=52%
KEGG_PATHOGENIC_ESCHERICHIA_COLI_INFECTION	46	0.412409	1.39295	0.109589	0.158322	1	2024	tags=17%, list=13%, signal=20%
ST_P38_MAPK_PATHWAY	34	0.381364	1.39268	0.0775348	0.158442	1	2355	tags=21%, list=15%, signal=24%
GENTILE_UV_RESPONSE_CLUSTER_D5	26	0.546486	1.39234	0.0992063	0.158586	1	3834	tags=54%, list=25%, signal=72%
ZHAN_MULTIPLE_MYELOMA_CD2_DN	45	0.452137	1.39223	0.0503876	0.158512	1	3493	tags=40%, list=23%, signal=52%
KEGG_ARRHYTHMOGENIC_RIGHT_VENTRICULAR_CARDIOMYOPATHY_ARVC	61	0.549055	1.39174	0.0591603	0.158887	1	1460	tags=26%, list=10%, signal=29%
PARENT_MTOR_SIGNALING_DN	41	0.572854	1.39147	0.0480769	0.159056	1	3886	tags=51%, list=26%, signal=69%
DAVICIONI_MOLECULAR_ARMS_VS_ERMS_UP	306	0.365824	1.39095	0.072549	0.159424	1	2978	tags=23%, list=20%, signal=28%
FARMER_BREAST_CANCER_CLUSTER_5	19	0.864686	1.38992	0.0120968	0.160321	1	1096	tags=68%, list=7%, signal=74%
SCHEIDEREIT_IKK_TARGETS	16	0.543941	1.38938	0.12594	0.160743	1	4570	tags=63%, list=30%, signal=89%
GOUYER_TATI_TARGETS_DN	16	0.743442	1.38905	0.0508806	0.160915	1	1945	tags=63%, list=13%, signal=72%
VERHAAK_AML_WITH_NPM1_MUTATED_UP	176	0.517657	1.38885	0.0647619	0.160987	1	3086	tags=43%, list=20%, signal=53%
REACTOME_POST_CHAPERONIN_TUBULIN_FOLDING_PATHWAY	15	0.709808	1.38838	0.0861723	0.16131	1	618	tags=27%, list=4%, signal=28%
CHIANG_LIVER_CANCER_SUBCLASS_INTERFERON_DN	28	0.487325	1.38825	0.0369686	0.161298	1	3334	tags=39%, list=22%, signal=50%
RUTELLA_RESPONSE_TO_CSF2RB_AND_IL4_UP	331	0.397329	1.38797	0.0891473	0.161473	1	3067	tags=28%, list=20%, signal=34%
BARRIER_CANCER_RELAPSE_NORMAL_SAMPLE_DN	32	0.441196	1.38779	0.149515	0.161494	1	4861	tags=56%, list=32%, signal=82%
FERREIRA_EWINGS_SARCOMA_UNSTABLE_VS_STABLE_DN	75	0.42144	1.38761	0.0736434	0.161506	1	3031	tags=29%, list=20%, signal=36%
BIOCARTA_MTA3_PATHWAY	15	0.514487	1.38741	0.113281	0.161559	1	2964	tags=27%, list=19%, signal=33%
TSENG_ADIPOGENIC_POTENTIAL_DN	41	0.635839	1.38665	0.0856574	0.162173	1	2422	tags=46%, list=16%, signal=55%
AKL_HTLV1_INFECTION_DN	68	0.501366	1.38606	0.0905588	0.162634	1	2743	tags=31%, list=18%, signal=37%
HWANG_PROSTATE_CANCER_MARKERS	27	0.564307	1.38585	0.0887097	0.162682	1	2890	tags=37%, list=19%, signal=46%
TAVAZOIE_METASTASIS	87	0.498758	1.38564	0.0226415	0.162718	1	2937	tags=37%, list=19%, signal=45%
GRAHAM_CML_QUIESCENT_VS_CML_DIVIDING_UP	23	0.688087	1.38528	0.0558767	0.162916	1	1745	tags=52%, list=11%, signal=59%
XU_GH1_EXOGENOUS_TARGETS_UP	30	0.540116	1.38514	0.0301318	0.162922	1	1633	tags=30%, list=11%, signal=34%
NELSON_RESPONSE_TO_ANDROGEN_UP	79	0.417291	1.38478	0.0618763	0.163081	1	1829	tags=16%, list=12%, signal=19%
RORIE_TARGETS_OF_EWSR1_FLI1_FUSION_UP	24	0.596699	1.38465	0.0621242	0.16306	1	2707	tags=42%, list=18%, signal=51%
REACTOME_SEMA4D_IN_SEMAPHORIN_SIGNALING	29	0.51325	1.38424	0.0726915	0.163336	1	1240	tags=14%, list=8%, signal=15%
SILIGAN_BOUND_BY_EWS_FLT1_FUSION	28	0.4814	1.38422	0.030303	0.163182	1	2953	tags=43%, list=19%, signal=53%
TIAN_TNF_SIGNALING_VIA_NFKB	21	0.677152	1.38408	0.0975143	0.163168	1	3315	tags=71%, list=22%, signal=91%
ZHANG_RESPONSE_TO_IKK_INHIBITOR_AND_TNF_UP	213	0.473388	1.38384	0.082218	0.163246	1	3210	tags=33%, list=21%, signal=41%
BROWNE_HCMV_INFECTION_18HR_UP	170	0.350318	1.38326	0.0326296	0.163822	1	2858	tags=22%, list=19%, signal=27%
KIM_MYCN_AMPLIFICATION_TARGETS_UP	63	0.484483	1.38302	0.0576541	0.163918	1	1787	tags=24%, list=12%, signal=27%
DACOSTA_ERCC3_ALLELE_XPCS_VS_TTD_DN	28	0.718048	1.383	0.0415842	0.16377	1	2347	tags=57%, list=15%, signal=67%
DAIRKEE_CANCER_PRONE_RESPONSE_E2	22	0.652674	1.38247	0.09375	0.164183	1	1399	tags=36%, list=9%, signal=40%
SASSON_RESPONSE_TO_GONADOTROPHINS_UP	64	0.390934	1.38152	0.108527	0.165003	1	1291	tags=13%, list=8%, signal=14%
CONRAD_STEM_CELL	31	0.522653	1.38141	0.0416667	0.164957	1	1416	tags=26%, list=9%, signal=28%
PEPPER_CHRONIC_LYMPHOCYTIC_LEUKEMIA_UP	28	0.548882	1.3814	0.0633397	0.164816	1	1323	tags=29%, list=9%, signal=31%
MURAKAMI_UV_RESPONSE_6HR_DN	16	0.594155	1.38129	0.0574713	0.164771	1	1059	tags=25%, list=7%, signal=27%
MARKEY_RB1_CHRONIC_LOF_DN	100	0.51417	1.38119	0.10978	0.164725	1	2127	tags=25%, list=14%, signal=29%
REACTOME_TIE2_SIGNALING	16	0.567785	1.38083	0.0772201	0.164919	1	1044	tags=25%, list=7%, signal=27%
KEGG_DORSO_VENTRAL_AXIS_FORMATION	22	0.515233	1.38067	0.0581818	0.1649	1	2120	tags=32%, list=14%, signal=37%
KEGG_RENIN_ANGIOTENSIN_SYSTEM	15	0.614584	1.38059	0.0469043	0.164816	1	878	tags=27%, list=6%, signal=28%
CLASPER_LYMPHATIC_VESSELS_DURING_METASTASIS_UP	18	0.626183	1.38056	0.0697674	0.164687	1	1346	tags=39%, list=9%, signal=43%
FERRARI_RESPONSE_TO_FENRETINIDE_UP	17	0.723813	1.38053	0.0760456	0.164563	1	2808	tags=65%, list=18%, signal=79%
KEGG_LONG_TERM_DEPRESSION	50	0.50306	1.38038	0.0523256	0.164562	1	2741	tags=34%, list=18%, signal=41%
GNATENKO_PLATELET_SIGNATURE	29	0.543977	1.38023	0.127202	0.164544	1	780	tags=17%, list=5%, signal=18%
RICKMAN_METASTASIS_UP	331	0.395183	1.38019	0.0998043	0.164444	1	2998	tags=23%, list=20%, signal=28%
BIOCARTA_PPARA_PATHWAY	53	0.399251	1.38015	0.0805861	0.164321	1	3367	tags=34%, list=22%, signal=43%
SAKAI_TUMOR_INFILTRATING_MONOCYTES_UP	24	0.526381	1.37885	0.0967118	0.165569	1	3870	tags=58%, list=25%, signal=78%
CROONQUIST_STROMAL_STIMULATION_UP	41	0.803472	1.37867	0.012	0.165591	1	2563	tags=83%, list=17%, signal=99%
ZHANG_RESPONSE_TO_IKK_INHIBITOR_AND_TNF_DN	101	0.381975	1.37867	0.0513308	0.165436	1	2944	tags=27%, list=19%, signal=33%
REACTOME_SIGNALING_BY_ROBO_RECEPTOR	30	0.522813	1.37855	0.0811881	0.1654	1	2600	tags=37%, list=17%, signal=44%
AMUNDSON_DNA_DAMAGE_RESPONSE_TP53	16	0.572271	1.37782	0.117202	0.165978	1	2171	tags=31%, list=14%, signal=36%
KEGG_GNRH_SIGNALING_PATHWAY	77	0.36133	1.37766	0.0320755	0.16598	1	2602	tags=23%, list=17%, signal=28%
SANA_RESPONSE_TO_IFNG_UP	64	0.660336	1.37738	0.136452	0.166119	1	2617	tags=48%, list=17%, signal=58%
YAGI_AML_FAB_MARKERS	181	0.459493	1.37721	0.0816733	0.166134	1	2133	tags=23%, list=14%, signal=26%
PENG_GLUTAMINE_DEPRIVATION_DN	83	0.411185	1.37672	0.189243	0.166468	1	4880	tags=42%, list=32%, signal=62%
BERENJENO_TRANSFORMED_BY_RHOA_REVERSIBLY_DN	24	0.817142	1.37662	0.0178926	0.166411	1	1310	tags=54%, list=9%, signal=59%
RUTELLA_RESPONSE_TO_HGF_UP	413	0.402935	1.3752	0.102161	0.167669	1	3067	tags=26%, list=20%, signal=32%
KAAB_FAILED_HEART_ATRIUM_UP	33	0.454985	1.37507	0.0740038	0.167642	1	3259	tags=33%, list=21%, signal=42%
BROWNE_HCMV_INFECTION_16HR_UP	218	0.348469	1.37467	0.0330882	0.16791	1	3315	tags=27%, list=22%, signal=34%
FLOTHO_PEDIATRIC_ALL_THERAPY_RESPONSE_DN	29	0.526039	1.3745	0.0521235	0.167932	1	4020	tags=52%, list=26%, signal=70%
TAKEDA_TARGETS_OF_NUP98_HOXA9_FUSION_16D_DN	118	0.410234	1.37435	0.0388889	0.167926	1	3218	tags=32%, list=21%, signal=41%
TAVOR_CEBPA_TARGETS_UP	41	0.558268	1.37388	0.0894942	0.168268	1	2247	tags=34%, list=15%, signal=40%
AMIT_SERUM_RESPONSE_480_MCF10A	37	0.440681	1.37384	0.093633	0.168134	1	3011	tags=22%, list=20%, signal=27%
BROWNE_INTERFERON_RESPONSIVE_GENES	68	0.693539	1.37363	0.130769	0.168161	1	2457	tags=47%, list=16%, signal=56%
DUNNE_TARGETS_OF_AML1_MTG8_FUSION_DN	18	0.554216	1.37321	0.121269	0.168439	1	3365	tags=56%, list=22%, signal=71%
ACEVEDO_LIVER_CANCER_WITH_H3K27ME3_DN	120	0.425665	1.37271	0.0345489	0.168756	1	3573	tags=35%, list=23%, signal=45%
KEGG_NEUROTROPHIN_SIGNALING_PATHWAY	114	0.316037	1.37213	0.0617978	0.169238	1	2440	tags=18%, list=16%, signal=22%
SIG_PIP3_SIGNALING_IN_CARDIAC_MYOCTES	59	0.362757	1.37137	0.0698113	0.169876	1	3345	tags=24%, list=22%, signal=30%
REACTOME_LYSOSOME_VESICLE_BIOGENESIS	24	0.423726	1.37136	0.115942	0.169717	1	729	tags=8%, list=5%, signal=9%
KEGG_RENAL_CELL_CARCINOMA	67	0.370396	1.37125	0.102941	0.169651	1	3345	tags=27%, list=22%, signal=34%
DOANE_BREAST_CANCER_CLASSES_DN	32	0.534177	1.37068	0.075188	0.170162	1	3071	tags=47%, list=20%, signal=59%
ALONSO_METASTASIS_EMT_UP	29	0.588094	1.3701	0.0988142	0.170596	1	2054	tags=34%, list=13%, signal=40%
KEGG_NICOTINATE_AND_NICOTINAMIDE_METABOLISM	21	0.494935	1.37002	0.0745698	0.170518	1	675	tags=14%, list=4%, signal=15%
DAVICIONI_PAX_FOXO1_SIGNATURE_IN_ARMS_DN	18	0.777812	1.36924	0.0308285	0.171231	1	1737	tags=67%, list=11%, signal=75%
ZUCCHI_METASTASIS_UP	22	0.501931	1.36891	0.10297	0.171394	1	1886	tags=23%, list=12%, signal=26%
ONDER_CDH1_TARGETS_3_UP	16	0.761347	1.36851	0.0399202	0.171669	1	2003	tags=50%, list=13%, signal=58%
DOUGLAS_BMI1_TARGETS_DN	263	0.310334	1.36772	0.061706	0.172319	1	2417	tags=16%, list=16%, signal=18%
PAPASPYRIDONOS_UNSTABLE_ATEROSCLEROTIC_PLAQUE_DN	43	0.814576	1.36769	0.00395257	0.172191	1	1457	tags=60%, list=10%, signal=67%
BOHN_PRIMARY_IMMUNODEFICIENCY_SYNDROM_DN	25	0.60279	1.36684	0.0634615	0.173001	1	842	tags=20%, list=6%, signal=21%
TIEN_INTESTINE_PROBIOTICS_6HR_DN	162	0.34204	1.36599	0.0912779	0.17375	1	2752	tags=20%, list=18%, signal=25%
XU_AKT1_TARGETS_6HR	22	0.72853	1.36582	0.157495	0.173775	1	1664	tags=41%, list=11%, signal=46%
GRADE_COLON_AND_RECTAL_CANCER_DN	64	0.49894	1.3657	0.0740741	0.173765	1	1647	tags=28%, list=11%, signal=31%
KONDO_PROSTATE_CANCER_WITH_H3K27ME3	89	0.485882	1.36543	0.0335821	0.173877	1	1011	tags=19%, list=7%, signal=20%
KUMAR_TARGETS_OF_MLL_AF9_FUSION	337	0.390313	1.36541	0.0740741	0.173729	1	2747	tags=25%, list=18%, signal=29%
SENGUPTA_NASOPHARYNGEAL_CARCINOMA_WITH_LMP1_DN	142	0.479591	1.36479	0.0166976	0.174192	1	2718	tags=34%, list=18%, signal=41%
TAKAO_RESPONSE_TO_UVB_RADIATION_DN	87	0.32479	1.36448	0.117886	0.17436	1	3513	tags=26%, list=23%, signal=34%
KIM_MYC_AMPLIFICATION_TARGETS_UP	140	0.432888	1.36397	0.115079	0.174735	1	2485	tags=21%, list=16%, signal=25%
BENPORATH_MYC_TARGETS_WITH_EBOX	206	0.312528	1.36159	0.0981964	0.177178	1	3518	tags=24%, list=23%, signal=31%
BIOCARTA_CALCINEURIN_PATHWAY	17	0.538965	1.36137	0.13745	0.177239	1	4896	tags=53%, list=32%, signal=78%
BIOCARTA_P53_PATHWAY	15	0.515941	1.36024	0.127619	0.178336	1	2171	tags=20%, list=14%, signal=23%
HAMAI_APOPTOSIS_VIA_TRAIL_UP	321	0.401251	1.36017	0.112205	0.17826	1	2601	tags=22%, list=17%, signal=26%
KEGG_TASTE_TRANSDUCTION	18	0.572566	1.35986	0.10775	0.178455	1	1902	tags=33%, list=12%, signal=38%
KEGG_TYPE_II_DIABETES_MELLITUS	40	0.457135	1.3596	0.079096	0.178541	1	3493	tags=38%, list=23%, signal=49%
BLALOCK_ALZHEIMERS_DISEASE_INCIPIENT_DN	156	0.370741	1.35813	0.140594	0.179973	1	2682	tags=19%, list=18%, signal=23%
BENPORATH_ES_CORE_NINE_CORRELATED	94	0.372765	1.35784	0.0759013	0.180103	1	2978	tags=26%, list=20%, signal=32%
RUGO_STRESS_RESPONSE_SUBSET_H	40	0.434996	1.35708	0.0669216	0.180778	1	3484	tags=35%, list=23%, signal=45%
KYNG_DNA_DAMAGE_BY_GAMMA_AND_UV_RADIATION	40	0.434996	1.35708	0.0669216	0.180609	1	3484	tags=35%, list=23%, signal=45%
BASSO_CD40_SIGNALING_DN	67	0.541612	1.35697	0.109023	0.180571	1	1204	tags=19%, list=8%, signal=21%
BROWNE_HCMV_INFECTION_1HR_DN	193	0.328847	1.35666	0.0225141	0.18071	1	2232	tags=19%, list=15%, signal=22%
HELLER_SILENCED_BY_METHYLATION_UP	219	0.515109	1.35557	0.0903733	0.18173	1	2147	tags=28%, list=14%, signal=32%
CUI_TCF21_TARGETS_UP	31	0.680814	1.3553	0.0903614	0.181851	1	2011	tags=58%, list=13%, signal=67%
REACTOME_NCAM1_INTERACTIONS	33	0.666506	1.35509	0.0910891	0.181914	1	2824	tags=61%, list=19%, signal=74%
BREDEMEYER_RAG_SIGNALING_NOT_VIA_ATM_UP	54	0.392798	1.35499	0.054902	0.181846	1	3052	tags=28%, list=20%, signal=35%
SEMENZA_HIF1_TARGETS	29	0.469806	1.35398	0.0731707	0.182863	1	2090	tags=24%, list=14%, signal=28%
CROMER_METASTASIS_UP	47	0.43583	1.35321	0.138277	0.183515	1	2588	tags=23%, list=17%, signal=28%
RIZKI_TUMOR_INVASIVENESS_3D_DN	215	0.340729	1.35308	0.0378486	0.183507	1	2463	tags=20%, list=16%, signal=24%
LEE_METASTASIS_AND_ALTERNATIVE_SPLICING_DN	41	0.441189	1.35266	0.0625	0.183777	1	2212	tags=24%, list=15%, signal=28%
RICKMAN_TUMOR_DIFFERENTIATED_WELL_VS_POORLY_UP	226	0.317932	1.35255	0.0949612	0.18373	1	3483	tags=24%, list=23%, signal=31%
REACTOME_TRANSMISSION_ACROSS_CHEMICAL_SYNAPSES	90	0.40905	1.35228	0.070632	0.18384	1	2733	tags=29%, list=18%, signal=35%
REACTOME_REGULATION_OF_INSULIN_SECRETION_BY_ACETYLCHOLINE	20	0.589408	1.35157	0.0917969	0.184422	1	3017	tags=45%, list=20%, signal=56%
BIOCARTA_ALK_PATHWAY	29	0.470411	1.35081	0.130435	0.185088	1	3365	tags=41%, list=22%, signal=53%
WILLIAMS_ESR1_TARGETS_UP	19	0.581307	1.34964	0.104418	0.186224	1	958	tags=21%, list=6%, signal=22%
BIOCARTA_IL22BP_PATHWAY	15	0.604324	1.34945	0.143954	0.186255	1	3350	tags=53%, list=22%, signal=68%
BIOCARTA_BCR_PATHWAY	32	0.510781	1.34918	0.147929	0.186391	1	2236	tags=19%, list=15%, signal=22%
BREDEMEYER_RAG_SIGNALING_NOT_VIA_ATM_DN	47	0.456978	1.34889	0.0871287	0.186508	1	2304	tags=28%, list=15%, signal=32%
HAHTOLA_MYCOSIS_FUNGOIDES_SKIN_UP	174	0.408267	1.3481	0.158635	0.187187	1	3801	tags=30%, list=25%, signal=40%
HOUSTIS_ROS	28	0.436656	1.34797	0.122093	0.18716	1	884	tags=14%, list=6%, signal=15%
MARTORIATI_MDM4_TARGETS_NEUROEPITHELIUM_DN	63	0.534613	1.34695	0.0896414	0.188067	1	2810	tags=40%, list=18%, signal=48%
KAYO_AGING_MUSCLE_UP	163	0.36302	1.34681	0.0301887	0.188062	1	3473	tags=29%, list=23%, signal=37%
RODRIGUES_NTN1_TARGETS_DN	152	0.391425	1.34456	0.114398	0.19037	1	2802	tags=24%, list=18%, signal=30%
MAHADEVAN_RESPONSE_TO_MP470_UP	19	0.754477	1.34417	0.106061	0.190618	1	2031	tags=63%, list=13%, signal=73%
BIOCARTA_UCALPAIN_PATHWAY	15	0.586659	1.34314	0.139165	0.191641	1	1226	tags=27%, list=8%, signal=29%
AMIT_EGF_RESPONSE_240_MCF10A	20	0.549763	1.34309	0.1	0.191535	1	2797	tags=40%, list=18%, signal=49%
ZHAN_MULTIPLE_MYELOMA_CD2_UP	40	0.551999	1.34232	0.13197	0.192183	1	1411	tags=23%, list=9%, signal=25%
BHATI_G2M_ARREST_BY_2METHOXYESTRADIOL_UP	111	0.441527	1.34072	0.0796813	0.193797	1	1899	tags=18%, list=12%, signal=20%
TANAKA_METHYLATED_IN_ESOPHAGEAL_CARCINOMA	71	0.374163	1.34019	0.0414201	0.194283	1	2157	tags=18%, list=14%, signal=21%
SIG_CHEMOTAXIS	40	0.473409	1.33994	0.113462	0.194385	1	1354	tags=18%, list=9%, signal=19%
THUM_MIR21_TARGETS_HEART_DISEASE_UP	17	0.836252	1.33978	0.0377734	0.194389	1	1083	tags=65%, list=7%, signal=70%
BOYAULT_LIVER_CANCER_SUBCLASS_G5_DN	27	0.596242	1.33924	0.204365	0.194811	1	3451	tags=48%, list=23%, signal=62%
SENESE_HDAC1_TARGETS_UP	418	0.351029	1.33863	0.0859375	0.195303	1	3518	tags=26%, list=23%, signal=33%
TOMLINS_PROSTATE_CANCER_DN	38	0.83235	1.3378	0.0423892	0.19604	1	1922	tags=76%, list=13%, signal=87%
LIN_NPAS4_TARGETS_UP	122	0.405913	1.3371	0.12069	0.196642	1	2003	tags=19%, list=13%, signal=22%
LEE_LIVER_CANCER	26	0.470666	1.3365	0.0517928	0.197133	1	1444	tags=23%, list=9%, signal=25%
LEE_LIVER_CANCER_TOP50	26	0.470666	1.3365	0.0517928	0.196954	1	1444	tags=23%, list=9%, signal=25%
REACTOME_GS_ALPHA_MEDIATED_EVENTS_IN_GLUCAGON_SIGNALLING	19	0.519438	1.3358	0.0912698	0.197621	1	2864	tags=47%, list=19%, signal=58%
BIOCARTA_TNFR2_PATHWAY	17	0.464145	1.3358	0.172481	0.197445	1	2525	tags=24%, list=17%, signal=28%
WALLACE_PROSTATE_CANCER_RACE_UP	291	0.580527	1.33558	0.132948	0.197525	1	1886	tags=33%, list=12%, signal=37%
GUENTHER_GROWTH_SPHERICAL_VS_ADHERENT_UP	19	0.652936	1.33548	0.0943026	0.197446	1	2060	tags=53%, list=14%, signal=61%
BOYLAN_MULTIPLE_MYELOMA_D_CLUSTER_DN	34	0.466252	1.33507	0.11002	0.197726	1	2301	tags=29%, list=15%, signal=35%
YANG_BREAST_CANCER_ESR1_LASER_DN	35	0.464745	1.33435	0.125954	0.198324	1	1323	tags=20%, list=9%, signal=22%
GUTIERREZ_MULTIPLE_MYELOMA_DN	32	0.409723	1.33339	0.179842	0.199219	1	1240	tags=9%, list=8%, signal=10%
SMITH_TERT_TARGETS_UP	127	0.326326	1.33264	0.130604	0.199881	1	2454	tags=15%, list=16%, signal=18%
CHAUHAN_RESPONSE_TO_METHOXYESTRADIOL_UP	45	0.45152	1.33209	0.185031	0.200342	1	4416	tags=49%, list=29%, signal=69%
BOYLAN_MULTIPLE_MYELOMA_D_DN	65	0.444423	1.33079	0.133462	0.201564	1	3395	tags=37%, list=22%, signal=47%
GARGALOVIC_RESPONSE_TO_OXIDIZED_PHOSPHOLIPIDS_BLUE_DN	58	0.446285	1.33	0.119231	0.202287	1	2606	tags=28%, list=17%, signal=33%
REACTOME_HORMONE_BIOSYNTHESIS	30	0.486712	1.32997	0.0617978	0.202128	1	1632	tags=17%, list=11%, signal=19%
REACTOME_RHO_GTPASE_CYCLE	112	0.372835	1.32817	0.0801527	0.203998	1	3139	tags=28%, list=21%, signal=35%
SWEET_KRAS_TARGETS_UP	21	0.403102	1.32715	0.186747	0.205015	1	1310	tags=14%, list=9%, signal=16%
BIOCARTA_BCELLSURVIVAL_PATHWAY	16	0.496929	1.32701	0.113208	0.204987	1	1024	tags=13%, list=7%, signal=13%
IWANAGA_CARCINOGENESIS_BY_KRAS_PTEN_UP	135	0.350673	1.32685	0.0648148	0.204989	1	2448	tags=21%, list=16%, signal=24%
WANG_CLIM2_TARGETS_UP	224	0.301987	1.32679	0.0587121	0.20487	1	3964	tags=31%, list=26%, signal=42%
LI_WILMS_TUMOR	24	0.674916	1.32652	0.0909091	0.204982	1	2262	tags=50%, list=15%, signal=59%
SEKI_INFLAMMATORY_RESPONSE_LPS_DN	23	0.565738	1.32645	0.11332	0.204882	1	1691	tags=35%, list=11%, signal=39%
RAGHAVACHARI_PLATELET_SPECIFIC_GENES	70	0.495026	1.32609	0.153101	0.205138	1	3218	tags=39%, list=21%, signal=49%
RODWELL_AGING_KIDNEY_NO_BLOOD_DN	125	0.376094	1.32607	0.115456	0.204985	1	2186	tags=17%, list=14%, signal=19%
BENNETT_SYSTEMIC_LUPUS_ERYTHEMATOSUS	22	0.749399	1.3255	0.207792	0.205438	1	2512	tags=59%, list=16%, signal=71%
BIOCARTA_CDMAC_PATHWAY	15	0.559221	1.32476	0.124031	0.206034	1	2602	tags=40%, list=17%, signal=48%
DIRMEIER_LMP1_RESPONSE_LATE_UP	46	0.439258	1.32404	0.167002	0.206623	1	3030	tags=37%, list=20%, signal=46%
DAUER_STAT3_TARGETS_DN	38	0.710226	1.32375	0.184906	0.206787	1	1522	tags=37%, list=10%, signal=41%
FURUKAWA_DUSP6_TARGETS_PCI35_UP	57	0.486178	1.32299	0.0976492	0.207487	1	2094	tags=28%, list=14%, signal=32%
SHEPARD_BMYB_MORPHOLINO_UP	125	0.288712	1.32249	0.0758755	0.207883	1	2825	tags=18%, list=19%, signal=21%
ASGHARZADEH_NEUROBLASTOMA_POOR_SURVIVAL_DN	29	0.540171	1.3206	0.120075	0.209928	1	2182	tags=31%, list=14%, signal=36%
GEORGANTAS_HSC_MARKERS	16	0.574718	1.32032	0.0960784	0.210075	1	278	tags=25%, list=2%, signal=25%
REACTOME_SMOOTH_MUSCLE_CONTRACTION	23	0.812936	1.31983	0.0941884	0.210469	1	1024	tags=48%, list=7%, signal=51%
THUM_SYSTOLIC_HEART_FAILURE_UP	403	0.438709	1.31857	0.127745	0.211715	1	2120	tags=22%, list=14%, signal=25%
KONDO_COLON_CANCER_HCP_WITH_H3K27ME1	22	0.576388	1.31845	0.149805	0.211686	1	2420	tags=41%, list=16%, signal=49%
LINDSTEDT_DENDRITIC_CELL_MATURATION_A	51	0.568168	1.31825	0.151163	0.211749	1	3451	tags=49%, list=23%, signal=63%
NAKAMURA_METASTASIS	44	0.520132	1.31816	0.125249	0.211688	1	2637	tags=41%, list=17%, signal=49%
CHEN_NEUROBLASTOMA_COPY_NUMBER_GAINS	41	0.417546	1.31793	0.104962	0.21174	1	3192	tags=32%, list=21%, signal=40%
VANTVEER_BREAST_CANCER_BRCA1_DN	36	0.466843	1.31748	0.115768	0.212051	1	2109	tags=25%, list=14%, signal=29%
REACTOME_PI3K_CASCADE	27	0.533801	1.31443	0.0900563	0.215452	1	2796	tags=33%, list=18%, signal=41%
LEE_RECENT_THYMIC_EMIGRANT	102	0.390289	1.31405	0.105058	0.215719	1	2536	tags=23%, list=17%, signal=27%
NIKOLSKY_BREAST_CANCER_7Q21_Q22_AMPLICON	60	0.417929	1.31376	0.0806754	0.215896	1	2511	tags=22%, list=16%, signal=26%
DAIRKEE_CANCER_PRONE_RESPONSE_BPA_E2	101	0.340406	1.31327	0.120155	0.216285	1	1506	tags=12%, list=10%, signal=13%
MUNSHI_MULTIPLE_MYELOMA_UP	50	0.391258	1.31262	0.141454	0.216886	1	3143	tags=22%, list=21%, signal=28%
GARGALOVIC_RESPONSE_TO_OXIDIZED_PHOSPHOLIPIDS_BLUE_UP	130	0.352307	1.31247	0.131931	0.216898	1	3645	tags=25%, list=24%, signal=32%
RADAEVA_RESPONSE_TO_IFNA1_UP	31	0.608753	1.31216	0.206897	0.21712	1	2366	tags=39%, list=16%, signal=46%
KEGG_DILATED_CARDIOMYOPATHY	70	0.544861	1.31111	0.146388	0.218228	1	3950	tags=59%, list=26%, signal=79%
HOFMANN_MYELODYSPLASTIC_SYNDROM_RISK_UP	17	0.512655	1.31091	0.160853	0.218264	1	2533	tags=29%, list=17%, signal=35%
WONG_ENDMETRIUM_CANCER_UP	17	0.596092	1.3103	0.141777	0.218848	1	1277	tags=29%, list=8%, signal=32%
ODONNELL_METASTASIS_UP	65	0.448653	1.3099	0.0642722	0.219092	1	4188	tags=51%, list=27%, signal=70%
YAO_TEMPORAL_RESPONSE_TO_PROGESTERONE_CLUSTER_12	68	0.359985	1.30823	0.15493	0.220919	1	885	tags=7%, list=6%, signal=8%
SESTO_RESPONSE_TO_UV_C6	38	0.428092	1.30796	0.157025	0.221029	1	2825	tags=24%, list=19%, signal=29%
NIKOLSKY_BREAST_CANCER_8Q12_Q22_AMPLICON	111	0.438525	1.30743	0.155009	0.221426	1	1819	tags=21%, list=12%, signal=23%
OUILLETTE_CLL_13Q14_DELETION_DN	55	0.390118	1.30727	0.0917969	0.22142	1	3614	tags=38%, list=24%, signal=50%
ZHAN_MULTIPLE_MYELOMA_MF_DN	38	0.51117	1.30676	0.120459	0.221807	1	3389	tags=42%, list=22%, signal=54%
ALONSO_METASTASIS_UP	144	0.364619	1.30645	0.176353	0.221994	1	2514	tags=19%, list=17%, signal=22%
ELVIDGE_HYPOXIA_BY_DMOG_DN	55	0.43928	1.30643	0.157371	0.221832	1	1914	tags=18%, list=13%, signal=21%
RODRIGUES_NTN1_TARGETS_UP	16	0.605667	1.30632	0.121857	0.221787	1	2440	tags=38%, list=16%, signal=45%
BIOCARTA_PAR1_PATHWAY	35	0.459083	1.30599	0.153409	0.222006	1	3910	tags=40%, list=26%, signal=54%
SIG_IL4RECEPTOR_IN_B_LYPHOCYTES	25	0.455717	1.30593	0.160075	0.221889	1	3304	tags=36%, list=22%, signal=46%
KRIGE_AMINO_ACID_DEPRIVATION	26	0.479025	1.30477	0.127168	0.223046	1	1912	tags=27%, list=13%, signal=31%
STARK_HYPPOCAMPUS_22Q11_DELETION_UP	36	0.429994	1.3039	0.132948	0.223956	1	3150	tags=31%, list=21%, signal=38%
EINAV_INTERFERON_SIGNATURE_IN_CANCER	27	0.749229	1.30385	0.180422	0.223835	1	2366	tags=67%, list=16%, signal=79%
REACTOME_DOWNSTREAM_SIGNALING_OF_ACTIVATED_FGFR	32	0.490289	1.30304	0.0929791	0.224599	1	2796	tags=28%, list=18%, signal=34%
BIOCARTA_AGR_PATHWAY	30	0.440034	1.30278	0.143939	0.224754	1	3602	tags=43%, list=24%, signal=57%
CROONQUIST_NRAS_VS_STROMAL_STIMULATION_DN	79	0.555479	1.30255	0.182	0.224814	1	2836	tags=47%, list=19%, signal=57%
CHIARETTI_ACUTE_LYMPHOBLASTIC_LEUKEMIA_ZAP70	66	0.400086	1.30184	0.119923	0.225461	1	2292	tags=23%, list=15%, signal=27%
WINNEPENNINCKX_MELANOMA_METASTASIS_DN	37	0.513047	1.30146	0.120316	0.225712	1	2299	tags=32%, list=15%, signal=38%
REACTOME_REGULATION_OF_INSULIN_SECRETION_BY_FREE_FATTY_ACIDS	17	0.565192	1.30132	0.145914	0.22568	1	3591	tags=53%, list=24%, signal=69%
REACTOME_NUCLEAR_EVENTS_KINASE_AND_TRANSCRIPTION_FACTOR_ACTIVATION	23	0.398312	1.30102	0.149606	0.22582	1	2255	tags=17%, list=15%, signal=20%
ZHAN_MULTIPLE_MYELOMA_CD1_VS_CD2_DN	50	0.448999	1.30097	0.153846	0.225691	1	3716	tags=38%, list=24%, signal=50%
BOGNI_TREATMENT_RELATED_MYELOID_LEUKEMIA_UP	27	0.429847	1.30073	0.0961924	0.22582	1	2688	tags=22%, list=18%, signal=27%
RIZ_ERYTHROID_DIFFERENTIATION_HEMGN	25	0.515069	1.30014	0.0910853	0.226347	1	1938	tags=32%, list=13%, signal=37%
FLECHNER_PBL_KIDNEY_TRANSPLANT_OK_VS_DONOR_UP	146	0.265234	1.29982	0.144289	0.22653	1	3621	tags=21%, list=24%, signal=28%
GOLDRATH_IMMUNE_MEMORY	55	0.405711	1.29938	0.109848	0.226895	1	3350	tags=35%, list=22%, signal=44%
TIEN_INTESTINE_PROBIOTICS_2HR_DN	89	0.385259	1.29933	0.16701	0.226759	1	2694	tags=24%, list=18%, signal=28%
WANG_LMO4_TARGETS_DN	324	0.254898	1.29893	0.118959	0.227054	1	2659	tags=14%, list=17%, signal=17%
BLUM_RESPONSE_TO_SALIRASIB_UP	243	0.270183	1.29807	0.141988	0.227882	1	2802	tags=15%, list=18%, signal=18%
GARGALOVIC_RESPONSE_TO_OXIDIZED_PHOSPHOLIPIDS_BLACK_UP	33	0.439659	1.29784	0.147448	0.22798	1	3771	tags=33%, list=25%, signal=44%
REACTOME_CAM_PATHWAY	18	0.45623	1.29781	0.146435	0.22781	1	3188	tags=39%, list=21%, signal=49%
KEGG_COLORECTAL_CANCER	59	0.345638	1.29761	0.125	0.227855	1	1999	tags=15%, list=13%, signal=17%
SIG_CD40PATHWAYMAP	32	0.383455	1.29669	0.137597	0.228793	1	221	tags=6%, list=1%, signal=6%
MULLIGHAN_NPM1_SIGNATURE_3_UP	298	0.286378	1.2966	0.0546139	0.22871	1	3296	tags=20%, list=22%, signal=26%
REACTOME_REGULATION_OF_LIPID_METABOLISM_BY_PEROXISOME_PROLIFERATOR_ACTIVATED_RECEPTOR_ALPHA	53	0.436636	1.2966	0.150094	0.228518	1	2913	tags=34%, list=19%, signal=42%
STEIN_ESR1_TARGETS	76	0.449329	1.29651	0.129845	0.228431	1	2233	tags=24%, list=15%, signal=28%
BOYLAN_MULTIPLE_MYELOMA_PCA3_DN	48	0.424959	1.29615	0.129921	0.228684	1	2349	tags=27%, list=15%, signal=32%
GRAHAM_CML_QUIESCENT_VS_NORMAL_QUIESCENT_DN	46	0.562946	1.29603	0.110039	0.228649	1	1389	tags=33%, list=9%, signal=36%
HINATA_NFKB_TARGETS_KERATINOCYTE_DN	16	0.501462	1.29587	0.120921	0.228642	1	2164	tags=31%, list=14%, signal=36%
HOSHIDA_LIVER_CANCER_SUBCLASS_S3	241	0.331508	1.29546	0.0528376	0.228966	1	2054	tags=17%, list=13%, signal=19%
REACTOME_CHEMOKINE_RECEPTORS_BIND_CHEMOKINES	42	0.65368	1.29493	0.135903	0.229469	1	2074	tags=50%, list=14%, signal=58%
KAAB_FAILED_HEART_VENTRICLE_DN	37	0.451248	1.29374	0.190283	0.230666	1	2336	tags=24%, list=15%, signal=29%
BIOCARTA_AT1R_PATHWAY	30	0.382255	1.29352	0.156673	0.230748	1	2255	tags=17%, list=15%, signal=20%
ZHANG_INTERFERON_RESPONSE	20	0.784701	1.29177	0.189922	0.232691	1	1522	tags=50%, list=10%, signal=55%
ST_GA13_PATHWAY	34	0.389466	1.29171	0.104563	0.232574	1	2355	tags=24%, list=15%, signal=28%
KEGG_PANCREATIC_CANCER	69	0.339688	1.29082	0.118613	0.233431	1	2337	tags=19%, list=15%, signal=22%
KIM_LRRC3B_TARGETS	29	0.590366	1.29033	0.189453	0.233767	1	1634	tags=24%, list=11%, signal=27%
WANG_METHYLATED_IN_BREAST_CANCER	32	0.534868	1.28958	0.151229	0.234488	1	2191	tags=38%, list=14%, signal=44%
TAKEDA_TARGETS_OF_NUP98_HOXA9_FUSION_6HR_UP	75	0.502843	1.28954	0.128773	0.234338	1	2420	tags=35%, list=16%, signal=41%
REACTOME_MYOGENESSIS	21	0.538745	1.28936	0.169625	0.234371	1	2830	tags=33%, list=19%, signal=41%
MCCLUNG_DELTA_FOSB_TARGETS_8WK	35	0.572862	1.28869	0.154902	0.234996	1	2236	tags=40%, list=15%, signal=47%
MARKEY_RB1_ACUTE_LOF_UP	195	0.434843	1.28821	0.158397	0.235385	1	1798	tags=18%, list=12%, signal=21%
BIOCARTA_ECM_PATHWAY	23	0.469983	1.28819	0.172211	0.235211	1	1922	tags=22%, list=13%, signal=25%
BIOCARTA_VEGF_PATHWAY	28	0.421877	1.28686	0.176015	0.236559	1	5153	tags=54%, list=34%, signal=81%
VALK_AML_WITH_11Q23_REARRANGED	20	0.601406	1.28527	0.163148	0.238382	1	1081	tags=30%, list=7%, signal=32%
ZHAN_V1_LATE_DIFFERENTIATION_GENES_UP	30	0.439956	1.28505	0.160985	0.238434	1	3055	tags=33%, list=20%, signal=42%
KLEIN_PRIMARY_EFFUSION_LYMPHOMA_UP	44	0.416507	1.28446	0.149057	0.238988	1	3192	tags=36%, list=21%, signal=46%
DAZARD_UV_RESPONSE_CLUSTER_G24	16	0.505379	1.28429	0.124031	0.239005	1	2533	tags=44%, list=17%, signal=52%
BEIER_GLIOMA_STEM_CELL_DN	65	0.444047	1.28283	0.153846	0.240607	1	2457	tags=25%, list=16%, signal=29%
CROONQUIST_NRAS_VS_STROMAL_STIMULATION_UP	33	0.509689	1.28271	0.162427	0.240549	1	1507	tags=27%, list=10%, signal=30%
NAKAMURA_CANCER_MICROENVIRONMENT_UP	21	0.555268	1.28234	0.10397	0.240797	1	2240	tags=38%, list=15%, signal=45%
LEE_EARLY_T_LYMPHOCYTE_DN	42	0.494338	1.2822	0.185484	0.240766	1	2968	tags=33%, list=19%, signal=41%
KEGG_CYTOKINE_CYTOKINE_RECEPTOR_INTERACTION	189	0.460921	1.28125	0.117188	0.241732	1	3388	tags=40%, list=22%, signal=51%
DEURIG_T_CELL_PROLYMPHOCYTIC_LEUKEMIA_UP	333	0.290619	1.28098	0.0649606	0.241912	1	2667	tags=16%, list=18%, signal=19%
CHIANG_LIVER_CANCER_SUBCLASS_POLYSOMY7_DN	20	0.473954	1.28073	0.147348	0.242012	1	2418	tags=30%, list=16%, signal=36%
DING_LUNG_CANCER_BY_MUTATION_RATE	17	0.501708	1.28069	0.186408	0.241854	1	2837	tags=41%, list=19%, signal=51%
YAGI_AML_RELAPSE_PROGNOSIS	30	0.328331	1.27988	0.18	0.242674	1	4518	tags=37%, list=30%, signal=52%
MUELLER_COMMON_TARGETS_OF_AML_FUSIONS_DN	22	0.478399	1.27971	0.109641	0.242689	1	2839	tags=32%, list=19%, signal=39%
FRASOR_TAMOXIFEN_RESPONSE_UP	48	0.383788	1.27785	0.117188	0.244863	1	2735	tags=33%, list=18%, signal=41%
YU_MYC_TARGETS_DN	43	0.542064	1.27762	0.181118	0.24495	1	2296	tags=28%, list=15%, signal=33%
SHIPP_DLBCL_VS_FOLLICULAR_LYMPHOMA_DN	42	0.569184	1.27758	0.162745	0.244784	1	1704	tags=26%, list=11%, signal=29%
ZHAN_MULTIPLE_MYELOMA_LB_UP	36	0.421155	1.27742	0.0898204	0.244772	1	3657	tags=36%, list=24%, signal=47%
REACTOME_G_PROTEIN_ACTIVATION	17	0.626318	1.2773	0.188462	0.24471	1	2650	tags=47%, list=17%, signal=57%
KANG_FLUOROURACIL_RESISTANCE_UP	21	0.472724	1.27621	0.168724	0.245839	1	2799	tags=43%, list=18%, signal=52%
LEONARD_HYPOXIA	33	0.469901	1.27534	0.150198	0.246701	1	1918	tags=27%, list=13%, signal=31%
BIOCARTA_MYOSIN_PATHWAY	28	0.52721	1.2738	0.187867	0.248313	1	3910	tags=50%, list=26%, signal=67%
DIAZ_CHRONIC_MEYLOGENOUS_LEUKEMIA_DN	101	0.511475	1.27336	0.164356	0.248672	1	2422	tags=28%, list=16%, signal=33%
GAUSSMANN_MLL_AF4_FUSION_TARGETS_B_UP	17	0.555609	1.27318	0.117083	0.248672	1	3158	tags=41%, list=21%, signal=52%
LU_IL4_SIGNALING	58	0.487067	1.273	0.183556	0.248731	1	2525	tags=24%, list=17%, signal=29%
TONKS_TARGETS_OF_RUNX1_RUNX1T1_FUSION_GRANULOCYTE_UP	53	0.492035	1.27271	0.161479	0.248903	1	3365	tags=42%, list=22%, signal=53%
ONDER_CDH1_TARGETS_2_DN	448	0.393956	1.27222	0.131783	0.249273	1	2617	tags=23%, list=17%, signal=27%
GAZDA_DIAMOND_BLACKFAN_ANEMIA_ERYTHROID_DN	451	0.283353	1.27201	0.0998081	0.249317	1	2330	tags=16%, list=15%, signal=18%
YAUCH_HEDGEHOG_SIGNALING_PARACRINE_DN	157	0.409059	1.27137	0.0693642	0.249914	1	2496	tags=29%, list=16%, signal=34%
MELLMAN_TUT1_TARGETS_DN	44	0.435459	1.27134	0.158607	0.249746	1	2659	tags=32%, list=17%, signal=38%
COATES_MACROPHAGE_M1_VS_M2_UP	66	0.465763	1.27129	0.196498	0.249623	1	2091	tags=24%, list=14%, signal=28%
EHLERS_ANEUPLOIDY_UP	35	0.5057	1.27096	0.251938	0.249873	1	2815	tags=26%, list=18%, signal=31%
BOYLAN_MULTIPLE_MYELOMA_C_D_DN	211	0.419557	1.27083	0.126629	0.249851	1	2530	tags=27%, list=17%, signal=32%
KEGG_CHEMOKINE_SIGNALING_PATHWAY	156	0.43603	1.26998	0.159844	0.250691	1	2898	tags=33%, list=19%, signal=41%
BEIER_GLIOMA_STEM_CELL_UP	29	0.415819	1.26962	0.131474	0.250924	1	2162	tags=17%, list=14%, signal=20%
HEIDENBLAD_AMPLICON_8Q24_UP	26	0.410712	1.2685	0.141762	0.252138	1	1560	tags=15%, list=10%, signal=17%
BOYAULT_LIVER_CANCER_SUBCLASS_G6_DN	18	0.488538	1.26849	0.183953	0.251948	1	1349	tags=17%, list=9%, signal=18%
KANG_FLUOROURACIL_RESISTANCE_DN	16	0.597636	1.26834	0.21627	0.251945	1	2170	tags=25%, list=14%, signal=29%
MULLIGHAN_NPM1_MUTATED_SIGNATURE_1_UP	231	0.290015	1.26606	0.0828625	0.254529	1	3296	tags=21%, list=22%, signal=26%
MENSE_HYPOXIA_UP	96	0.356412	1.26599	0.141199	0.2544	1	2780	tags=26%, list=18%, signal=32%
FARMER_BREAST_CANCER_APOCRINE_VS_BASAL	315	0.333392	1.26549	0.0996016	0.254811	1	3211	tags=24%, list=21%, signal=30%
ROVERSI_GLIOMA_COPY_NUMBER_DN	41	0.3851	1.26534	0.143434	0.254773	1	3139	tags=24%, list=21%, signal=31%
REACTOME_FGFR_LIGAND_BINDING_AND_ACTIVATION	18	0.605915	1.26443	0.160784	0.255696	1	732	tags=22%, list=5%, signal=23%
SENESE_HDAC2_TARGETS_UP	107	0.341283	1.26417	0.141762	0.255813	1	3518	tags=29%, list=23%, signal=37%
BIOCARTA_NO1_PATHWAY	26	0.493854	1.26346	0.122642	0.256493	1	1790	tags=23%, list=12%, signal=26%
KEGG_CYTOSOLIC_DNA_SENSING_PATHWAY	39	0.476489	1.26283	0.201961	0.2571	1	3516	tags=33%, list=23%, signal=43%
FONTAINE_THYROID_TUMOR_UNCERTAIN_MALIGNANCY_DN	23	0.490471	1.26008	0.172084	0.260355	1	2202	tags=22%, list=14%, signal=25%
XU_GH1_EXOGENOUS_TARGETS_DN	79	0.38604	1.25946	0.120075	0.260884	1	2070	tags=20%, list=14%, signal=23%
LENAOUR_DENDRITIC_CELL_MATURATION_DN	98	0.476992	1.25946	0.184891	0.260681	1	3537	tags=40%, list=23%, signal=52%
STANELLE_E2F1_TARGETS	16	0.456634	1.2591	0.146893	0.26094	1	2355	tags=31%, list=15%, signal=37%
COATES_MACROPHAGE_M1_VS_M2_DN	56	0.422004	1.25899	0.150579	0.260892	1	1918	tags=21%, list=13%, signal=24%
BIOCARTA_IL1R_PATHWAY	29	0.452052	1.25875	0.175908	0.260988	1	3437	tags=38%, list=23%, signal=49%
FINAK_BREAST_CANCER_SDPP_SIGNATURE	22	0.561367	1.25838	0.183071	0.261215	1	2090	tags=27%, list=14%, signal=32%
SHEPARD_BMYB_MORPHOLINO_DN	135	0.421582	1.25751	0.164729	0.262106	1	1584	tags=16%, list=10%, signal=18%
TIEN_INTESTINE_PROBIOTICS_6HR_UP	44	0.334311	1.25594	0.232653	0.263892	1	2328	tags=14%, list=15%, signal=16%
AKL_HTLV1_INFECTION_UP	26	0.394547	1.25592	0.180915	0.26371	1	3553	tags=27%, list=23%, signal=35%
RASHI_RESPONSE_TO_IONIZING_RADIATION_3	42	0.361325	1.25557	0.195652	0.263964	1	3461	tags=26%, list=23%, signal=34%
SUNG_METASTASIS_STROMA_DN	49	0.445132	1.2546	0.169661	0.265031	1	2421	tags=18%, list=16%, signal=22%
SHI_SPARC_TARGETS_UP	24	0.469883	1.25433	0.116935	0.265168	1	2392	tags=33%, list=16%, signal=39%
REACTOME_RNA_POLYMERASE_I_TRANSCRIPTION_TERMINATION	19	0.467154	1.25428	0.229249	0.265046	1	2979	tags=26%, list=20%, signal=33%
FONTAINE_PAPILLARY_THYROID_CARCINOMA_DN	57	0.380397	1.25345	0.108055	0.265877	1	2975	tags=23%, list=20%, signal=28%
CHEOK_RESPONSE_TO_MERCAPTOPURINE_DN	21	0.443501	1.25254	0.177062	0.266764	1	782	tags=10%, list=5%, signal=10%
TONKS_TARGETS_OF_RUNX1_RUNX1T1_FUSION_GRANULOCYTE_DN	17	0.635137	1.25145	0.19246	0.267854	1	1639	tags=35%, list=11%, signal=40%
SCHAVOLT_TARGETS_OF_TP53_AND_TP63	16	0.538958	1.25087	0.23166	0.268398	1	2171	tags=31%, list=14%, signal=36%
REACTOME_CELLEXTRACELLULAR_MATRIX_INTERACTIONS	16	0.697958	1.25038	0.224696	0.268791	1	3145	tags=56%, list=21%, signal=71%
BERTUCCI_INVASIVE_CARCINOMA_DUCTAL_VS_LOBULAR_UP	22	0.38686	1.25018	0.167984	0.268832	1	2844	tags=27%, list=19%, signal=33%
FINETTI_BREAST_CANCERS_KINOME_BLUE	19	0.47935	1.24937	0.133333	0.269615	1	2139	tags=26%, list=14%, signal=31%
REACTOME_IRS_RELATED_EVENTS	68	0.37177	1.24707	0.170732	0.272362	1	2165	tags=16%, list=14%, signal=19%
GARGALOVIC_RESPONSE_TO_OXIDIZED_PHOSPHOLIPIDS_RED_DN	25	0.477204	1.24651	0.22549	0.272909	1	2397	tags=36%, list=16%, signal=43%
VALK_AML_CLUSTER_15	31	0.471726	1.24616	0.201613	0.27311	1	2086	tags=26%, list=14%, signal=30%
LASTOWSKA_COAMPLIFIED_WITH_MYCN	32	0.406704	1.24537	0.171642	0.273885	1	3192	tags=31%, list=21%, signal=39%
BOYLAN_MULTIPLE_MYELOMA_C_D_UP	101	0.329861	1.24498	0.119545	0.274156	1	3787	tags=30%, list=25%, signal=39%
ZHOU_INFLAMMATORY_RESPONSE_FIMA_DN	244	0.324524	1.24269	0.129524	0.277002	1	1585	tags=11%, list=10%, signal=13%
KEGG_TOLL_LIKE_RECEPTOR_SIGNALING_PATHWAY	80	0.434542	1.24257	0.195777	0.276978	1	2068	tags=23%, list=14%, signal=26%
GARGALOVIC_RESPONSE_TO_OXIDIZED_PHOSPHOLIPIDS_RED_UP	17	0.484563	1.24235	0.209804	0.277043	1	2808	tags=35%, list=18%, signal=43%
KANG_DOXORUBICIN_RESISTANCE_DN	19	0.480905	1.24208	0.262327	0.277165	1	4182	tags=53%, list=27%, signal=72%
KAYO_CALORIE_RESTRICTION_MUSCLE_DN	59	0.346897	1.24196	0.167954	0.277143	1	1427	tags=10%, list=9%, signal=11%
JAEGER_METASTASIS_DN	237	0.375247	1.24179	0.133829	0.277148	1	2480	tags=21%, list=16%, signal=25%
ALONSO_METASTASIS_DN	19	0.486498	1.24119	0.156309	0.277663	1	2333	tags=32%, list=15%, signal=37%
ZUCCHI_METASTASIS_DN	26	0.527484	1.24063	0.213439	0.278136	1	2533	tags=35%, list=17%, signal=41%
RUGO_UV_RESPONSE	26	0.423151	1.24057	0.154902	0.277998	1	2181	tags=19%, list=14%, signal=22%
KYNG_DNA_DAMAGE_BY_UV	26	0.423151	1.24057	0.154902	0.277783	1	2181	tags=19%, list=14%, signal=22%
CHIANG_LIVER_CANCER_SUBCLASS_CTNNB1_UP	128	0.413374	1.24036	0.120623	0.277811	1	1865	tags=23%, list=12%, signal=26%
BROWNE_HCMV_INFECTION_14HR_UP	151	0.284067	1.2402	0.113027	0.277799	1	2808	tags=15%, list=18%, signal=18%
ROVERSI_GLIOMA_COPY_NUMBER_UP	67	0.350131	1.24005	0.127376	0.277752	1	2050	tags=18%, list=13%, signal=21%
GAZDA_DIAMOND_BLACKFAN_ANEMIA_PROGENITOR_UP	37	0.473125	1.23967	0.190207	0.278029	1	2589	tags=32%, list=17%, signal=39%
ROZANOV_MMP14_TARGETS_DN	29	0.4264	1.23948	0.162602	0.278044	1	1997	tags=21%, list=13%, signal=24%
DOANE_RESPONSE_TO_ANDROGEN_UP	158	0.324627	1.23938	0.109804	0.277967	1	3298	tags=27%, list=22%, signal=34%
TOMLINS_PROSTATE_CANCER_UP	33	0.339301	1.23912	0.193089	0.278064	1	1218	tags=9%, list=8%, signal=10%
JAZAG_TGFB1_SIGNALING_VIA_SMAD4_UP	85	0.313756	1.23905	0.130859	0.277921	1	2495	tags=16%, list=16%, signal=20%
SMID_BREAST_CANCER_LUMINAL_B_UP	148	0.371781	1.23818	0.0886793	0.278834	1	1862	tags=20%, list=12%, signal=22%
YAMASHITA_LIVER_CANCER_STEM_CELL_UP	42	0.376498	1.23802	0.15873	0.278839	1	2741	tags=26%, list=18%, signal=32%
KEGG_HYPERTROPHIC_CARDIOMYOPATHY_HCM	66	0.527669	1.23762	0.252874	0.279163	1	1460	tags=27%, list=10%, signal=30%
REACTOME_FRS2MEDIATED_CASCADE	18	0.569361	1.23755	0.168627	0.27904	1	2796	tags=39%, list=18%, signal=48%
FIRESTEIN_CTNNB1_PATHWAY	30	0.387094	1.23646	0.115607	0.28017	1	2335	tags=23%, list=15%, signal=28%
LOPEZ_MESOTHELIOMA_SURVIVAL_OVERALL_DN	15	0.520929	1.23636	0.187867	0.280082	1	1833	tags=33%, list=12%, signal=38%
REACTOME_SIGNAL_AMPLIFICATION	24	0.478302	1.23592	0.197154	0.280416	1	2650	tags=38%, list=17%, signal=45%
REACTOME_STRIATED_MUSCLE_CONTRACTION	18	0.593101	1.23588	0.20229	0.280258	1	1630	tags=33%, list=11%, signal=37%
CHANG_CORE_SERUM_RESPONSE_DN	30	0.540808	1.23583	0.198058	0.280099	1	2868	tags=43%, list=19%, signal=53%
RODWELL_AGING_KIDNEY_DN	110	0.366452	1.23517	0.19666	0.280728	1	877	tags=11%, list=6%, signal=11%
KEGG_ARACHIDONIC_ACID_METABOLISM	42	0.431319	1.23472	0.112339	0.281064	1	1951	tags=26%, list=13%, signal=30%
GAUSSMANN_MLL_AF4_FUSION_TARGETS_D_UP	27	0.510519	1.23451	0.185741	0.281097	1	1685	tags=30%, list=11%, signal=33%
BIOCARTA_IL2_PATHWAY	20	0.499673	1.23348	0.226908	0.282131	1	623	tags=10%, list=4%, signal=10%
NAKAYAMA_FRA2_TARGETS	41	0.413017	1.23272	0.184109	0.282883	1	1116	tags=17%, list=7%, signal=18%
JAZAERI_BREAST_CANCER_BRCA1_VS_BRCA2_UP	42	0.364533	1.23255	0.248521	0.282868	1	5810	tags=50%, list=38%, signal=81%
GINESTIER_BREAST_CANCER_20Q13_AMPLIFICATION_DN	171	0.316909	1.23191	0.229126	0.283477	1	3537	tags=29%, list=23%, signal=37%
TONKS_TARGETS_OF_RUNX1_RUNX1T1_FUSION_HSC_DN	177	0.423529	1.23183	0.191781	0.283357	1	2533	tags=28%, list=17%, signal=33%
HOFMANN_CELL_LYMPHOMA_DN	30	0.430167	1.2306	0.208812	0.284695	1	4217	tags=43%, list=28%, signal=60%
NAKAYAMA_SOFT_TISSUE_TUMORS_PCA1_UP	81	0.570283	1.22985	0.246	0.285443	1	2108	tags=37%, list=14%, signal=43%
BIOCARTA_LAIR_PATHWAY	17	0.638212	1.22857	0.191939	0.28692	1	2031	tags=53%, list=13%, signal=61%
HSIAO_LIVER_SPECIFIC_GENES	201	0.350363	1.22786	0.0867925	0.28755	1	1783	tags=17%, list=12%, signal=19%
TAKEDA_TARGETS_OF_NUP98_HOXA9_FUSION_8D_DN	178	0.471397	1.22737	0.185185	0.287997	1	2304	tags=31%, list=15%, signal=37%
HOLLMAN_APOPTOSIS_VIA_CD40_DN	260	0.291363	1.22551	0.175676	0.290255	1	3159	tags=23%, list=21%, signal=28%
DAZARD_RESPONSE_TO_UV_SCC_UP	82	0.336899	1.22546	0.231373	0.290105	1	1083	tags=10%, list=7%, signal=10%
RODRIGUES_DCC_TARGETS_DN	116	0.302921	1.22485	0.156069	0.290715	1	3028	tags=25%, list=20%, signal=31%
REACTOME_PLATELET_ACTIVATION_TRIGGERS	49	0.434563	1.22424	0.214141	0.291288	1	3304	tags=35%, list=22%, signal=44%
ZHAN_MULTIPLE_MYELOMA_HP_UP	44	0.416446	1.22377	0.194981	0.291695	1	2014	tags=20%, list=13%, signal=24%
BIOCARTA_ACTINY_PATHWAY	16	0.473229	1.22305	0.246602	0.29239	1	495	tags=13%, list=3%, signal=13%
BIOCARTA_FCER1_PATHWAY	36	0.430691	1.22223	0.240557	0.293266	1	3345	tags=28%, list=22%, signal=36%
BIOCARTA_MEF2D_PATHWAY	17	0.437174	1.22188	0.269076	0.293466	1	4642	tags=53%, list=30%, signal=76%
MCCABE_HOXC6_TARGETS_DN	19	0.501304	1.22166	0.222433	0.293505	1	2031	tags=37%, list=13%, signal=42%
CHARAFE_BREAST_CANCER_LUMINAL_VS_BASAL_UP	358	0.27703	1.22068	0.149813	0.294593	1	3334	tags=23%, list=22%, signal=29%
YOSHIOKA_LIVER_CANCER_EARLY_RECURRENCE_UP	32	0.423056	1.22005	0.188605	0.295116	1	2381	tags=16%, list=16%, signal=18%
LI_AMPLIFIED_IN_LUNG_CANCER	151	0.324916	1.21981	0.223553	0.295166	1	1930	tags=10%, list=13%, signal=11%
AGUIRRE_PANCREATIC_CANCER_COPY_NUMBER_DN	228	0.202636	1.21881	0.154739	0.296234	1	2648	tags=11%, list=17%, signal=14%
HAHTOLA_MYCOSIS_FUNGOIDES_UP	17	0.515554	1.21784	0.224806	0.297269	1	4780	tags=59%, list=31%, signal=86%
WANG_CISPLATIN_RESPONSE_AND_XPC_DN	130	0.325443	1.2169	0.204239	0.298243	1	2852	tags=22%, list=19%, signal=26%
CERVERA_SDHB_TARGETS_1_DN	31	0.494056	1.2167	0.171815	0.298279	1	2758	tags=39%, list=18%, signal=47%
CHAUHAN_RESPONSE_TO_METHOXYESTRADIOL_DN	96	0.304145	1.21615	0.220907	0.298729	1	3731	tags=24%, list=24%, signal=32%
KEGG_CHRONIC_MYELOID_LEUKEMIA	70	0.300021	1.21591	0.1875	0.298827	1	2328	tags=19%, list=15%, signal=22%
HOFFMANN_LARGE_TO_SMALL_PRE_BII_LYMPHOCYTE_DN	32	0.386573	1.21562	0.179584	0.298995	1	2149	tags=22%, list=14%, signal=25%
GINESTIER_BREAST_CANCER_20Q13_AMPLIFICATION_UP	101	0.304945	1.21498	0.214844	0.299605	1	3824	tags=26%, list=25%, signal=34%
KEGG_TYROSINE_METABOLISM	36	0.397672	1.21447	0.165725	0.300017	1	894	tags=14%, list=6%, signal=15%
REACTOME_G_PROTEIN_BETA_GAMMA_SIGNALLING	21	0.514364	1.21303	0.228846	0.301729	1	2650	tags=33%, list=17%, signal=40%
REACTOME_BOTULINUM_NEUROTOXICITY	16	0.540798	1.21198	0.258064	0.302946	1	1751	tags=25%, list=11%, signal=28%
PODAR_RESPONSE_TO_ADAPHOSTIN_DN	18	0.535431	1.21162	0.243615	0.30322	1	3493	tags=44%, list=23%, signal=58%
REACTOME_UNFOLDED_PROTEIN_RESPONSE	18	0.459346	1.21158	0.251572	0.30304	1	69	tags=6%, list=0%, signal=6%
RICKMAN_TUMOR_DIFFERENTIATED_WELL_VS_POORLY_DN	353	0.293137	1.21062	0.148855	0.304039	1	3644	tags=25%, list=24%, signal=32%
PENG_RAPAMYCIN_RESPONSE_DN	67	0.371017	1.21027	0.289474	0.304237	1	2816	tags=18%, list=18%, signal=22%
BIOCARTA_FMLP_PATHWAY	31	0.385021	1.21006	0.237525	0.304295	1	4652	tags=42%, list=31%, signal=60%
HASLINGER_B_CLL_WITH_13Q14_DELETION	18	0.497309	1.21002	0.25731	0.304115	1	906	tags=22%, list=6%, signal=24%
ENK_UV_RESPONSE_EPIDERMIS_UP	283	0.302377	1.20991	0.166994	0.30403	1	3560	tags=24%, list=23%, signal=30%
ZHAN_MULTIPLE_MYELOMA_CD1_UP	39	0.458192	1.20951	0.218876	0.304316	1	1894	tags=28%, list=12%, signal=32%
PROVENZANI_METASTASIS_UP	196	0.284613	1.20939	0.201942	0.30425	1	1558	tags=10%, list=10%, signal=11%
KEGG_PURINE_METABOLISM	136	0.325252	1.20812	0.144289	0.305715	1	3232	tags=26%, list=21%, signal=32%
BOYAULT_LIVER_CANCER_SUBCLASS_G6_UP	63	0.359657	1.2076	0.18677	0.306197	1	1865	tags=19%, list=12%, signal=22%
KIM_GASTRIC_CANCER_CHEMOSENSITIVITY	87	0.331483	1.20749	0.18797	0.306108	1	3473	tags=24%, list=23%, signal=31%
CHEOK_RESPONSE_TO_HD_MTX_UP	19	0.586561	1.20687	0.251534	0.306685	1	1050	tags=32%, list=7%, signal=34%
BERENJENO_TRANSFORMED_BY_RHOA_UP	472	0.371698	1.20686	0.278431	0.306471	1	2446	tags=16%, list=16%, signal=18%
OLSSON_E2F3_TARGETS_DN	24	0.498426	1.20652	0.222445	0.306629	1	1921	tags=25%, list=13%, signal=29%
VALK_AML_CLUSTER_8	24	0.474352	1.20643	0.213483	0.306495	1	1647	tags=21%, list=11%, signal=23%
HOSHIDA_LIVER_CANCER_LATE_RECURRENCE_DN	50	0.403615	1.20631	0.204633	0.306444	1	1698	tags=18%, list=11%, signal=20%
MOSERLE_IFNA_RESPONSE	30	0.770891	1.20532	0.296724	0.307447	1	2136	tags=67%, list=14%, signal=77%
ST_GA12_PATHWAY	21	0.425351	1.20505	0.188	0.307558	1	1467	tags=19%, list=10%, signal=21%
SCHEIDEREIT_IKK_INTERACTING_PROTEINS	23	0.42812	1.20499	0.230159	0.30741	1	1646	tags=13%, list=11%, signal=15%
GRADE_COLON_CANCER_DN	25	0.413758	1.20475	0.201183	0.307479	1	2671	tags=24%, list=18%, signal=29%
MYLLYKANGAS_AMPLIFICATION_HOT_SPOT_23	17	0.445384	1.20406	0.247059	0.308175	1	3762	tags=59%, list=25%, signal=78%
REACTOME_G_BETA_GAMMA_SIGNALLING_THROUGH_PI3KGAMMA	18	0.535264	1.20402	0.255319	0.308007	1	1453	tags=28%, list=10%, signal=31%
PASQUALUCCI_LYMPHOMA_BY_GC_STAGE_DN	140	0.441768	1.20299	0.27553	0.309153	1	3771	tags=34%, list=25%, signal=45%
REACTOME_RNA_POLYMERASE_III_TRANSCRIPTION_TERMINATION	17	0.429169	1.2027	0.290061	0.309343	1	2881	tags=29%, list=19%, signal=36%
RHEIN_ALL_GLUCOCORTICOID_THERAPY_UP	76	0.466525	1.20016	0.258555	0.3124	1	3055	tags=38%, list=20%, signal=47%
SWEET_LUNG_CANCER_KRAS_UP	406	0.29844	1.19935	0.202	0.313234	1	2743	tags=18%, list=18%, signal=22%
BENPORATH_ES_1	345	0.351083	1.19932	0.231801	0.313047	1	2764	tags=20%, list=18%, signal=24%
CONCANNON_APOPTOSIS_BY_EPOXOMICIN_DN	155	0.395329	1.19909	0.234	0.313099	1	2090	tags=22%, list=14%, signal=25%
WANG_CISPLATIN_RESPONSE_AND_XPC_UP	127	0.376439	1.19835	0.206759	0.313843	1	2522	tags=20%, list=17%, signal=23%
ROSS_AML_WITH_CBFB_MYH11_FUSION	48	0.499879	1.19729	0.269841	0.315031	1	2794	tags=38%, list=18%, signal=46%
GARY_CD5_TARGETS_UP	453	0.282078	1.19681	0.222441	0.315441	1	4121	tags=31%, list=27%, signal=41%
NIKOLSKY_OVERCONNECTED_IN_BREAST_CANCER	15	0.505225	1.19594	0.258449	0.316382	1	1601	tags=40%, list=11%, signal=45%
MARSON_FOXP3_TARGETS_DN	35	0.437821	1.19593	0.267606	0.316165	1	2742	tags=34%, list=18%, signal=42%
REACTOME_OTHER_SEMAPHORIN_INTERACTIONS	15	0.505132	1.1959	0.231683	0.315958	1	1887	tags=33%, list=12%, signal=38%
BASSO_CD40_SIGNALING_UP	97	0.485046	1.19579	0.295276	0.315858	1	2525	tags=30%, list=17%, signal=36%
REACTOME_GLUCAGON_SIGNALING_IN_METABOLIC_REGULATION	25	0.4103	1.19579	0.206897	0.315629	1	3188	tags=40%, list=21%, signal=51%
TAKEDA_TARGETS_OF_NUP98_HOXA9_FUSION_10D_DN	128	0.432525	1.19535	0.212355	0.315949	1	2460	tags=29%, list=16%, signal=34%
MCLACHLAN_DENTAL_CARIES_DN	239	0.512847	1.19495	0.264228	0.316244	1	2536	tags=34%, list=17%, signal=41%
CHEOK_RESPONSE_TO_MERCAPTOPURINE_AND_HD_MTX_DN	24	0.360739	1.19481	0.234522	0.316209	1	2647	tags=21%, list=17%, signal=25%
REACTOME_INNATE_IMMUNITY_SIGNALING	95	0.384532	1.19415	0.232932	0.316823	1	2326	tags=21%, list=15%, signal=25%
SCHLOSSER_MYC_TARGETS_AND_SERUM_RESPONSE_UP	45	0.401025	1.19388	0.312236	0.316938	1	5044	tags=47%, list=33%, signal=70%
WATANABE_COLON_CANCER_MSI_VS_MSS_UP	28	0.459632	1.1934	0.202381	0.317309	1	2584	tags=25%, list=17%, signal=30%
REACTOME_BASIGIN_INTERACTIONS	22	0.432425	1.19324	0.174757	0.317299	1	309	tags=9%, list=2%, signal=9%
UROSEVIC_RESPONSE_TO_IMIQUIMOD	16	0.696034	1.19241	0.317073	0.318149	1	1646	tags=44%, list=11%, signal=49%
IIZUKA_LIVER_CANCER_PROGRESSION_G2_G3_UP	19	0.425883	1.19205	0.224652	0.318414	1	1918	tags=21%, list=13%, signal=24%
ROVERSI_GLIOMA_LOH_REGIONS	29	0.441315	1.19192	0.229412	0.318356	1	2552	tags=28%, list=17%, signal=33%
LIN_APC_TARGETS	50	0.342678	1.19171	0.296223	0.318371	1	2867	tags=20%, list=19%, signal=25%
REACTOME_TOLL_RECEPTOR_CASCADES	77	0.342395	1.19145	0.237721	0.318488	1	2326	tags=17%, list=15%, signal=20%
VALK_AML_CLUSTER_16	25	0.514616	1.19036	0.270217	0.319664	1	1081	tags=20%, list=7%, signal=21%
SHEPARD_CRUSH_AND_BURN_MUTANT_DN	116	0.395492	1.18991	0.234165	0.319995	1	1799	tags=16%, list=12%, signal=17%
SENGUPTA_NASOPHARYNGEAL_CARCINOMA_UP	282	0.414113	1.18985	0.264259	0.319843	1	2943	tags=29%, list=19%, signal=35%
PARK_TRETINOIN_RESPONSE_AND_PML_RARA_FUSION	23	0.492234	1.1898	0.259766	0.319686	1	2580	tags=35%, list=17%, signal=42%
PYEON_CANCER_HEAD_AND_NECK_VS_CERVICAL_DN	24	0.612252	1.18972	0.265683	0.31957	1	2827	tags=50%, list=19%, signal=61%
HAHTOLA_MYCOSIS_FUNGOIDES_DN	18	0.554194	1.18913	0.228628	0.320101	1	317	tags=17%, list=2%, signal=17%
BIOCARTA_CXCR4_PATHWAY	22	0.421517	1.18879	0.269841	0.320332	1	588	tags=9%, list=4%, signal=9%
YAO_TEMPORAL_RESPONSE_TO_PROGESTERONE_CLUSTER_7	64	0.299558	1.18499	0.233663	0.325011	1	4531	tags=33%, list=30%, signal=47%
REACTOME_RNA_POLYMERASE_III_TRANSCRIPTION	33	0.329579	1.18498	0.266533	0.324787	1	2881	tags=21%, list=19%, signal=26%
RASHI_RESPONSE_TO_IONIZING_RADIATION_4	46	0.346678	1.18497	0.230916	0.324576	1	4449	tags=30%, list=29%, signal=43%
REACTOME_LOSS_OF_NLP_FROM_MITOTIC_CENTROSOMES	59	0.33009	1.18461	0.258252	0.324804	1	3188	tags=27%, list=21%, signal=34%
HEDENFALK_BREAST_CANCER_BRACX_UP	15	0.425746	1.18406	0.273085	0.325267	1	1462	tags=20%, list=10%, signal=22%
KEGG_GLIOMA	57	0.329915	1.18398	0.211896	0.325135	1	3304	tags=28%, list=22%, signal=36%
HELLER_HDAC_TARGETS_SILENCED_BY_METHYLATION_DN	233	0.356407	1.18352	0.247036	0.325505	1	2521	tags=21%, list=17%, signal=25%
KEGG_INSULIN_SIGNALING_PATHWAY	123	0.294893	1.18319	0.2	0.325678	1	3304	tags=22%, list=22%, signal=28%
REACTOME_DIABETES_PATHWAYS	312	0.246046	1.18246	0.219959	0.326443	1	2741	tags=13%, list=18%, signal=16%
ZHAN_MULTIPLE_MYELOMA_HP_DN	46	0.419821	1.18181	0.283673	0.327094	1	2055	tags=22%, list=13%, signal=25%
KEGG_O_GLYCAN_BIOSYNTHESIS	27	0.414153	1.18147	0.206564	0.327356	1	1307	tags=22%, list=9%, signal=24%
NAGASHIMA_NRG1_SIGNALING_DN	52	0.393572	1.18071	0.250965	0.328223	1	3395	tags=33%, list=22%, signal=42%
RAMALHO_STEMNESS_DN	63	0.436282	1.1792	0.25	0.33007	1	2810	tags=27%, list=18%, signal=33%
KEGG_PROSTATE_CANCER	85	0.278492	1.17909	0.17658	0.329986	1	2901	tags=20%, list=19%, signal=25%
KEGG_B_CELL_RECEPTOR_SIGNALING_PATHWAY	73	0.433154	1.17726	0.303263	0.332241	1	3495	tags=33%, list=23%, signal=42%
FAELT_B_CLL_WITH_VH3_21_DN	49	0.36199	1.17553	0.314	0.3343	1	1471	tags=12%, list=10%, signal=14%
AGUIRRE_PANCREATIC_CANCER_COPY_NUMBER_UP	279	0.234929	1.17499	0.224335	0.334798	1	3854	tags=22%, list=25%, signal=28%
THEILGAARD_NEUTROPHIL_AT_SKIN_WOUND_UP	72	0.377845	1.17429	0.274131	0.335486	1	2985	tags=25%, list=20%, signal=31%
ST_MYOCYTE_AD_PATHWAY	17	0.470679	1.17426	0.263366	0.335286	1	1169	tags=24%, list=8%, signal=25%
WANG_BARRETTS_ESOPHAGUS_DN	24	0.372841	1.17355	0.248148	0.335933	1	715	tags=8%, list=5%, signal=9%
HELLER_HDAC_TARGETS_DN	234	0.35405	1.17346	0.253876	0.335832	1	2521	tags=20%, list=17%, signal=23%
BROWNE_HCMV_INFECTION_30MIN_DN	121	0.335708	1.17122	0.203846	0.338504	1	2531	tags=22%, list=17%, signal=27%
PUJANA_BREAST_CANCER_LIT_INT_NETWORK	98	0.339542	1.17098	0.306513	0.338577	1	3628	tags=29%, list=24%, signal=37%
KEGG_ERBB_SIGNALING_PATHWAY	79	0.316926	1.17082	0.220974	0.338558	1	2328	tags=19%, list=15%, signal=22%
REACTOME_SIGNALING_BY_TGF_BETA	15	0.379178	1.16991	0.296154	0.339603	1	4119	tags=47%, list=27%, signal=64%
MCCABE_HOXC6_TARGETS_CANCER_DN	20	0.324265	1.16983	0.252874	0.339469	1	3345	tags=25%, list=22%, signal=32%
FLOTHO_PEDIATRIC_ALL_THERAPY_RESPONSE_UP	46	0.323355	1.16981	0.270588	0.339255	1	2441	tags=13%, list=16%, signal=15%
FIRESTEIN_PROLIFERATION	138	0.301097	1.16965	0.163227	0.339257	1	2560	tags=19%, list=17%, signal=22%
ICHIBA_GRAFT_VERSUS_HOST_DISEASE_D7_UP	84	0.462468	1.16936	0.307692	0.339369	1	2366	tags=29%, list=16%, signal=34%
JAZAG_TGFB1_SIGNALING_UP	87	0.294372	1.16899	0.191617	0.339604	1	1427	tags=9%, list=9%, signal=10%
REACTOME_PHOSPHOLIPASE_CMEDIATED_CASCADE	15	0.567567	1.16731	0.304094	0.341715	1	732	tags=20%, list=5%, signal=21%
FAELT_B_CLL_WITH_VH_REARRANGEMENTS_DN	48	0.363972	1.16717	0.34004	0.341651	1	3982	tags=33%, list=26%, signal=45%
SENGUPTA_EBNA1_ANTICORRELATED	128	0.345734	1.16522	0.252427	0.343989	1	4161	tags=33%, list=27%, signal=45%
GALLUZZI_PERMEABILIZE_MITOCHONDRIA	36	0.364943	1.16521	0.203156	0.343763	1	1918	tags=17%, list=13%, signal=19%
MOOTHA_PGC	311	0.243355	1.16437	0.246602	0.344591	1	1508	tags=8%, list=10%, signal=9%
KAYO_AGING_MUSCLE_DN	99	0.237786	1.16375	0.242363	0.345186	1	3017	tags=15%, list=20%, signal=19%
ABRAHAM_ALPC_VS_MULTIPLE_MYELOMA_DN	18	0.380046	1.16354	0.246862	0.345235	1	30	tags=6%, list=0%, signal=6%
JIANG_HYPOXIA_CANCER	54	0.313141	1.16344	0.248473	0.345132	1	1186	tags=7%, list=8%, signal=8%
YAGI_AML_SURVIVAL	112	0.252755	1.16125	0.178295	0.347799	1	2336	tags=15%, list=15%, signal=18%
BIOCARTA_CTCF_PATHWAY	22	0.457255	1.15968	0.298932	0.349687	1	3304	tags=36%, list=22%, signal=46%
KEGG_PHENYLALANINE_METABOLISM	16	0.430524	1.15723	0.220472	0.352698	1	2000	tags=25%, list=13%, signal=29%
MAYBURD_RESPONSE_TO_L663536_UP	25	0.339538	1.1546	0.283019	0.356025	1	4867	tags=44%, list=32%, signal=65%
LIANG_HEMATOPOIESIS_STEM_CELL_NUMBER_LARGE_VS_TINY_DN	38	0.313249	1.154	0.230189	0.356635	1	2782	tags=24%, list=18%, signal=29%
REACTOME_NUCLEAR_RECEPTOR_TRANSCRIPTION_PATHWAY	42	0.397429	1.15353	0.240223	0.357063	1	2389	tags=26%, list=16%, signal=31%
REACTOME_PHASE_1_FUNCTIONALIZATION_OF_COMPOUNDS	50	0.4043	1.15327	0.210526	0.357164	1	270	tags=10%, list=2%, signal=10%
KEGG_FC_GAMMA_R_MEDIATED_PHAGOCYTOSIS	85	0.348853	1.15236	0.290258	0.3581	1	2420	tags=20%, list=16%, signal=24%
CHIANG_LIVER_CANCER_SUBCLASS_INTERFERON_UP	24	0.52346	1.15203	0.254789	0.358343	1	1875	tags=38%, list=12%, signal=43%
XU_HGF_SIGNALING_NOT_VIA_AKT1_48HR_DN	18	0.539939	1.15202	0.287425	0.358111	1	1083	tags=22%, list=7%, signal=24%
REACTOME_ADP_SIGNALLING_THROUGH_P2Y_PURINOCEPTOR_1	19	0.451485	1.15189	0.288934	0.358024	1	2650	tags=37%, list=17%, signal=45%
CAIRO_HEPATOBLASTOMA_DN	227	0.319274	1.15166	0.133072	0.358069	1	2462	tags=22%, list=16%, signal=25%
KEGG_UBIQUITIN_MEDIATED_PROTEOLYSIS	131	0.222794	1.14942	0.27963	0.360822	1	4510	tags=30%, list=30%, signal=42%
KEGG_NOTCH_SIGNALING_PATHWAY	44	0.31201	1.14924	0.319608	0.360831	1	3115	tags=20%, list=20%, signal=26%
SMID_BREAST_CANCER_RELAPSE_IN_BONE_UP	90	0.377654	1.14904	0.239332	0.360865	1	2099	tags=22%, list=14%, signal=26%
LIANG_HEMATOPOIESIS_STEM_CELL_NUMBER_LARGE_VS_TINY_UP	31	0.440979	1.14843	0.280632	0.361482	1	1545	tags=23%, list=10%, signal=25%
BIOCARTA_MCALPAIN_PATHWAY	22	0.382052	1.14585	0.271084	0.364697	1	1024	tags=14%, list=7%, signal=15%
NIKOLSKY_BREAST_CANCER_11Q12_Q14_AMPLICON	129	0.284219	1.14447	0.223108	0.366318	1	2097	tags=12%, list=14%, signal=14%
MORI_MATURE_B_LYMPHOCYTE_UP	70	0.402111	1.14381	0.335968	0.36697	1	3512	tags=36%, list=23%, signal=46%
LE_EGR2_TARGETS_UP	97	0.44755	1.14299	0.302372	0.367803	1	1144	tags=16%, list=8%, signal=18%
LANDIS_ERBB2_BREAST_TUMORS_324_UP	128	0.311739	1.14234	0.283368	0.368359	1	2453	tags=19%, list=16%, signal=22%
MORI_PRE_BI_LYMPHOCYTE_DN	63	0.422422	1.14127	0.34638	0.369639	1	3512	tags=35%, list=23%, signal=45%
WANG_CLIM2_TARGETS_DN	166	0.25024	1.14103	0.281008	0.369717	1	2797	tags=16%, list=18%, signal=19%
HOFFMANN_IMMATURE_TO_MATURE_B_LYMPHOCYTE_DN	26	0.390633	1.1409	0.278884	0.369609	1	1736	tags=19%, list=11%, signal=22%
MORI_SMALL_PRE_BII_LYMPHOCYTE_UP	56	0.342385	1.14045	0.261364	0.369978	1	1672	tags=16%, list=11%, signal=18%
TONKS_TARGETS_OF_RUNX1_RUNX1T1_FUSION_SUSTAINED_IN_GRANULOCYTE_UP	15	0.433813	1.13996	0.275	0.370436	1	2563	tags=33%, list=17%, signal=40%
LEE_LIVER_CANCER_ACOX1_UP	58	0.383357	1.1398	0.238462	0.370416	1	1142	tags=17%, list=7%, signal=19%
CHO_NR4A1_TARGETS	18	0.438228	1.13941	0.281362	0.370676	1	1329	tags=17%, list=9%, signal=18%
LIANG_HEMATOPOIESIS_STEM_CELL_NUMBER_SMALL_VS_HUGE_DN	28	0.471248	1.13848	0.345029	0.37176	1	1789	tags=25%, list=12%, signal=28%
KEGG_LONG_TERM_POTENTIATION	53	0.2927	1.13766	0.273423	0.372645	1	3314	tags=25%, list=22%, signal=31%
SIG_BCR_SIGNALING_PATHWAY	44	0.420479	1.13468	0.345631	0.376465	1	3501	tags=34%, list=23%, signal=44%
ABE_VEGFA_TARGETS_2HR	19	0.420453	1.1342	0.269006	0.37684	1	824	tags=11%, list=5%, signal=11%
REACTOME_CENTROSOME_MATURATION	67	0.320311	1.13409	0.304519	0.376744	1	3188	tags=25%, list=21%, signal=32%
CREIGHTON_ENDOCRINE_THERAPY_RESISTANCE_2	341	0.332646	1.13369	0.276119	0.377015	1	3170	tags=25%, list=21%, signal=31%
LEE_LIVER_CANCER_CIPROFIBRATE_UP	56	0.409426	1.13313	0.267578	0.37749	1	2531	tags=29%, list=17%, signal=34%
DOANE_BREAST_CANCER_ESR1_UP	103	0.34862	1.13293	0.216634	0.377493	1	1889	tags=17%, list=12%, signal=20%
BIOCARTA_TCR_PATHWAY	42	0.402767	1.13266	0.34308	0.377628	1	2326	tags=19%, list=15%, signal=22%
UEDA_PERIFERAL_CLOCK	132	0.293473	1.1319	0.237006	0.3784	1	2433	tags=20%, list=16%, signal=23%
HAHTOLA_CTCL_CUTANEOUS	24	0.461746	1.13138	0.28827	0.378836	1	1647	tags=21%, list=11%, signal=23%
WILLIAMS_ESR2_TARGETS_UP	18	0.41627	1.1313	0.291581	0.378701	1	32	tags=6%, list=0%, signal=6%
GARGALOVIC_RESPONSE_TO_OXIDIZED_PHOSPHOLIPIDS_GREEN_DN	23	0.344932	1.13016	0.296748	0.380033	1	3751	tags=39%, list=25%, signal=52%
KEGG_VIRAL_MYOCARDITIS	61	0.448405	1.12932	0.279208	0.380889	1	1587	tags=21%, list=10%, signal=24%
BIOCARTA_TGFB_PATHWAY	17	0.362953	1.12913	0.292776	0.380888	1	4119	tags=47%, list=27%, signal=64%
REACTOME_REGULATION_OF_INSULIN_SECRETION_BY_GLUCAGON_LIKE_PEPTIDE_1	46	0.409331	1.12864	0.295019	0.381302	1	3314	tags=39%, list=22%, signal=50%
GINESTIER_BREAST_CANCER_ZNF217_AMPLIFIED_DN	311	0.295112	1.12713	0.316602	0.383116	1	4980	tags=41%, list=33%, signal=60%
LENAOUR_DENDRITIC_CELL_MATURATION_UP	87	0.397646	1.12665	0.299213	0.383573	1	3055	tags=33%, list=20%, signal=41%
APPEL_IMATINIB_RESPONSE	33	0.420302	1.12574	0.339286	0.384544	1	1122	tags=9%, list=7%, signal=10%
BIOCARTA_BIOPEPTIDES_PATHWAY	36	0.358116	1.12513	0.297872	0.385118	1	2537	tags=25%, list=17%, signal=30%
YAO_TEMPORAL_RESPONSE_TO_PROGESTERONE_CLUSTER_14	123	0.322017	1.12508	0.325	0.384929	1	618	tags=7%, list=4%, signal=7%
CHIBA_RESPONSE_TO_TSA_DN	18	0.450346	1.12206	0.332075	0.38899	1	3944	tags=50%, list=26%, signal=67%
ROYLANCE_BREAST_CANCER_16Q_COPY_NUMBER_UP	30	0.377223	1.12152	0.305882	0.389438	1	1485	tags=13%, list=10%, signal=15%
WEIGEL_OXIDATIVE_STRESS_RESPONSE	28	0.352981	1.12133	0.320939	0.389455	1	2563	tags=25%, list=17%, signal=30%
SESTO_RESPONSE_TO_UV_C2	54	0.294973	1.12125	0.284314	0.38932	1	3709	tags=26%, list=24%, signal=34%
ST_B_CELL_ANTIGEN_RECEPTOR	38	0.358258	1.11894	0.315094	0.392392	1	3501	tags=29%, list=23%, signal=37%
LINDGREN_BLADDER_CANCER_CLUSTER_1_UP	110	0.287678	1.1186	0.321773	0.392625	1	3412	tags=24%, list=22%, signal=30%
VALK_AML_CLUSTER_4	29	0.414541	1.11858	0.312127	0.392388	1	1203	tags=21%, list=8%, signal=22%
MCLACHLAN_DENTAL_CARIES_UP	213	0.488285	1.11738	0.334661	0.393832	1	2536	tags=33%, list=17%, signal=39%
RICKMAN_TUMOR_DIFFERENTIATED_WELL_VS_MODERATELY_DN	98	0.32836	1.11611	0.245247	0.395348	1	3133	tags=28%, list=21%, signal=34%
REACTOME_ASSOCIATION_OF_TRIC_CCT_WITH_TARGET_PROTEINS_DURING_BIOSYNTHESIS	28	0.315862	1.11487	0.346693	0.396824	1	5846	tags=50%, list=38%, signal=81%
KEGG_CARDIAC_MUSCLE_CONTRACTION	46	0.413943	1.11441	0.363095	0.397152	1	741	tags=11%, list=5%, signal=11%
HOEGERKORP_CD44_TARGETS_TEMPORAL_DN	21	0.418465	1.11341	0.295775	0.398336	1	139	tags=10%, list=1%, signal=10%
KEGG_RIG_I_LIKE_RECEPTOR_SIGNALING_PATHWAY	53	0.367059	1.11281	0.355388	0.398844	1	2617	tags=23%, list=17%, signal=27%
YOSHIOKA_LIVER_CANCER_EARLY_RECURRENCE_DN	43	0.301267	1.11222	0.307263	0.399396	1	2566	tags=19%, list=17%, signal=22%
DEURIG_T_CELL_PROLYMPHOCYTIC_LEUKEMIA_DN	310	0.333656	1.11156	0.315789	0.400013	1	3452	tags=28%, list=23%, signal=36%
REACTOME_INHIBITION_OF_INSULIN_SECRETION_BY_ADRENALINE_NORADRENALINE	22	0.4661	1.11107	0.370079	0.400414	1	2733	tags=41%, list=18%, signal=50%
BHATI_G2M_ARREST_BY_2METHOXYESTRADIOL_DN	115	0.270864	1.11092	0.246575	0.400339	1	1252	tags=10%, list=8%, signal=11%
ZHAN_LATE_DIFFERENTIATION_GENES_UP	22	0.478387	1.11018	0.363095	0.401091	1	1377	tags=23%, list=9%, signal=25%
ELVIDGE_HIF1A_TARGETS_UP	66	0.332612	1.10666	0.326	0.405668	1	2706	tags=18%, list=18%, signal=22%
REACTOME_COLLAGEN_MEDIATED_ACTIVATION_CASCADE	21	0.457021	1.10603	0.360465	0.406348	1	1558	tags=19%, list=10%, signal=21%
TONKS_TARGETS_OF_RUNX1_RUNX1T1_FUSION_MONOCYTE_DN	56	0.438792	1.106	0.313576	0.406122	1	2891	tags=38%, list=19%, signal=46%
REACTOME_METABOLISM_OF_PROTEINS	185	0.243812	1.10575	0.344196	0.406205	1	3071	tags=14%, list=20%, signal=17%
BIOCARTA_ERK_PATHWAY	26	0.297441	1.10477	0.335907	0.407292	1	2328	tags=19%, list=15%, signal=23%
VANTVEER_BREAST_CANCER_POOR_PROGNOSIS	42	0.436214	1.10373	0.333992	0.408404	1	876	tags=17%, list=6%, signal=18%
SASAKI_ADULT_T_CELL_LEUKEMIA	131	0.355061	1.10243	0.319688	0.410013	1	2396	tags=20%, list=16%, signal=23%
ZHOU_INFLAMMATORY_RESPONSE_LIVE_DN	345	0.260859	1.1024	0.291985	0.409773	1	2725	tags=15%, list=18%, signal=18%
ZHOU_INFLAMMATORY_RESPONSE_LPS_DN	345	0.260859	1.1024	0.291985	0.409502	1	2725	tags=15%, list=18%, signal=18%
LIU_COMMON_CANCER_GENES	38	0.307661	1.10169	0.337165	0.410251	1	3837	tags=34%, list=25%, signal=46%
KEGG_BASAL_TRANSCRIPTION_FACTORS	28	0.319021	1.10166	0.338462	0.410013	1	1477	tags=7%, list=10%, signal=8%
DE_YY1_TARGETS_DN	84	0.311236	1.10023	0.313093	0.411693	1	2172	tags=15%, list=14%, signal=18%
MARSON_FOXP3_TARGETS_UP	51	0.37767	1.09794	0.340681	0.414582	1	4410	tags=39%, list=29%, signal=55%
BIOCARTA_TOLL_PATHWAY	32	0.358889	1.09751	0.338028	0.414903	1	2326	tags=19%, list=15%, signal=22%
YAMASHITA_LIVER_CANCER_STEM_CELL_DN	60	0.346588	1.09746	0.258427	0.414712	1	2404	tags=25%, list=16%, signal=30%
DING_LUNG_CANCER_MUTATED_SIGNIFICANTLY	21	0.380562	1.09664	0.322034	0.415608	1	3388	tags=38%, list=22%, signal=49%
VANTVEER_BREAST_CANCER_BRCA1_UP	33	0.432811	1.09584	0.36	0.416427	1	3915	tags=42%, list=26%, signal=57%
BIOCARTA_WNT_PATHWAY	24	0.304772	1.09449	0.365049	0.418123	1	3321	tags=29%, list=22%, signal=37%
HSC_MATURE_FETAL	16	0.404379	1.09435	0.328125	0.418078	1	3189	tags=31%, list=21%, signal=39%
JAATINEN_HEMATOPOIETIC_STEM_CELL_DN	206	0.435054	1.09433	0.327416	0.417826	1	2530	tags=28%, list=17%, signal=33%
YAO_TEMPORAL_RESPONSE_TO_PROGESTERONE_CLUSTER_15	27	0.396866	1.09377	0.309572	0.418409	1	2779	tags=33%, list=18%, signal=41%
KUNINGER_IGF1_VS_PDGFB_TARGETS_UP	27	0.538424	1.09243	0.369231	0.420016	1	1555	tags=37%, list=10%, signal=41%
KEGG_ABC_TRANSPORTERS	34	0.390318	1.0922	0.326493	0.420058	1	2970	tags=26%, list=20%, signal=33%
VERNELL_RETINOBLASTOMA_PATHWAY_UP	39	0.426429	1.09157	0.37911	0.420675	1	543	tags=8%, list=4%, signal=8%
XU_CREBBP_TARGETS_DN	33	0.374066	1.09132	0.356436	0.420741	1	3947	tags=39%, list=26%, signal=53%
SCIBETTA_KDM5B_TARGETS_DN	78	0.373077	1.08949	0.343811	0.422998	1	570	tags=9%, list=4%, signal=9%
HUTTMANN_B_CLL_POOR_SURVIVAL_DN	58	0.388982	1.08886	0.336502	0.423637	1	3393	tags=36%, list=22%, signal=46%
LEE_LIVER_CANCER_MYC_DN	53	0.386484	1.08869	0.315175	0.423631	1	1829	tags=21%, list=12%, signal=24%
SYED_ESTRADIOL_RESPONSE	17	0.391015	1.08769	0.358491	0.42473	1	4105	tags=41%, list=27%, signal=56%
KORKOLA_SEMINOMA_UP	39	0.333087	1.08738	0.359026	0.424907	1	4284	tags=33%, list=28%, signal=46%
CAVARD_LIVER_CANCER_MALIGNANT_VS_BENIGN	29	0.40339	1.08629	0.329412	0.4262	1	1399	tags=17%, list=9%, signal=19%
SWEET_KRAS_ONCOGENIC_SIGNATURE	45	0.290703	1.08611	0.336066	0.426177	1	2422	tags=13%, list=16%, signal=16%
MCBRYAN_PUBERTAL_BREAST_5_6WK_UP	101	0.303233	1.08571	0.297087	0.426524	1	1784	tags=13%, list=12%, signal=14%
CHEMNITZ_RESPONSE_TO_PROSTAGLANDIN_E2_DN	335	0.255243	1.08536	0.292453	0.426727	1	2369	tags=16%, list=16%, signal=18%
KEGG_AMYOTROPHIC_LATERAL_SCLEROSIS_ALS	45	0.300535	1.08485	0.330855	0.427163	1	2570	tags=18%, list=17%, signal=21%
WALLACE_PROSTATE_CANCER_RACE_DN	82	0.297957	1.08422	0.320463	0.427812	1	2735	tags=18%, list=18%, signal=22%
ZHAN_MULTIPLE_MYELOMA_CD1_AND_CD2_DN	50	0.31816	1.08253	0.318352	0.429968	1	2987	tags=22%, list=20%, signal=27%
HOLLMAN_APOPTOSIS_VIA_CD40_UP	198	0.323062	1.08222	0.393638	0.430106	1	3381	tags=26%, list=22%, signal=33%
LEE_INTRATHYMIC_T_PROGENITOR	15	0.4777	1.08196	0.390716	0.43019	1	853	tags=20%, list=6%, signal=21%
HOFFMANN_SMALL_PRE_BII_TO_IMMATURE_B_LYMPHOCYTE_UP	34	0.444992	1.0813	0.416174	0.430841	1	4518	tags=53%, list=30%, signal=75%
SENGUPTA_NASOPHARYNGEAL_CARCINOMA_DN	254	0.31569	1.08071	0.26151	0.431414	1	2299	tags=18%, list=15%, signal=21%
RIZKI_TUMOR_INVASIVENESS_2D_DN	52	0.292052	1.08005	0.330595	0.432072	1	1122	tags=8%, list=7%, signal=8%
TCGA_GLIOBLASTOMA_COPY_NUMBER_UP	62	0.26959	1.07679	0.32008	0.436381	1	3028	tags=21%, list=20%, signal=26%
LIN_MELANOMA_COPY_NUMBER_UP	60	0.234909	1.07622	0.339731	0.436941	1	2632	tags=12%, list=17%, signal=14%
ELVIDGE_HIF1A_AND_HIF2A_TARGETS_UP	40	0.334619	1.07615	0.370518	0.43676	1	2657	tags=15%, list=17%, signal=18%
ROME_INSULIN_TARGETS_IN_MUSCLE_UP	87	0.233857	1.07415	0.370079	0.439349	1	472	tags=5%, list=3%, signal=5%
IVANOVA_HEMATOPOIESIS_MATURE_CELL	87	0.280796	1.07393	0.340594	0.439363	1	2024	tags=14%, list=13%, signal=16%
MORI_IMMATURE_B_LYMPHOCYTE_UP	40	0.449415	1.07134	0.448	0.442663	1	3512	tags=40%, list=23%, signal=52%
LEE_LIVER_CANCER_ACOX1_DN	55	0.354488	1.06988	0.311741	0.444492	1	2017	tags=24%, list=13%, signal=27%
REACTOME_CD28_DEPENDENT_PI3K_AKT_SIGNALING	19	0.42217	1.06928	0.38343	0.445068	1	4569	tags=47%, list=30%, signal=68%
REACTOME_NRAGE_SIGNALS_DEATH_THROUGH_JNK	43	0.295096	1.06887	0.345455	0.445372	1	3910	tags=33%, list=26%, signal=44%
MORI_EMU_MYC_LYMPHOMA_BY_ONSET_TIME_UP	93	0.287666	1.06858	0.366733	0.445469	1	520	tags=4%, list=3%, signal=4%
MOREIRA_RESPONSE_TO_TSA_DN	16	0.449675	1.06839	0.386139	0.445479	1	3433	tags=44%, list=23%, signal=56%
GENTILE_UV_LOW_DOSE_DN	17	0.420304	1.06756	0.412451	0.446396	1	1672	tags=18%, list=11%, signal=20%
GENTILE_UV_LOW_DOSE_UP	17	0.420304	1.06756	0.412451	0.446109	1	1672	tags=18%, list=11%, signal=20%
CAIRO_LIVER_DEVELOPMENT_DN	170	0.30014	1.06509	0.321569	0.449323	1	2269	tags=17%, list=15%, signal=20%
HESS_TARGETS_OF_HOXA9_AND_MEIS1_UP	56	0.349982	1.06468	0.399177	0.449539	1	2399	tags=20%, list=16%, signal=23%
WANG_ESOPHAGUS_CANCER_VS_NORMAL_DN	79	0.280806	1.06378	0.330724	0.450545	1	2619	tags=19%, list=17%, signal=23%
REACTOME_SIGNALING_IN_IMMUNE_SYSTEM	299	0.352212	1.0631	0.357422	0.45125	1	1731	tags=15%, list=11%, signal=17%
HEIDENBLAD_AMPLIFIED_IN_PANCREATIC_CANCER	30	0.296533	1.06302	0.376953	0.451062	1	3811	tags=27%, list=25%, signal=35%
HADDAD_T_LYMPHOCYTE_AND_NK_PROGENITOR_DN	54	0.454985	1.06167	0.396794	0.452706	1	1370	tags=26%, list=9%, signal=28%
KEGG_NOD_LIKE_RECEPTOR_SIGNALING_PATHWAY	56	0.373614	1.06132	0.378641	0.452947	1	3446	tags=32%, list=23%, signal=41%
ZHAN_MULTIPLE_MYELOMA_DN	29	0.477456	1.06111	0.390438	0.452957	1	2396	tags=34%, list=16%, signal=41%
HUMMEL_BURKITTS_LYMPHOMA_DN	15	0.489812	1.05972	0.450787	0.454661	1	4292	tags=47%, list=28%, signal=65%
BIOCARTA_P38MAPK_PATHWAY	37	0.300868	1.05963	0.354528	0.454507	1	4367	tags=38%, list=29%, signal=53%
REACTOME_DARPP32_EVENTS	24	0.323757	1.05953	0.376258	0.454372	1	3188	tags=21%, list=21%, signal=26%
KEGG_PARKINSONS_DISEASE	95	0.241383	1.05934	0.425662	0.454375	1	378	tags=3%, list=2%, signal=3%
LIU_CDX2_TARGETS_UP	33	0.391274	1.05915	0.382937	0.454357	1	1059	tags=15%, list=7%, signal=16%
LINDSTEDT_DENDRITIC_CELL_MATURATION_B	46	0.391168	1.05914	0.398833	0.454094	1	3315	tags=28%, list=22%, signal=36%
REACTOME_SYNTHESIS_OF_BILE_ACIDS_AND_BILE_SALTS	15	0.397562	1.05774	0.350101	0.455796	1	34	tags=7%, list=0%, signal=7%
BERNARD_PPAPDC1B_TARGETS_DN	50	0.315255	1.05626	0.347222	0.457727	1	1851	tags=14%, list=12%, signal=16%
LINDGREN_BLADDER_CANCER_WITH_LOH_IN_CHR9Q	113	0.22305	1.05521	0.344828	0.458992	1	4024	tags=27%, list=26%, signal=36%
KEGG_LEISHMANIA_INFECTION	61	0.440138	1.0533	0.406615	0.461432	1	3025	tags=30%, list=20%, signal=37%
HAHTOLA_SEZARY_SYNDROM_UP	98	0.331603	1.05309	0.390873	0.461476	1	1647	tags=11%, list=11%, signal=13%
OSMAN_BLADDER_CANCER_DN	369	0.237268	1.05189	0.376953	0.462816	1	4083	tags=26%, list=27%, signal=34%
ROSS_AML_WITH_MLL_FUSIONS	74	0.327101	1.0516	0.388778	0.462926	1	3663	tags=27%, list=24%, signal=35%
REACTOME_METABOLISM_OF_MRNA	46	0.252213	1.05088	0.40873	0.463711	1	5454	tags=46%, list=36%, signal=71%
KORKOLA_CORRELATED_WITH_POU5F1	25	0.385573	1.04902	0.408745	0.466055	1	2444	tags=36%, list=16%, signal=43%
FARMER_BREAST_CANCER_CLUSTER_1	47	0.585501	1.0481	0.439689	0.467102	1	873	tags=28%, list=6%, signal=29%
NIELSEN_GIST	19	0.337918	1.04752	0.39313	0.46766	1	1731	tags=16%, list=11%, signal=18%
SHAFFER_IRF4_TARGETS_IN_PLASMA_CELL_VS_MATURE_B_LYMPHOCYTE	65	0.34944	1.04655	0.376033	0.468775	1	1670	tags=15%, list=11%, signal=17%
LINDSTEDT_DENDRITIC_CELL_MATURATION_D	56	0.419679	1.04601	0.404472	0.469185	1	2985	tags=32%, list=20%, signal=40%
BASAKI_YBX1_TARGETS_UP	279	0.372799	1.04451	0.391566	0.471033	1	1552	tags=13%, list=10%, signal=14%
THEILGAARD_NEUTROPHIL_AT_SKIN_WOUND_DN	220	0.242739	1.04395	0.36747	0.471533	1	3121	tags=19%, list=20%, signal=23%
LUCAS_HNF4A_TARGETS_UP	49	0.32595	1.04371	0.404715	0.471613	1	1425	tags=8%, list=9%, signal=9%
SCHLOSSER_MYC_TARGETS_AND_SERUM_RESPONSE_DN	48	0.3421	1.04346	0.458753	0.471696	1	4223	tags=33%, list=28%, signal=46%
SPIRA_SMOKERS_LUNG_CANCER_DN	18	0.323153	1.04338	0.417154	0.471496	1	3264	tags=28%, list=21%, signal=35%
CHIN_BREAST_CANCER_COPY_NUMBER_UP	17	0.371067	1.04286	0.397412	0.471957	1	3859	tags=35%, list=25%, signal=47%
MARZEC_IL2_SIGNALING_DN	32	0.374634	1.03907	0.396	0.477196	1	2968	tags=28%, list=19%, signal=35%
BASSO_B_LYMPHOCYTE_NETWORK	136	0.297905	1.03822	0.409274	0.478145	1	3401	tags=21%, list=22%, signal=27%
BIOCARTA_NOS1_PATHWAY	16	0.417051	1.03743	0.45098	0.479103	1	3188	tags=38%, list=21%, signal=47%
TONG_INTERACT_WITH_PTTG1	52	0.259678	1.0357	0.396857	0.481431	1	2929	tags=15%, list=19%, signal=19%
SHAFFER_IRF4_TARGETS_IN_MYELOMA_VS_MATURE_B_LYMPHOCYTE	95	0.304878	1.03391	0.407098	0.48377	1	2655	tags=17%, list=17%, signal=20%
RICKMAN_HEAD_AND_NECK_CANCER_E	61	0.384171	1.03321	0.368321	0.484505	1	2544	tags=30%, list=17%, signal=35%
BIOCARTA_ARF_PATHWAY	17	0.380029	1.03206	0.42998	0.485835	1	3304	tags=35%, list=22%, signal=45%
NIKOLSKY_BREAST_CANCER_17Q21_Q25_AMPLICON	281	0.220393	1.03109	0.348748	0.486906	1	3668	tags=22%, list=24%, signal=29%
ICHIBA_GRAFT_VERSUS_HOST_DISEASE_D7_DN	32	0.362972	1.03052	0.400383	0.487421	1	2066	tags=22%, list=14%, signal=25%
BIOCARTA_EIF4_PATHWAY	24	0.339457	1.03024	0.434109	0.487551	1	3304	tags=25%, list=22%, signal=32%
TAKEDA_TARGETS_OF_NUP98_HOXA9_FUSION_3D_DN	25	0.493832	1.02965	0.463855	0.488127	1	3886	tags=56%, list=26%, signal=75%
PUIFFE_INVASION_INHIBITED_BY_ASCITES_UP	73	0.295019	1.02815	0.424303	0.490096	1	3151	tags=21%, list=21%, signal=26%
CROMER_METASTASIS_DN	61	0.299629	1.02778	0.393638	0.490346	1	1817	tags=13%, list=12%, signal=15%
REACTOME_G_ALPHA_12_13_SIGNALLING_EVENTS	50	0.27183	1.02742	0.399614	0.490583	1	3665	tags=26%, list=24%, signal=34%
WINTER_HYPOXIA_DN	50	0.436768	1.02641	0.461101	0.491734	1	3236	tags=36%, list=21%, signal=46%
GENTILE_UV_RESPONSE_CLUSTER_D9	20	0.345731	1.02456	0.420408	0.494197	1	2520	tags=25%, list=17%, signal=30%
DANG_MYC_TARGETS_DN	29	0.333374	1.02425	0.433684	0.494303	1	1089	tags=14%, list=7%, signal=15%
BIOCARTA_SPPA_PATHWAY	20	0.430994	1.02323	0.465753	0.495493	1	2602	tags=30%, list=17%, signal=36%
MARTINEZ_RESPONSE_TO_TRABECTEDIN_DN	214	0.214673	1.02072	0.435897	0.498924	1	3083	tags=13%, list=20%, signal=16%
SARRIO_EPITHELIAL_MESENCHYMAL_TRANSITION_UP	15	0.474407	1.02004	0.449438	0.499643	1	1757	tags=20%, list=12%, signal=23%
SMID_BREAST_CANCER_RELAPSE_IN_BRAIN_DN	81	0.301332	1.01916	0.422179	0.500645	1	3046	tags=25%, list=20%, signal=31%
RICKMAN_TUMOR_DIFFERENTIATED_MODERATELY_VS_POORLY_UP	41	0.34984	1.01848	0.462745	0.501338	1	3326	tags=24%, list=22%, signal=31%
RICKMAN_TUMOR_DIFFERENTIATED_MODERATELY_VS_POORLY_DN	41	0.34984	1.01848	0.462745	0.501027	1	3326	tags=24%, list=22%, signal=31%
HOFMANN_CELL_LYMPHOMA_UP	37	0.337075	1.01809	0.440154	0.501319	1	3762	tags=38%, list=25%, signal=50%
STEIN_ESRRA_TARGETS_RESPONSIVE_TO_ESTROGEN_DN	39	0.4269	1.01736	0.452191	0.502015	1	2191	tags=23%, list=14%, signal=27%
SETLUR_PROSTATE_CANCER_TMPRSS2_ERG_FUSION_DN	17	0.397476	1.01553	0.40625	0.504404	1	1231	tags=24%, list=8%, signal=26%
SAKAI_CHRONIC_HEPATITIS_VS_LIVER_CANCER_UP	80	0.235543	1.01522	0.451613	0.504528	1	3909	tags=24%, list=26%, signal=32%
BIOCARTA_ARAP_PATHWAY	16	0.337058	1.01379	0.449102	0.506286	1	10101	tags=100%, list=66%, signal=297%
VANTVEER_BREAST_CANCER_ESR1_UP	132	0.244	1.01097	0.41165	0.510115	1	2885	tags=20%, list=19%, signal=24%
WU_APOPTOSIS_BY_CDKN1A_VIA_TP53	34	0.481404	1.01063	0.495984	0.510333	1	618	tags=9%, list=4%, signal=9%
WONG_PROTEASOME_GENE_MODULE	45	0.26542	1.00867	0.453846	0.512815	1	598	tags=4%, list=4%, signal=5%
BIOCARTA_PTDINS_PATHWAY	21	0.295658	1.0086	0.4375	0.512602	1	3665	tags=24%, list=24%, signal=31%
BIOCARTA_KERATINOCYTE_PATHWAY	45	0.314332	1.0069	0.440239	0.514774	1	4608	tags=44%, list=30%, signal=64%
LUI_THYROID_CANCER_CLUSTER_4	17	0.498438	1.00509	0.474333	0.517143	1	2159	tags=29%, list=14%, signal=34%
LEE_LIVER_CANCER_E2F1_DN	50	0.333361	1.00368	0.454721	0.518917	1	1829	tags=20%, list=12%, signal=23%
MCCABE_HOXC6_TARGETS_CANCER_UP	25	0.367815	1.00233	0.471845	0.520654	1	1502	tags=16%, list=10%, signal=18%
KEGG_TRYPTOPHAN_METABOLISM	34	0.37507	1.00022	0.446809	0.523545	1	426	tags=9%, list=3%, signal=9%
KEGG_PROGESTERONE_MEDIATED_OOCYTE_MATURATION	76	0.290568	1.0002	0.45951	0.523258	1	3304	tags=25%, list=22%, signal=32%
RIZ_ERYTHROID_DIFFERENTIATION_CCNE1	36	0.298982	0.998082	0.45155	0.526119	1	1582	tags=17%, list=10%, signal=19%
DUNNE_TARGETS_OF_AML1_MTG8_FUSION_UP	40	0.392239	0.998002	0.472763	0.525918	1	1371	tags=18%, list=9%, signal=19%
VALK_AML_WITH_CEBPA	36	0.355224	0.997196	0.44246	0.526855	1	1251	tags=17%, list=8%, signal=18%
RICKMAN_TUMOR_DIFFERENTIATED_WELL_VS_MODERATELY_UP	103	0.260267	0.997086	0.444657	0.526674	1	4603	tags=36%, list=30%, signal=51%
GOLUB_ALL_VS_AML_DN	18	0.386101	0.996271	0.46124	0.527539	1	2688	tags=28%, list=18%, signal=34%
HEDENFALK_BREAST_CANCER_BRCA1_VS_BRCA2	28	0.293664	0.996071	0.446028	0.527491	1	5475	tags=46%, list=36%, signal=72%
KEGG_VEGF_SIGNALING_PATHWAY	65	0.28283	0.995907	0.485265	0.527382	1	3385	tags=26%, list=22%, signal=33%
GAL_LEUKEMIC_STEM_CELL_DN	226	0.358045	0.993577	0.478175	0.530519	1	2485	tags=24%, list=16%, signal=29%
REACTOME_LIPOPROTEIN_METABOLISM	20	0.380892	0.992923	0.434615	0.531199	1	918	tags=15%, list=6%, signal=16%
SHEN_SMARCA2_TARGETS_DN	199	0.297001	0.992096	0.466411	0.53215	1	1566	tags=14%, list=10%, signal=15%
ST_INTERLEUKIN_4_PATHWAY	24	0.322172	0.991912	0.475634	0.532083	1	3298	tags=25%, list=22%, signal=32%
CUI_GLUCOSE_DEPRIVATION	44	0.317711	0.990563	0.458498	0.53383	1	650	tags=9%, list=4%, signal=9%
REACTOME_COMPLEMENT_CASCADE	18	0.503862	0.990509	0.495984	0.533581	1	1478	tags=39%, list=10%, signal=43%
ODONNELL_TARGETS_OF_MYC_AND_TFRC_UP	79	0.366152	0.990442	0.455939	0.53334	1	2485	tags=19%, list=16%, signal=23%
SABATES_COLORECTAL_ADENOMA_UP	131	0.388327	0.990268	0.468519	0.533259	1	2473	tags=27%, list=16%, signal=32%
YEGNASUBRAMANIAN_PROSTATE_CANCER	111	0.292775	0.989821	0.475564	0.533591	1	2625	tags=21%, list=17%, signal=25%
MORI_PLASMA_CELL_DN	18	0.526249	0.988964	0.542094	0.534624	1	2490	tags=39%, list=16%, signal=46%
GAZDA_DIAMOND_BLACKFAN_ANEMIA_MYELOID_DN	36	0.240962	0.988634	0.468127	0.534824	1	1430	tags=6%, list=9%, signal=6%
REACTOME_PROTEOLYTIC_CLEAVAGE_OF_SNARE_COMPLEX_PROTEINS	15	0.409189	0.988084	0.519305	0.535351	1	4284	tags=47%, list=28%, signal=65%
REACTOME_CTLA4_INHIBITORY_SIGNALING	21	0.337065	0.98781	0.478764	0.535442	1	1558	tags=14%, list=10%, signal=16%
KESHELAVA_MULTIPLE_DRUG_RESISTANCE	78	0.21119	0.987549	0.450867	0.535502	1	4283	tags=24%, list=28%, signal=34%
WELCSH_BRCA1_TARGETS_1_UP	161	0.24972	0.986626	0.472946	0.536473	1	2712	tags=17%, list=18%, signal=21%
ALCALAY_AML_BY_NPM1_LOCALIZATION_DN	180	0.330054	0.986553	0.481482	0.536255	1	2965	tags=24%, list=19%, signal=29%
ST_G_ALPHA_I_PATHWAY	31	0.30111	0.985848	0.45438	0.537007	1	1301	tags=13%, list=9%, signal=14%
LASTOWSKA_NEUROBLASTOMA_COPY_NUMBER_UP	168	0.211551	0.982338	0.465483	0.542108	1	3953	tags=21%, list=26%, signal=28%
SHEDDEN_LUNG_CANCER_GOOD_SURVIVAL_A5	63	0.271501	0.981839	0.478343	0.542574	1	4490	tags=40%, list=29%, signal=56%
ZHAN_MULTIPLE_MYELOMA_CD1_DN	43	0.325735	0.981643	0.506667	0.542525	1	1907	tags=14%, list=13%, signal=16%
SHEDDEN_LUNG_CANCER_GOOD_SURVIVAL_A12	261	0.295553	0.980432	0.454183	0.544062	1	3045	tags=22%, list=20%, signal=27%
REACTOME_BIOLOGICAL_OXIDATIONS	90	0.312496	0.979928	0.509294	0.544504	1	270	tags=7%, list=2%, signal=7%
LOPES_METHYLATED_IN_COLON_CANCER_DN	23	0.335441	0.979838	0.511407	0.544302	1	3589	tags=39%, list=24%, signal=51%
TANG_SENESCENCE_TP53_TARGETS_DN	37	0.464077	0.979715	0.506	0.544145	1	1131	tags=19%, list=7%, signal=20%
BARIS_THYROID_CANCER_UP	17	0.304274	0.979707	0.497959	0.54382	1	408	tags=6%, list=3%, signal=6%
PAPASPYRIDONOS_UNSTABLE_ATEROSCLEROTIC_PLAQUE_UP	52	0.363145	0.97896	0.459459	0.544623	1	2026	tags=17%, list=13%, signal=20%
SMID_BREAST_CANCER_RELAPSE_IN_LUNG_UP	18	0.415213	0.978933	0.485493	0.544342	1	1948	tags=22%, list=13%, signal=25%
REACTOME_P75_NTR_RECEPTOR_MEDIATED_SIGNALLING	75	0.218038	0.978529	0.517367	0.544651	1	3096	tags=19%, list=20%, signal=23%
AIYAR_COBRA1_TARGETS_DN	28	0.300689	0.977964	0.489919	0.545205	1	1769	tags=11%, list=12%, signal=12%
MURAKAMI_UV_RESPONSE_6HR_UP	28	0.28736	0.976085	0.479592	0.547766	1	3844	tags=29%, list=25%, signal=38%
KEGG_VASOPRESSIN_REGULATED_WATER_REABSORPTION	37	0.275837	0.975529	0.477359	0.548328	1	1534	tags=14%, list=10%, signal=15%
RHEIN_ALL_GLUCOCORTICOID_THERAPY_DN	352	0.268689	0.974991	0.496945	0.548827	1	1083	tags=7%, list=7%, signal=7%
FERRANDO_T_ALL_WITH_MLL_ENL_FUSION_DN	73	0.300704	0.974583	0.511111	0.549105	1	4321	tags=32%, list=28%, signal=44%
TAKADA_GASTRIC_CANCER_COPY_NUMBER_DN	19	0.379192	0.974286	0.521898	0.549228	1	1171	tags=16%, list=8%, signal=17%
FRASOR_RESPONSE_TO_SERM_OR_FULVESTRANT_UP	18	0.398736	0.974284	0.54352	0.548901	1	1613	tags=22%, list=11%, signal=25%
KEGG_PPAR_SIGNALING_PATHWAY	55	0.345761	0.969925	0.5	0.555331	1	761	tags=13%, list=5%, signal=13%
DANG_REGULATED_BY_MYC_UP	65	0.269174	0.968672	0.472441	0.556942	1	2895	tags=17%, list=19%, signal=21%
XU_HGF_TARGETS_REPRESSED_BY_AKT1_DN	56	0.31556	0.967313	0.491159	0.55859	1	2530	tags=21%, list=17%, signal=26%
NICK_RESPONSE_TO_PROC_TREATMENT_DN	26	0.31613	0.966903	0.484314	0.558844	1	1104	tags=12%, list=7%, signal=12%
RASHI_RESPONSE_TO_IONIZING_RADIATION_6	77	0.356722	0.96677	0.498047	0.558708	1	3008	tags=27%, list=20%, signal=34%
ICHIBA_GRAFT_VERSUS_HOST_DISEASE_35D_UP	107	0.375032	0.966591	0.491968	0.558628	1	2247	tags=23%, list=15%, signal=27%
KEGG_OOCYTE_MEIOSIS	94	0.25756	0.966014	0.498127	0.559158	1	3538	tags=22%, list=23%, signal=29%
MANN_RESPONSE_TO_AMIFOSTINE_UP	19	0.319913	0.965954	0.525591	0.558919	1	4031	tags=42%, list=26%, signal=57%
CAMPS_COLON_CANCER_COPY_NUMBER_DN	32	0.34919	0.96479	0.509728	0.560249	1	3063	tags=31%, list=20%, signal=39%
REACTOME_GOLGI_ASSOCIATED_VESICLE_BIOGENESIS	53	0.221119	0.964644	0.490909	0.560155	1	729	tags=4%, list=5%, signal=4%
BOYAULT_LIVER_CANCER_SUBCLASS_G123_UP	44	0.302881	0.963742	0.513889	0.561146	1	3439	tags=20%, list=23%, signal=26%
BIOCARTA_PGC1A_PATHWAY	17	0.358713	0.96066	0.511583	0.565485	1	4652	tags=53%, list=31%, signal=76%
VALK_AML_CLUSTER_5	32	0.399314	0.958483	0.530815	0.568477	1	2098	tags=22%, list=14%, signal=25%
OUYANG_PROSTATE_CANCER_MARKERS	19	0.352265	0.958477	0.510121	0.568146	1	38	tags=5%, list=0%, signal=5%
HASLINGER_B_CLL_WITH_CHROMOSOME_12_TRISOMY	16	0.317003	0.953902	0.536634	0.574818	1	2856	tags=19%, list=19%, signal=23%
LIU_PROSTATE_CANCER_UP	92	0.27468	0.953829	0.545643	0.574571	1	2379	tags=16%, list=16%, signal=19%
NAM_FXYD5_TARGETS_DN	18	0.37073	0.953124	0.544177	0.575335	1	1511	tags=17%, list=10%, signal=18%
IIZUKA_LIVER_CANCER_PROGRESSION_G1_G2_DN	23	0.263019	0.952356	0.480962	0.576162	1	4888	tags=52%, list=32%, signal=77%
TARTE_PLASMA_CELL_VS_B_LYMPHOCYTE_DN	38	0.440952	0.952201	0.550098	0.576067	1	3315	tags=42%, list=22%, signal=54%
SESTO_RESPONSE_TO_UV_C4	19	0.325954	0.952086	0.522863	0.575906	1	894	tags=11%, list=6%, signal=11%
EBAUER_TARGETS_OF_PAX3_FOXO1_FUSION_DN	41	0.320072	0.949957	0.550388	0.578854	1	3152	tags=24%, list=21%, signal=31%
STEIN_ESRRA_TARGETS_RESPONSIVE_TO_ESTROGEN_UP	29	0.317523	0.949293	0.543788	0.579512	1	956	tags=10%, list=6%, signal=11%
BERTUCCI_MEDULLARY_VS_DUCTAL_BREAST_CANCER_UP	195	0.304359	0.9464	0.519608	0.583514	1	2961	tags=22%, list=19%, signal=27%
NIKOLSKY_BREAST_CANCER_5P15_AMPLICON	21	0.350032	0.944274	0.530693	0.586467	1	753	tags=10%, list=5%, signal=10%
HOFFMANN_PRE_BI_TO_LARGE_PRE_BII_LYMPHOCYTE_DN	49	0.310374	0.944217	0.544898	0.586208	1	3031	tags=29%, list=20%, signal=36%
BIOCARTA_SPRY_PATHWAY	16	0.329007	0.943355	0.544379	0.587279	1	2052	tags=19%, list=13%, signal=22%
LEE_LIVER_CANCER_SURVIVAL_UP	104	0.267299	0.943306	0.587084	0.587021	1	1926	tags=13%, list=13%, signal=14%
BIOCARTA_EDG1_PATHWAY	25	0.330837	0.942218	0.551257	0.58834	1	3375	tags=24%, list=22%, signal=31%
REACTOME_DOWN_STREAM_SIGNAL_TRANSDUCTION	34	0.24484	0.940973	0.524178	0.589932	1	2049	tags=15%, list=13%, signal=17%
GAURNIER_PSMD4_TARGETS	53	0.443811	0.940172	0.551724	0.590838	1	1972	tags=26%, list=13%, signal=30%
ST_PHOSPHOINOSITIDE_3_KINASE_PATHWAY	29	0.270983	0.939151	0.528265	0.592019	1	1301	tags=7%, list=9%, signal=8%
LIAN_LIPA_TARGETS_3M	48	0.426061	0.934297	0.55315	0.59932	1	1896	tags=31%, list=12%, signal=36%
MULLIGHAN_NPM1_MUTATED_SIGNATURE_2_UP	119	0.213704	0.934252	0.592664	0.599038	1	3884	tags=23%, list=26%, signal=30%
DAIRKEE_TERT_TARGETS_UP	299	0.209908	0.934004	0.51	0.599073	1	2856	tags=13%, list=19%, signal=15%
MULLIGHAN_MLL_SIGNATURE_1_UP	363	0.228113	0.933688	0.538307	0.599206	1	3150	tags=17%, list=21%, signal=21%
REACTOME_G2_M_TRANSITION	78	0.272006	0.933362	0.548944	0.599377	1	3188	tags=23%, list=21%, signal=29%
BIOCARTA_IL10_PATHWAY	16	0.392378	0.930407	0.548872	0.603579	1	2119	tags=38%, list=14%, signal=44%
GALE_APL_WITH_FLT3_MUTATED_DN	16	0.322163	0.927807	0.532129	0.607276	1	2589	tags=19%, list=17%, signal=23%
WEST_ADRENOCORTICAL_CARCINOMA_VS_ADENOMA_UP	19	0.387772	0.9277	0.553232	0.6071	1	3749	tags=32%, list=25%, signal=42%
LAIHO_COLORECTAL_CANCER_SERRATED_DN	85	0.267461	0.927166	0.526112	0.607576	1	4402	tags=38%, list=29%, signal=53%
KEGG_OLFACTORY_TRANSDUCTION	30	0.328033	0.927098	0.574144	0.607323	1	1787	tags=23%, list=12%, signal=26%
COULOUARN_TEMPORAL_TGFB1_SIGNATURE_DN	111	0.261931	0.926995	0.558416	0.607117	1	3149	tags=26%, list=21%, signal=33%
BIOCARTA_AKT_PATHWAY	21	0.277851	0.924657	0.550832	0.610429	1	4570	tags=33%, list=30%, signal=48%
CHANDRAN_METASTASIS_TOP50_UP	15	0.357053	0.924401	0.563941	0.610508	1	3754	tags=33%, list=25%, signal=44%
MULLIGHAN_MLL_SIGNATURE_2_UP	406	0.228874	0.92437	0.573171	0.610203	1	3150	tags=17%, list=21%, signal=21%
LIAN_LIPA_TARGETS_6M	60	0.399381	0.924048	0.563851	0.610368	1	2247	tags=30%, list=15%, signal=35%
DE_YY1_TARGETS_UP	15	0.397221	0.923007	0.567404	0.611591	1	2460	tags=27%, list=16%, signal=32%
REACTOME_CELL_DEATH_SIGNALLING_VIA_NRAGE_NRIF_AND_NADE	56	0.226516	0.922912	0.590664	0.611359	1	3096	tags=21%, list=20%, signal=27%
SCHLOSSER_SERUM_RESPONSE_AUGMENTED_BY_MYC	100	0.215359	0.921839	0.548	0.612677	1	3580	tags=23%, list=24%, signal=30%
FOURNIER_ACINAR_DEVELOPMENT_LATE_DN	22	0.450567	0.92061	0.568047	0.614202	1	1712	tags=27%, list=11%, signal=31%
KEGG_GLYCOSAMINOGLYCAN_DEGRADATION	15	0.325791	0.920134	0.573122	0.6146	1	3951	tags=27%, list=26%, signal=36%
REACTOME_METABOLISM_OF_BILE_ACIDS_AND_BILE_SALTS	19	0.363359	0.919962	0.558491	0.614514	1	34	tags=5%, list=0%, signal=5%
DORN_ADENOVIRUS_INFECTION_12HR_DN	27	0.315162	0.915644	0.570526	0.6208	1	3797	tags=41%, list=25%, signal=54%
HAHTOLA_MYCOSIS_FUNGOIDES_CD4_DN	112	0.235192	0.915048	0.568589	0.621329	1	3946	tags=29%, list=26%, signal=39%
BIOCARTA_TFF_PATHWAY	18	0.298481	0.914022	0.554128	0.622539	1	483	tags=6%, list=3%, signal=6%
VANTVEER_BREAST_CANCER_ESR1_DN	212	0.265757	0.913766	0.561404	0.622601	1	3858	tags=27%, list=25%, signal=36%
BIOCARTA_TOB1_PATHWAY	17	0.398908	0.913002	0.550403	0.623406	1	584	tags=12%, list=4%, signal=12%
REACTOME_SPHINGOLIPID_METABOLISM	27	0.260552	0.912664	0.571977	0.623609	1	1715	tags=15%, list=11%, signal=17%
REACTOME_NEUROTRANSMITTER_RELEASE_CYCLE	21	0.367713	0.912417	0.575985	0.623642	1	3017	tags=33%, list=20%, signal=42%
MENSSEN_MYC_TARGETS	16	0.396033	0.91121	0.555332	0.625153	1	3787	tags=31%, list=25%, signal=42%
KORKOLA_YOLK_SAC_TUMOR_UP	18	0.279221	0.910643	0.545455	0.625637	1	4140	tags=44%, list=27%, signal=61%
REACTOME_TRAFFICKING_OF_AMPA_RECEPTORS	19	0.296349	0.909861	0.573359	0.626512	1	3553	tags=32%, list=23%, signal=41%
SUH_COEXPRESSED_WITH_ID1_AND_ID2_UP	17	0.343119	0.909286	0.580321	0.627054	1	2922	tags=29%, list=19%, signal=36%
FLECHNER_BIOPSY_KIDNEY_TRANSPLANT_REJECTED_VS_OK_UP	86	0.422406	0.907777	0.580972	0.629221	1	2236	tags=27%, list=15%, signal=31%
REACTOME_CLATHRIN_DERIVED_VESICLE_BUDDING	60	0.200263	0.907684	0.582485	0.628993	1	729	tags=3%, list=5%, signal=3%
KEGG_PHOSPHATIDYLINOSITOL_SIGNALING_SYSTEM	68	0.242659	0.907363	0.603352	0.629185	1	2602	tags=19%, list=17%, signal=23%
GRABARCZYK_BCL11B_TARGETS_UP	75	0.263638	0.907103	0.623457	0.629208	1	3304	tags=28%, list=22%, signal=36%
GINESTIER_BREAST_CANCER_ZNF217_AMPLIFIED_UP	66	0.262384	0.906737	0.558052	0.629443	1	3602	tags=23%, list=24%, signal=30%
CHEMNITZ_RESPONSE_TO_PROSTAGLANDIN_E2_UP	138	0.34397	0.906024	0.570866	0.630166	1	1552	tags=15%, list=10%, signal=17%
SESTO_RESPONSE_TO_UV_C0	100	0.204549	0.904533	0.569138	0.632102	1	2601	tags=13%, list=17%, signal=16%
WANG_BARRETTS_ESOPHAGUS_UP	42	0.327698	0.903111	0.594538	0.633886	1	1998	tags=14%, list=13%, signal=16%
YAMASHITA_LIVER_CANCER_WITH_EPCAM_UP	38	0.271886	0.902658	0.619048	0.634201	1	2799	tags=18%, list=18%, signal=23%
ST_GAQ_PATHWAY	26	0.291819	0.901622	0.644788	0.63536	1	3663	tags=35%, list=24%, signal=45%
WANG_RECURRENT_LIVER_CANCER_DN	15	0.349886	0.901548	0.595238	0.635102	1	2204	tags=20%, list=14%, signal=23%
NIKOLSKY_BREAST_CANCER_8Q23_Q24_AMPLICON	129	0.20602	0.900393	0.679775	0.636472	1	3413	tags=22%, list=22%, signal=28%
BIOCARTA_CHREBP2_PATHWAY	40	0.240867	0.897421	0.588822	0.640757	1	1344	tags=8%, list=9%, signal=8%
LIU_SOX4_TARGETS_DN	303	0.177261	0.896477	0.640562	0.641827	1	2335	tags=11%, list=15%, signal=13%
DORSAM_HOXA9_TARGETS_UP	30	0.223754	0.895195	0.589178	0.643426	1	2852	tags=20%, list=19%, signal=25%
MOREIRA_RESPONSE_TO_TSA_UP	26	0.274471	0.893248	0.568789	0.646126	1	3422	tags=27%, list=22%, signal=35%
SPIELMAN_LYMPHOBLAST_EUROPEAN_VS_ASIAN_UP	465	0.181961	0.8923	0.582178	0.647256	1	3954	tags=20%, list=26%, signal=26%
REACTOME_METABOLISM_OF_LIPIDS_AND_LIPOPROTEINS	190	0.234879	0.891261	0.639775	0.648507	1	2780	tags=17%, list=18%, signal=20%
SHEPARD_BMYB_TARGETS	48	0.376024	0.891244	0.560636	0.648164	1	1584	tags=17%, list=10%, signal=19%
BLUM_RESPONSE_TO_SALIRASIB_DN	329	0.289621	0.890433	0.581162	0.649086	1	1757	tags=11%, list=12%, signal=12%
BIOCARTA_INFLAM_PATHWAY	17	0.387628	0.890172	0.611418	0.649097	1	2538	tags=29%, list=17%, signal=35%
STARK_HYPPOCAMPUS_22Q11_DELETION_DN	20	0.283013	0.889932	0.608871	0.64912	1	441	tags=5%, list=3%, signal=5%
BIOCARTA_NKT_PATHWAY	20	0.396311	0.887601	0.625514	0.652349	1	2538	tags=25%, list=17%, signal=30%
FRASOR_RESPONSE_TO_SERM_OR_FULVESTRANT_DN	41	0.388241	0.88576	0.612	0.654798	1	383	tags=5%, list=3%, signal=5%
WEST_ADRENOCORTICAL_CARCINOMA_VS_ADENOMA_DN	23	0.319873	0.88549	0.590535	0.654811	1	1999	tags=13%, list=13%, signal=15%
REACTOME_GLYCOGEN_BREAKDOWN_GLYCOGENOLYSIS	15	0.338278	0.884026	0.614953	0.656851	1	3663	tags=27%, list=24%, signal=35%
LUI_THYROID_CANCER_PAX8_PPARG_DN	40	0.226955	0.88319	0.582822	0.657792	1	1203	tags=5%, list=8%, signal=5%
BOYAULT_LIVER_CANCER_SUBCLASS_G123_DN	42	0.257368	0.880761	0.719921	0.661113	1	1920	tags=12%, list=13%, signal=14%
SIG_PIP3_SIGNALING_IN_B_LYMPHOCYTES	31	0.323387	0.880078	0.611111	0.661838	1	3495	tags=29%, list=23%, signal=38%
ZHAN_MULTIPLE_MYELOMA_MS_DN	37	0.236188	0.878892	0.64193	0.663333	1	1473	tags=8%, list=10%, signal=9%
MORI_SMALL_PRE_BII_LYMPHOCYTE_DN	55	0.243469	0.877259	0.603516	0.665485	1	5069	tags=44%, list=33%, signal=65%
REACTOME_GENE_EXPRESSION	386	0.17231	0.877001	0.581818	0.665544	1	4918	tags=28%, list=32%, signal=41%
TONKS_TARGETS_OF_RUNX1_RUNX1T1_FUSION_ERYTHROCYTE_DN	16	0.368236	0.87676	0.645098	0.665526	1	2074	tags=38%, list=14%, signal=43%
REACTOME_CYTOCHROME_P450_ARRANGED_BY_SUBSTRATE_TYPE	33	0.348768	0.876412	0.673077	0.665657	1	270	tags=6%, list=2%, signal=6%
KEGG_HEMATOPOIETIC_CELL_LINEAGE	72	0.359843	0.876045	0.611002	0.665844	1	3495	tags=36%, list=23%, signal=47%
YANG_BREAST_CANCER_ESR1_UP	24	0.300922	0.875411	0.669847	0.666434	1	2003	tags=21%, list=13%, signal=24%
ST_ADRENERGIC	31	0.289456	0.875108	0.666667	0.666481	1	1483	tags=13%, list=10%, signal=14%
CHEOK_RESPONSE_TO_MERCAPTOPURINE_AND_LD_MTX_DN	19	0.306421	0.874697	0.675373	0.666747	1	3060	tags=26%, list=20%, signal=33%
ZHANG_RESPONSE_TO_CANTHARIDIN_UP	16	0.337214	0.874402	0.629482	0.666815	1	1672	tags=19%, list=11%, signal=21%
RUGO_STRESS_RESPONSE_SUBSET_G	32	0.282638	0.874029	0.685714	0.667034	1	3702	tags=34%, list=24%, signal=45%
KYNG_DNA_DAMAGE_BY_4NQO_OR_UV	32	0.282638	0.874029	0.685714	0.666658	1	3702	tags=34%, list=24%, signal=45%
RUGO_RESPONSE_TO_GAMMA_RADIATION	39	0.287063	0.873523	0.699605	0.667042	1	2514	tags=18%, list=17%, signal=21%
KYNG_DNA_DAMAGE_BY_GAMMA_RADIATION	39	0.287063	0.873523	0.699605	0.666667	1	2514	tags=18%, list=17%, signal=21%
WEST_ADRENOCORTICAL_TUMOR_MARKERS_UP	22	0.421381	0.871673	0.643411	0.669226	1	363	tags=14%, list=2%, signal=14%
ST_TUMOR_NECROSIS_FACTOR_PATHWAY	28	0.277165	0.871081	0.578035	0.66978	1	3116	tags=29%, list=20%, signal=36%
CHOI_ATL_CHRONIC_VS_ACUTE_DN	17	0.261197	0.870944	0.586912	0.669608	1	1897	tags=12%, list=12%, signal=13%
MARIADASON_RESPONSE_TO_CURCUMIN_SULINDAC_5	23	0.267591	0.870322	0.631474	0.670144	1	259	tags=4%, list=2%, signal=4%
BIOCARTA_P53HYPOXIA_PATHWAY	22	0.252118	0.870308	0.581673	0.669792	1	3628	tags=23%, list=24%, signal=30%
MURATA_VIRULENCE_OF_H_PILORI	15	0.3729	0.869261	0.658	0.671055	1	2247	tags=20%, list=15%, signal=23%
NIKOLSKY_BREAST_CANCER_17Q11_Q21_AMPLICON	96	0.235278	0.86901	0.721311	0.671095	1	3128	tags=18%, list=21%, signal=22%
SU_PANCREAS	37	0.285518	0.867953	0.640977	0.672404	1	3169	tags=24%, list=21%, signal=31%
KEGG_ALZHEIMERS_DISEASE	132	0.175445	0.865364	0.703214	0.676218	1	1329	tags=5%, list=9%, signal=6%
ROY_WOUND_BLOOD_VESSEL_DN	21	0.397191	0.863457	0.634096	0.678709	1	20	tags=5%, list=0%, signal=5%
TIEN_INTESTINE_PROBIOTICS_24HR_DN	204	0.201337	0.859559	0.59798	0.684341	1	1912	tags=9%, list=13%, signal=10%
LI_WILMS_TUMOR_VS_FETAL_KIDNEY_1_DN	153	0.292476	0.858635	0.61144	0.68533	1	2923	tags=20%, list=19%, signal=24%
BIOCARTA_GSK3_PATHWAY	25	0.260689	0.858035	0.659004	0.685796	1	2024	tags=16%, list=13%, signal=18%
MACLACHLAN_BRCA1_TARGETS_UP	15	0.316726	0.857687	0.63354	0.685956	1	1315	tags=13%, list=9%, signal=15%
ELVIDGE_HYPOXIA_DN	144	0.230775	0.856851	0.605317	0.68686	1	1914	tags=9%, list=13%, signal=10%
KYNG_DNA_DAMAGE_DN	94	0.230597	0.855702	0.710891	0.688221	1	2619	tags=16%, list=17%, signal=19%
NAKAYAMA_SOFT_TISSUE_TUMORS_PCA2_UP	84	0.346123	0.854838	0.634241	0.689117	1	1463	tags=14%, list=10%, signal=16%
DOANE_BREAST_CANCER_CLASSES_UP	66	0.272271	0.854343	0.735234	0.689552	1	3211	tags=24%, list=21%, signal=31%
LY_AGING_PREMATURE_DN	24	0.361531	0.851848	0.634952	0.693094	1	2358	tags=21%, list=15%, signal=25%
LEE_DOUBLE_POLAR_THYMOCYTE	17	0.340038	0.851719	0.681641	0.692912	1	2446	tags=29%, list=16%, signal=35%
BIOCARTA_IL7_PATHWAY	17	0.385869	0.85011	0.652525	0.694994	1	4555	tags=47%, list=30%, signal=67%
LOCKWOOD_AMPLIFIED_IN_LUNG_CANCER	171	0.178548	0.848064	0.626	0.697855	1	2632	tags=12%, list=17%, signal=14%
OUELLET_OVARIAN_CANCER_INVASIVE_VS_LMP_UP	115	0.20728	0.846928	0.609127	0.699242	1	575	tags=3%, list=4%, signal=4%
BIOCARTA_EIF_PATHWAY	16	0.245563	0.844208	0.642424	0.703098	1	4870	tags=44%, list=32%, signal=64%
MARKEY_RB1_ACUTE_LOF_DN	197	0.297221	0.844035	0.625	0.702962	1	2469	tags=17%, list=16%, signal=20%
BIOCARTA_IGF1R_PATHWAY	21	0.264911	0.843998	0.669187	0.702637	1	1506	tags=10%, list=10%, signal=11%
SHAFFER_IRF4_MULTIPLE_MYELOMA_PROGRAM	35	0.302703	0.842551	0.651116	0.704554	1	2619	tags=26%, list=17%, signal=31%
GRAHAM_CML_QUIESCENT_VS_NORMAL_QUIESCENT_UP	84	0.317488	0.834211	0.664622	0.716858	1	1327	tags=15%, list=9%, signal=17%
MATTIOLI_MGUS_VS_MULTIPLE_MYELOMA	17	0.322858	0.833585	0.680162	0.717431	1	2056	tags=24%, list=13%, signal=27%
LANDIS_ERBB2_BREAST_TUMORS_65_UP	21	0.254818	0.830693	0.752874	0.721422	1	2453	tags=19%, list=16%, signal=23%
NIKOLSKY_BREAST_CANCER_7P22_AMPLICON	32	0.241761	0.828825	0.692784	0.723885	1	4838	tags=41%, list=32%, signal=59%
WU_HBX_TARGETS_2_DN	15	0.373377	0.828333	0.682879	0.72429	1	4462	tags=53%, list=29%, signal=75%
HOFFMANN_SMALL_PRE_BII_TO_IMMATURE_B_LYMPHOCYTE_DN	19	0.310877	0.827981	0.780347	0.724424	1	1851	tags=26%, list=12%, signal=30%
GARGALOVIC_RESPONSE_TO_OXIDIZED_PHOSPHOLIPIDS_YELLOW_DN	23	0.237349	0.824837	0.741935	0.728853	1	3574	tags=26%, list=23%, signal=34%
KEGG_ENDOMETRIAL_CANCER	49	0.203402	0.824606	0.725136	0.728844	1	3321	tags=20%, list=22%, signal=26%
WANG_LMO4_TARGETS_UP	335	0.162076	0.824127	0.796875	0.729172	1	1921	tags=9%, list=13%, signal=10%
REACTOME_ENERGY_DEPENDENT_REGULATION_OF_MTOR_BY_LKB1_AMPK	17	0.309437	0.822044	0.719165	0.731877	1	2020	tags=18%, list=13%, signal=20%
LIN_SILENCED_BY_TUMOR_MICROENVIRONMENT	91	0.293371	0.821221	0.717435	0.73269	1	3133	tags=23%, list=21%, signal=29%
RUIZ_TNC_TARGETS_DN	141	0.310955	0.819992	0.662	0.73414	1	1597	tags=13%, list=10%, signal=14%
LIEN_BREAST_CARCINOMA_METAPLASTIC_VS_DUCTAL_DN	98	0.272587	0.818532	0.708678	0.736075	1	533	tags=6%, list=3%, signal=6%
FUJII_YBX1_TARGETS_DN	137	0.325127	0.817734	0.641434	0.736906	1	1344	tags=10%, list=9%, signal=11%
MOOTHA_GLYCOGEN_METABOLISM	18	0.288617	0.815395	0.737828	0.740133	1	2655	tags=28%, list=17%, signal=34%
BIOCARTA_41BB_PATHWAY	15	0.291632	0.813102	0.67767	0.74317	1	3210	tags=27%, list=21%, signal=34%
KEGG_REGULATION_OF_AUTOPHAGY	20	0.262827	0.811058	0.721154	0.745853	1	1758	tags=10%, list=12%, signal=11%
DAVIES_MULTIPLE_MYELOMA_VS_MGUS_DN	19	0.382732	0.808969	0.710425	0.748571	1	2257	tags=26%, list=15%, signal=31%
SHAFFER_IRF4_TARGETS_IN_ACTIVATED_DENDRITIC_CELL	64	0.267349	0.808203	0.698795	0.749292	1	2650	tags=17%, list=17%, signal=21%
YAO_TEMPORAL_RESPONSE_TO_PROGESTERONE_CLUSTER_9	64	0.240162	0.803567	0.754753	0.756061	1	2463	tags=14%, list=16%, signal=17%
REACTOME_ACTIVATED_AMPK_STIMULATES_FATTY_ACID_OXIDATION_IN_MUSCLE	16	0.311005	0.803328	0.787594	0.756003	1	1663	tags=19%, list=11%, signal=21%
ROME_INSULIN_TARGETS_IN_MUSCLE_DN	36	0.256492	0.802107	0.890943	0.757446	1	1334	tags=11%, list=9%, signal=12%
GEORGES_CELL_CYCLE_MIR192_TARGETS	58	0.263462	0.801227	0.682171	0.758346	1	2941	tags=24%, list=19%, signal=30%
LAU_APOPTOSIS_CDKN2A_UP	53	0.205747	0.793333	0.765182	0.769913	1	2797	tags=17%, list=18%, signal=21%
KLEIN_TARGETS_OF_BCR_ABL1_FUSION	29	0.34004	0.793213	0.712851	0.76968	1	2296	tags=21%, list=15%, signal=24%
REACTOME_MTOR_SIGNALLING	27	0.240454	0.791215	0.762617	0.772217	1	4397	tags=33%, list=29%, signal=47%
KEGG_SYSTEMIC_LUPUS_ERYTHEMATOSUS	76	0.301451	0.790473	0.760314	0.772906	1	1587	tags=13%, list=10%, signal=15%
WAGNER_APO2_SENSITIVITY	22	0.294067	0.789723	0.759519	0.773654	1	1963	tags=18%, list=13%, signal=21%
SU_PLACENTA	19	0.313677	0.788365	0.730693	0.775356	1	1794	tags=16%, list=12%, signal=18%
JAIN_NFKB_SIGNALING	73	0.177866	0.787914	0.781065	0.775606	1	4583	tags=34%, list=30%, signal=49%
ST_T_CELL_SIGNAL_TRANSDUCTION	39	0.310771	0.78648	0.689109	0.777343	1	3565	tags=31%, list=23%, signal=40%
REACTOME_RNA_POLYMERASE_I_TRANSCRIPTION_INITIATION	22	0.244573	0.784478	0.71063	0.779868	1	5116	tags=45%, list=34%, signal=68%
RICKMAN_HEAD_AND_NECK_CANCER_D	31	0.365591	0.784081	0.766393	0.780036	1	1607	tags=23%, list=11%, signal=25%
ST_FAS_SIGNALING_PATHWAY	56	0.208252	0.782524	0.761811	0.781908	1	2355	tags=14%, list=15%, signal=17%
REACTOME_DUAL_INCISION_REACTION_IN_GG_NER	18	0.250635	0.772523	0.711693	0.796465	1	5713	tags=56%, list=38%, signal=89%
FARMER_BREAST_CANCER_CLUSTER_7	20	0.28607	0.772421	0.813121	0.796187	1	3598	tags=30%, list=24%, signal=39%
BERNARD_PPAPDC1B_TARGETS_UP	33	0.211895	0.770782	0.711538	0.798208	1	1099	tags=6%, list=7%, signal=7%
PENG_RAPAMYCIN_RESPONSE_UP	38	0.280013	0.770596	0.833667	0.798059	1	259	tags=5%, list=2%, signal=5%
BIOCARTA_ERK5_PATHWAY	15	0.255213	0.769986	0.71639	0.798514	1	5153	tags=53%, list=34%, signal=81%
BIOCARTA_BAD_PATHWAY	24	0.249213	0.767277	0.786408	0.802038	1	3304	tags=25%, list=22%, signal=32%
UDAYAKUMAR_MED1_TARGETS_UP	133	0.17681	0.766353	0.810757	0.802913	1	4077	tags=26%, list=27%, signal=36%
SHAFFER_IRF4_TARGETS_IN_ACTIVATED_B_LYMPHOCYTE	77	0.219128	0.765405	0.75	0.803809	1	2893	tags=17%, list=19%, signal=21%
BARRIER_COLON_CANCER_RECURRENCE_UP	43	0.266017	0.765386	0.666008	0.803406	1	4630	tags=30%, list=30%, signal=43%
REACTOME_RNA_POLYMERASE_I_III_AND_MITOCHONDRIAL_TRANSCRIPTION	84	0.181714	0.765101	0.806773	0.803389	1	2979	tags=17%, list=20%, signal=21%
CHANG_CORE_SERUM_RESPONSE_UP	68	0.245884	0.762398	0.731161	0.806864	1	1453	tags=9%, list=10%, signal=10%
SWEET_KRAS_TARGETS_DN	26	0.237624	0.761669	0.715746	0.807476	1	2422	tags=12%, list=16%, signal=14%
PYEON_HPV_POSITIVE_TUMORS_UP	88	0.268562	0.760946	0.728713	0.808064	1	2859	tags=22%, list=19%, signal=26%
BOYAULT_LIVER_CANCER_SUBCLASS_G12_UP	38	0.187176	0.760779	0.841046	0.807868	1	4050	tags=26%, list=27%, signal=36%
FOURNIER_ACINAR_DEVELOPMENT_LATE_2	277	0.243788	0.760517	0.678571	0.807833	1	2833	tags=16%, list=19%, signal=19%
REACTOME_CD28_CO_STIMULATION	28	0.254495	0.758128	0.72549	0.810689	1	3345	tags=25%, list=22%, signal=32%
REACTOME_INSULIN_SYNTHESIS_AND_SECRETION	103	0.194367	0.755295	0.743852	0.814205	1	2610	tags=12%, list=17%, signal=14%
LUI_TARGETS_OF_PAX8_PPARG_FUSION	29	0.221959	0.753697	0.739754	0.815901	1	11855	tags=100%, list=78%, signal=450%
REACTOME_CHOLESTEROL_BIOSYNTHESIS	20	0.364172	0.751871	0.695825	0.818051	1	4111	tags=35%, list=27%, signal=48%
HOFFMANN_IMMATURE_TO_MATURE_B_LYMPHOCYTE_UP	20	0.295728	0.74193	0.796371	0.831332	1	4038	tags=40%, list=27%, signal=54%
LI_LUNG_CANCER	39	0.233775	0.740905	0.799607	0.832357	1	2171	tags=13%, list=14%, signal=15%
WENDT_COHESIN_TARGETS_UP	31	0.253263	0.737708	0.755952	0.836246	1	2492	tags=23%, list=16%, signal=27%
KORKOLA_EMBRYONAL_CARCINOMA_UP	36	0.21788	0.735018	0.798403	0.839452	1	3711	tags=22%, list=24%, signal=29%
TURASHVILI_BREAST_CARCINOMA_DUCTAL_VS_LOBULAR_UP	19	0.303372	0.734002	0.791498	0.840403	1	2369	tags=16%, list=16%, signal=19%
OSMAN_BLADDER_CANCER_UP	384	0.168974	0.733756	0.782961	0.840277	1	4104	tags=23%, list=27%, signal=31%
MORI_LARGE_PRE_BII_LYMPHOCYTE_DN	43	0.343126	0.730759	0.743852	0.843927	1	4473	tags=44%, list=29%, signal=62%
REACTOME_CYTOSOLIC_TRNA_AMINOACYLATION	23	0.266181	0.726723	0.709474	0.848998	1	5014	tags=52%, list=33%, signal=78%
PARK_TRETINOIN_RESPONSE_AND_RARA_PLZF_FUSION	15	0.311087	0.721661	0.822222	0.855209	1	3083	tags=33%, list=20%, signal=42%
KEGG_P53_SIGNALING_PATHWAY	64	0.21476	0.719875	0.867704	0.857043	1	3028	tags=20%, list=20%, signal=25%
RAMALHO_STEMNESS_UP	190	0.155748	0.718909	0.784836	0.857791	1	4023	tags=21%, list=26%, signal=28%
WILCOX_PRESPONSE_TO_ROGESTERONE_UP	146	0.237462	0.717035	0.816956	0.859811	1	1502	tags=12%, list=10%, signal=13%
CHEOK_RESPONSE_TO_HD_MTX_DN	23	0.235388	0.712898	0.842105	0.864514	1	1112	tags=9%, list=7%, signal=9%
BIOCARTA_ATM_PATHWAY	20	0.23206	0.711187	0.796477	0.866252	1	2968	tags=20%, list=19%, signal=25%
CHARAFE_BREAST_CANCER_BASAL_VS_MESENCHYMAL_UP	115	0.268185	0.707837	0.777778	0.870109	1	2202	tags=15%, list=14%, signal=17%
CHEN_LUNG_CANCER_SURVIVAL	19	0.241407	0.707336	0.826004	0.870238	1	4636	tags=32%, list=30%, signal=45%
REACTOME_TRANSPORT_OF_RIBONUCLEOPROTEINS_INTO_THE_HOST_NUCLEUS	29	0.259311	0.707299	0.726908	0.86982	1	4252	tags=41%, list=28%, signal=57%
DIRMEIER_LMP1_RESPONSE_LATE_DN	20	0.298685	0.70651	0.774451	0.870368	1	3625	tags=30%, list=24%, signal=39%
REACTOME_APOPTOTIC_EXECUTION_PHASE	43	0.210313	0.705857	0.830339	0.870684	1	4348	tags=37%, list=29%, signal=52%
PELLICCIOTTA_HDAC_IN_ANTIGEN_PRESENTATION_DN	48	0.193741	0.704854	0.75	0.871443	1	11345	tags=98%, list=74%, signal=383%
BIOCARTA_CHEMICAL_PATHWAY	21	0.230598	0.702254	0.88998	0.874164	1	2968	tags=24%, list=19%, signal=30%
KEGG_GLYCOSPHINGOLIPID_BIOSYNTHESIS_LACTO_AND_NEOLACTO_SERIES	24	0.259584	0.700523	0.956175	0.87577	1	2412	tags=21%, list=16%, signal=25%
KLEIN_PRIMARY_EFFUSION_LYMPHOMA_DN	57	0.337413	0.699183	0.790021	0.876966	1	3495	tags=35%, list=23%, signal=45%
CAFFAREL_RESPONSE_TO_THC_24HR_5_DN	45	0.218064	0.698904	0.798768	0.876843	1	584	tags=4%, list=4%, signal=5%
CHOW_RASSF1_TARGETS_DN	30	0.218365	0.695611	0.814196	0.880258	1	2029	tags=10%, list=13%, signal=12%
BORCZUK_MALIGNANT_MESOTHELIOMA_UP	300	0.172298	0.694774	0.760246	0.880804	1	843	tags=3%, list=6%, signal=3%
BOHN_PRIMARY_IMMUNODEFICIENCY_SYNDROM_UP	37	0.261439	0.694166	0.846303	0.881076	1	1850	tags=14%, list=12%, signal=15%
OUILLETTE_CLL_13Q14_DELETION_UP	65	0.173179	0.693686	0.935728	0.881193	1	4083	tags=25%, list=27%, signal=33%
POOLA_INVASIVE_BREAST_CANCER_UP	278	0.299632	0.692993	0.852525	0.881531	1	2253	tags=19%, list=15%, signal=22%
BIOCARTA_RELA_PATHWAY	16	0.240344	0.692692	0.78501	0.881409	1	2326	tags=19%, list=15%, signal=22%
WALLACE_JAK2_TARGETS_UP	20	0.230032	0.69242	0.787879	0.881253	1	3595	tags=35%, list=24%, signal=46%
REACTOME_STEROID_METABOLISM	46	0.253789	0.690324	0.888016	0.883246	1	661	tags=4%, list=4%, signal=5%
SCIBETTA_KDM5B_TARGETS_UP	18	0.21324	0.688373	0.821359	0.885081	1	3366	tags=22%, list=22%, signal=28%
BIOCARTA_IGF1MTOR_PATHWAY	19	0.213627	0.688336	0.815574	0.884666	1	5153	tags=42%, list=34%, signal=64%
GRADE_COLON_AND_RECTAL_CANCER_UP	216	0.192737	0.687388	0.764826	0.88532	1	2447	tags=10%, list=16%, signal=11%
KEGG_SPLICEOSOME	120	0.158703	0.685554	0.699187	0.887018	1	4860	tags=30%, list=32%, signal=44%
SESTO_RESPONSE_TO_UV_C7	70	0.21915	0.684964	0.857143	0.887276	1	4321	tags=37%, list=28%, signal=52%
WEST_ADRENOCORTICAL_TUMOR_UP	287	0.191234	0.684521	0.810379	0.887295	1	3317	tags=17%, list=22%, signal=22%
KEGG_BIOSYNTHESIS_OF_UNSATURATED_FATTY_ACIDS	19	0.253748	0.681353	0.924453	0.890436	1	2514	tags=21%, list=17%, signal=25%
NIKOLSKY_BREAST_CANCER_20Q11_AMPLICON	28	0.202602	0.680922	0.874468	0.890449	1	1833	tags=11%, list=12%, signal=12%
NADERI_BREAST_CANCER_PROGNOSIS_UP	34	0.280038	0.680079	0.812	0.890907	1	1414	tags=12%, list=9%, signal=13%
SHARMA_PILOCYTIC_ASTROCYTOMA_LOCATION_UP	21	0.265887	0.67808	0.89703	0.892647	1	2945	tags=29%, list=19%, signal=35%
KEGG_PROTEASOME	41	0.223188	0.677156	0.783673	0.893176	1	11839	tags=100%, list=78%, signal=448%
GRADE_METASTASIS_DN	39	0.183092	0.677023	0.802	0.89287	1	3323	tags=15%, list=22%, signal=20%
BIOCARTA_HER2_PATHWAY	21	0.250507	0.676381	0.878277	0.893098	1	2144	tags=19%, list=14%, signal=22%
KEGG_VIBRIO_CHOLERAE_INFECTION	49	0.163042	0.668979	0.896761	0.900637	1	4629	tags=27%, list=30%, signal=38%
TOYOTA_TARGETS_OF_MIR34B_AND_MIR34C	422	0.182838	0.6669	0.842004	0.902364	1	3833	tags=22%, list=25%, signal=28%
BIOCARTA_NFKB_PATHWAY	22	0.227779	0.666623	0.826884	0.902209	1	2803	tags=23%, list=18%, signal=28%
REACTOME_MRNA_SPLICING	104	0.150645	0.664398	0.754491	0.904019	1	4860	tags=31%, list=32%, signal=45%
KAUFFMANN_DNA_REPLICATION_GENES	120	0.202317	0.664363	0.828063	0.903584	1	2923	tags=14%, list=19%, signal=17%
CHUNG_BLISTER_CYTOTOXICITY_DN	44	0.229516	0.659759	0.929412	0.907955	1	2778	tags=25%, list=18%, signal=30%
REACTOME_EGFR_DOWNREGULATION	21	0.193684	0.655867	0.885149	0.911348	1	3553	tags=19%, list=23%, signal=25%
REACTOME_VPR_MEDIATED_NUCLEAR_IMPORT_OF_PICS	31	0.237148	0.654291	0.759674	0.912494	1	4252	tags=39%, list=28%, signal=54%
REACTOME_ELONGATION_AND_PROCESSING_OF_CAPPED_TRANSCRIPTS	129	0.142718	0.651356	0.763052	0.914892	1	4860	tags=30%, list=32%, signal=44%
REACTOME_FORMATION_OF_THE_TERNARY_COMPLEX_AND_SUBSEQUENTLY_THE_43S_COMPLEX	37	0.19146	0.651216	0.858527	0.914545	1	2749	tags=14%, list=18%, signal=16%
DANG_MYC_TARGETS_UP	120	0.190296	0.648603	0.771429	0.916634	1	3515	tags=18%, list=23%, signal=23%
KEGG_RNA_DEGRADATION	53	0.148858	0.639775	0.820926	0.924608	1	4358	tags=25%, list=29%, signal=34%
REACTOME_RNA_POLYMERASE_I_PROMOTER_ESCAPE	18	0.217869	0.63877	0.885149	0.924976	1	4781	tags=39%, list=31%, signal=57%
ZHAN_EARLY_DIFFERENTIATION_GENES_DN	37	0.268675	0.635603	0.883534	0.927361	1	3628	tags=27%, list=24%, signal=35%
SHIPP_DLBCL_CURED_VS_FATAL_DN	39	0.200323	0.631039	0.957198	0.930971	1	3151	tags=21%, list=21%, signal=26%
MILI_PSEUDOPODIA_HAPTOTAXIS_UP	448	0.15495	0.624227	0.835616	0.936174	1	2344	tags=9%, list=15%, signal=10%
ZHAN_VARIABLE_EARLY_DIFFERENTIATION_GENES_DN	25	0.172329	0.622974	0.879828	0.936724	1	5946	tags=52%, list=39%, signal=85%
REACTOME_FORMATION_AND_MATURATION_OF_MRNA_TRANSCRIPT	146	0.130961	0.62183	0.78373	0.937181	1	4860	tags=29%, list=32%, signal=42%
REACTOME_GLUCOSE_TRANSPORT	34	0.201955	0.621415	0.844444	0.937038	1	4252	tags=38%, list=28%, signal=53%
REACTOME_NEF_MEDIATES_DOWN_MODULATION_OF_CELL_SURFACE_RECEPTORS_BY_RECRUITING_THEM_TO_CLATHRIN_ADAPTERS	20	0.223172	0.62117	0.911523	0.936763	1	3553	tags=20%, list=23%, signal=26%
REACTOME_NUCLEAR_IMPORT_OF_REV_PROTEIN	30	0.228914	0.619726	0.802041	0.937445	1	4252	tags=37%, list=28%, signal=51%
WU_HBX_TARGETS_1_DN	19	0.225876	0.61831	0.900596	0.938132	1	3570	tags=26%, list=23%, signal=34%
FERREIRA_EWINGS_SARCOMA_UNSTABLE_VS_STABLE_UP	139	0.227103	0.617175	0.807843	0.938531	1	3017	tags=18%, list=20%, signal=22%
REACTOME_TRANSLATION_INITIATION_COMPLEX_FORMATION	44	0.171191	0.615949	0.871845	0.939036	1	2962	tags=14%, list=19%, signal=17%
KEGG_SNARE_INTERACTIONS_IN_VESICULAR_TRANSPORT	36	0.167496	0.615122	0.941634	0.939183	1	2381	tags=11%, list=16%, signal=13%
REACTOME_PROCESSING_OF_CAPPED_INTRON_CONTAINING_PRE_MRNA	135	0.153314	0.612857	0.767677	0.940427	1	4860	tags=32%, list=32%, signal=46%
BARRIER_COLON_CANCER_RECURRENCE_DN	19	0.219935	0.612354	0.871744	0.940333	1	517	tags=5%, list=3%, signal=5%
AIGNER_ZEB1_TARGETS	28	0.271715	0.6047	0.889344	0.945543	1	3082	tags=21%, list=20%, signal=27%
WIELAND_UP_BY_HBV_INFECTION	101	0.268353	0.602745	0.877756	0.946467	1	2135	tags=16%, list=14%, signal=18%
KEGG_T_CELL_RECEPTOR_SIGNALING_PATHWAY	99	0.198973	0.598506	0.900609	0.948947	1	2089	tags=10%, list=14%, signal=12%
FERRANDO_TAL1_NEIGHBORS	16	0.288003	0.597054	0.951904	0.949519	1	3755	tags=31%, list=25%, signal=41%
REACTOME_HOST_INTERACTIONS_OF_HIV_FACTORS	117	0.15331	0.595297	0.830986	0.950329	1	5091	tags=33%, list=33%, signal=50%
LEE_DIFFERENTIATING_T_LYMPHOCYTE	133	0.252337	0.590873	0.853862	0.952821	1	4735	tags=40%, list=31%, signal=57%
REACTOME_RNA_POLYMERASE_I_CHAIN_ELONGATION	23	0.178881	0.587839	0.950495	0.954402	1	4933	tags=39%, list=32%, signal=58%
BIOCARTA_CCR3_PATHWAY	20	0.221977	0.581358	0.949219	0.958089	1	3226	tags=20%, list=21%, signal=25%
REACTOME_REGULATION_OF_GLUCOKINASE_BY_GLUCOKINASE_REGULATORY_PROTEIN	27	0.217181	0.579296	0.834008	0.958882	1	4252	tags=37%, list=28%, signal=51%
BANDRES_RESPONSE_TO_CARMUSTIN_MGMT_24HR_DN	18	0.215284	0.576129	0.978346	0.960273	1	3937	tags=28%, list=26%, signal=37%
REACTOME_RNA_POLYMERASE_III_TRANSCRIPTION_INITIATION_FROM_TYPE_2_PROMOTER	20	0.166325	0.575741	0.947162	0.960012	1	2881	tags=15%, list=19%, signal=18%
GARGALOVIC_RESPONSE_TO_OXIDIZED_PHOSPHOLIPIDS_TURQUOISE_DN	54	0.224193	0.57412	0.880077	0.96042	1	122	tags=4%, list=1%, signal=4%
REACTOME_REV_MEDIATED_NUCLEAR_EXPORT_OF_HIV1_RNA	31	0.215353	0.573959	0.828283	0.960032	1	5028	tags=45%, list=33%, signal=67%
FINETTI_BREAST_CANCER_KINOME_GREEN	15	0.326716	0.573823	0.897541	0.959624	1	3125	tags=40%, list=21%, signal=50%
JIANG_TIP30_TARGETS_DN	19	0.200818	0.569596	0.931535	0.961591	1	4618	tags=42%, list=30%, signal=60%
REACTOME_THE_ROLE_OF_NEF_IN_HIV1_REPLICATION_AND_DISEASE_PATHOGENESIS	27	0.2071	0.566363	0.93988	0.962812	1	4318	tags=30%, list=28%, signal=41%
REACTOME_NEP_NS2_INTERACTS_WITH_THE_CELLULAR_EXPORT_MACHINERY	29	0.208117	0.557565	0.85102	0.967026	1	5028	tags=45%, list=33%, signal=67%
YOKOE_CANCER_TESTIS_ANTIGENS	16	0.233809	0.556586	0.982249	0.966983	1	3451	tags=31%, list=23%, signal=40%
MITSIADES_RESPONSE_TO_APLIDIN_DN	241	0.178357	0.555481	0.884462	0.967036	1	3859	tags=26%, list=25%, signal=34%
HOFMANN_MYELODYSPLASTIC_SYNDROM_RISK_DN	17	0.230959	0.549578	0.98	0.969446	1	2074	tags=12%, list=14%, signal=14%
REACTOME_TRANSPORT_OF_MATURE_MRNA_DERIVED_FROM_AN_INTRON_CONTAINING_TRANSCRIPT	51	0.168913	0.548712	0.869919	0.969318	1	5447	tags=45%, list=36%, signal=70%
CROONQUIST_NRAS_SIGNALING_UP	28	0.245427	0.548152	0.971944	0.969091	1	3059	tags=25%, list=20%, signal=31%
REACTOME_REGULATION_OF_GENE_EXPRESSION_IN_BETA_CELLS	73	0.147387	0.547234	0.973196	0.969018	1	2740	tags=11%, list=18%, signal=13%
KEGG_INTESTINAL_IMMUNE_NETWORK_FOR_IGA_PRODUCTION	37	0.256625	0.545698	0.967413	0.969235	1	2614	tags=19%, list=17%, signal=23%
REACTOME_E2F_TRANSCRIPTIONAL_TARGETS_AT_G1_S	18	0.26399	0.544091	0.931313	0.969461	1	2319	tags=22%, list=15%, signal=26%
GARY_CD5_TARGETS_DN	433	0.140799	0.542417	0.927856	0.969668	1	4908	tags=29%, list=32%, signal=41%
BONOME_OVARIAN_CANCER_POOR_SURVIVAL_DN	20	0.177806	0.522832	0.944112	0.977177	1	4726	tags=45%, list=31%, signal=65%
REACTOME_REGULATION_OF_BETA_CELL_DEVELOPMENT	82	0.144937	0.522731	0.986139	0.976715	1	2740	tags=12%, list=18%, signal=15%
REACTOME_METABOLISM_OF_RNA	96	0.140131	0.519615	0.895792	0.977317	1	4358	tags=27%, list=29%, signal=38%
ZHANG_RESPONSE_TO_CANTHARIDIN_DN	59	0.153176	0.51567	0.862823	0.978209	1	2553	tags=10%, list=17%, signal=12%
PENG_LEUCINE_DEPRIVATION_UP	20	0.173373	0.506959	0.975904	0.980598	1	12592	tags=100%, list=83%, signal=577%
REACTOME_HIV_INFECTION	176	0.11931	0.506697	0.909091	0.980168	1	4365	tags=22%, list=29%, signal=30%
WAKASUGI_HAVE_ZNF143_BINDING_SITES	51	0.156436	0.504997	0.974409	0.980182	1	4641	tags=29%, list=30%, signal=42%
REACTOME_TRANSPORT_OF_THE_SLBP_INDEPENDENT_MATURE_MRNA	32	0.179891	0.5037	0.90505	0.980057	1	4252	tags=34%, list=28%, signal=48%
REACTOME_GTP_HYDROLYSIS_AND_JOINING_OF_THE_60S_RIBOSOMAL_SUBUNIT	83	0.130787	0.482386	0.954825	0.985318	1	2962	tags=11%, list=19%, signal=13%
CREIGHTON_AKT1_SIGNALING_VIA_MTOR_DN	23	0.157985	0.457629	0.97732	0.989972	1	2797	tags=13%, list=18%, signal=16%
REACTOME_P53_INDEPENDENT_DNA_DAMAGE_RESPONSE	41	0.148856	0.447381	0.967546	0.99123	1	10861	tags=95%, list=71%, signal=331%
KEGG_STEROID_BIOSYNTHESIS	16	0.174063	0.345523	0.98996	0.998875	1	4111	tags=31%, list=27%, signal=43%

## Sheet: Healthy_Mucosa_C2
NAME	SIZE	ES	NES	NOM p-val	FDR q-val	FWER p-val	RANK AT MAX	LEADING EDGE
KUUSELO_PANCREATIC_CANCER_19Q13_AMPLIFICATION	16	-0.581538	-1.73436	0.00596422	1	0.774	2	tags=6%, list=0%, signal=6%
WONG_MITOCHONDRIA_GENE_MODULE	194	-0.430797	-1.66048	0.0706107	1	0.908	5887	tags=66%, list=39%, signal=106%
MOOTHA_HUMAN_MITODB_6_2002	407	-0.391039	-1.65288	0.039924	1	0.917	5122	tags=53%, list=34%, signal=77%
MOOTHA_MITOCHONDRIA	420	-0.390971	-1.64169	0.0411765	1	0.934	5177	tags=51%, list=34%, signal=76%
KEGG_PEROXISOME	71	-0.539278	-1.62157	0.015625	1	0.952	3528	tags=54%, list=23%, signal=69%
KEGG_VALINE_LEUCINE_AND_ISOLEUCINE_DEGRADATION	43	-0.549089	-1.59607	0.0480769	1	0.972	3506	tags=63%, list=23%, signal=81%
KEGG_BUTANOATE_METABOLISM	28	-0.650372	-1.55659	0.0214425	1	0.993	4029	tags=71%, list=26%, signal=97%
KEGG_PYRUVATE_METABOLISM	36	-0.48023	-1.54014	0.0478012	1	0.994	6450	tags=81%, list=42%, signal=139%
REACTOME_ABORTIVE_ELONGATION_OF_HIV1_TRANSCRIPT_IN_THE_ABSENCE_OF_TAT	22	-0.451034	-1.53906	0.0643275	1	0.994	5202	tags=45%, list=34%, signal=69%
REACTOME_ELECTRON_TRANSPORT_CHAIN	59	-0.520066	-1.53251	0.0571992	1	0.994	6530	tags=80%, list=43%, signal=139%
REACTOME_BRANCHED_CHAIN_AMINO_ACID_CATABOLISM	17	-0.59044	-1.51639	0.0693642	1	0.995	3506	tags=59%, list=23%, signal=76%
KEGG_PROPANOATE_METABOLISM	30	-0.550928	-1.51176	0.0705882	1	0.996	3687	tags=60%, list=24%, signal=79%
FARMER_BREAST_CANCER_CLUSTER_6	17	-0.482458	-1.48912	0.0946746	1	0.999	4058	tags=53%, list=27%, signal=72%
BIOCARTA_CERAMIDE_PATHWAY	22	-0.504957	-1.47962	0.0983936	1	0.999	4271	tags=55%, list=28%, signal=76%
MOOTHA_VOXPHOS	81	-0.400861	-1.47736	0.142315	1	0.999	6309	tags=73%, list=41%, signal=124%
REACTOME_PEROXISOMAL_LIPID_METABOLISM	20	-0.626623	-1.47682	0.0752475	1	0.999	5041	tags=80%, list=33%, signal=119%
DACOSTA_UV_RESPONSE_VIA_ERCC3_XPCS_UP	16	-0.582004	-1.47498	0.0675944	1	0.999	3823	tags=50%, list=25%, signal=67%
KEGG_RIBOFLAVIN_METABOLISM	15	-0.599396	-1.46945	0.0570866	1	0.999	2080	tags=47%, list=14%, signal=54%
MOOTHA_FFA_OXYDATION	22	-0.517452	-1.46749	0.102767	1	0.999	4285	tags=68%, list=28%, signal=95%
REACTOME_INTRINSIC_PATHWAY_FOR_APOPTOSIS	26	-0.544321	-1.44665	0.0758483	1	1	4271	tags=58%, list=28%, signal=80%
KEGG_SELENOAMINO_ACID_METABOLISM	24	-0.515503	-1.44122	0.0984556	1	1	4104	tags=54%, list=27%, signal=74%
KEGG_PENTOSE_AND_GLUCURONATE_INTERCONVERSIONS	15	-0.708536	-1.42565	0.0642722	1	1	2872	tags=60%, list=19%, signal=74%
KEGG_OXIDATIVE_PHOSPHORYLATION	99	-0.326326	-1.42228	0.163776	1	1	5883	tags=61%, list=39%, signal=98%
KEGG_PENTOSE_PHOSPHATE_PATHWAY	24	-0.471846	-1.41348	0.0916179	1	1	3250	tags=42%, list=21%, signal=53%
HU_ANGIOGENESIS_DN	28	-0.376461	-1.38586	0.15121	1	1	4852	tags=36%, list=32%, signal=52%
SU_LIVER	34	-0.52079	-1.37466	0.120792	1	1	3725	tags=50%, list=24%, signal=66%
BIOCARTA_RAS_PATHWAY	23	-0.421781	-1.37365	0.15	1	1	4024	tags=43%, list=26%, signal=59%
BIOCARTA_MITOCHONDRIA_PATHWAY	19	-0.560318	-1.36509	0.134503	1	1	4575	tags=74%, list=30%, signal=105%
NIKOLSKY_BREAST_CANCER_12Q13_Q21_AMPLICON	42	-0.39108	-1.35847	0.0769231	1	1	1626	tags=21%, list=11%, signal=24%
KEGG_CITRATE_CYCLE_TCA_CYCLE	29	-0.469809	-1.33946	0.198842	1	1	5898	tags=69%, list=39%, signal=112%
LEE_LIVER_CANCER_DENA_DN	56	-0.478718	-1.33454	0.108607	1	1	2037	tags=45%, list=13%, signal=51%
YAO_TEMPORAL_RESPONSE_TO_PROGESTERONE_CLUSTER_10	61	-0.374294	-1.32531	0.250471	1	1	6023	tags=54%, list=40%, signal=89%
CHOI_ATL_STAGE_PREDICTOR	36	-0.34323	-1.32123	0.190099	1	1	5768	tags=50%, list=38%, signal=80%
REACTOME_ACTIVATION_OF_BH3_ONLY_PROTEINS	15	-0.494324	-1.31641	0.144068	1	1	4024	tags=47%, list=26%, signal=63%
MAYBURD_RESPONSE_TO_L663536_DN	54	-0.395518	-1.30698	0.186613	1	1	1913	tags=22%, list=13%, signal=25%
CHIANG_LIVER_CANCER_SUBCLASS_UNANNOTATED_DN	152	-0.412303	-1.29994	0.265896	1	1	3302	tags=39%, list=22%, signal=49%
REACTOME_GLUCOSE_REGULATION_OF_INSULIN_SECRETION	132	-0.278174	-1.2998	0.191011	1	1	5921	tags=56%, list=39%, signal=91%
HAHTOLA_MYCOSIS_FUNGOIDES_SKIN_DN	27	-0.471821	-1.29362	0.198077	1	1	5154	tags=59%, list=34%, signal=89%
KEGG_GLYCOSYLPHOSPHATIDYLINOSITOL_GPI_ANCHOR_BIOSYNTHESIS	24	-0.462357	-1.29244	0.212851	1	1	5314	tags=54%, list=35%, signal=83%
CHIANG_LIVER_CANCER_SUBCLASS_POLYSOMY7_UP	51	-0.436139	-1.28131	0.141104	1	1	3660	tags=39%, list=24%, signal=51%
REACTOME_METABOLISM_OF_VITAMINS_AND_COFACTORS	41	-0.436085	-1.27163	0.186373	1	1	2474	tags=37%, list=16%, signal=44%
MOREAUX_MULTIPLE_MYELOMA_BY_TACI_DN	131	-0.335466	-1.26744	0.257085	1	1	5883	tags=52%, list=39%, signal=84%
FARMER_BREAST_CANCER_CLUSTER_4	16	-0.521174	-1.25893	0.165657	1	1	2015	tags=31%, list=13%, signal=36%
KEGG_FATTY_ACID_METABOLISM	36	-0.427717	-1.25413	0.262	1	1	3528	tags=58%, list=23%, signal=76%
MARKS_HDAC_TARGETS_UP	18	-0.411207	-1.24902	0.171875	1	1	4024	tags=50%, list=26%, signal=68%
KEGG_OTHER_GLYCAN_DEGRADATION	15	-0.462861	-1.24135	0.256917	1	1	4876	tags=53%, list=32%, signal=78%
WU_HBX_TARGETS_2_UP	19	-0.455699	-1.23994	0.248047	1	1	873	tags=21%, list=6%, signal=22%
DING_LUNG_CANCER_EXPRESSION_BY_COPY_NUMBER	93	-0.275698	-1.23961	0.268687	1	1	3539	tags=26%, list=23%, signal=33%
REACTOME_PACKAGING_OF_TELOMERE_ENDS	24	-0.508602	-1.23937	0.260194	1	1	978	tags=25%, list=6%, signal=27%
EGUCHI_CELL_CYCLE_RB1_TARGETS	18	-0.745399	-1.23885	0.292157	1	1	2053	tags=56%, list=13%, signal=64%
REACTOME_PYRUVATE_METABOLISM_AND_TCA_CYCLE	35	-0.387199	-1.22249	0.289941	1	1	5246	tags=54%, list=34%, signal=83%
KEGG_RETINOL_METABOLISM	39	-0.493156	-1.22232	0.191489	1	1	2958	tags=54%, list=19%, signal=67%
BARRIER_CANCER_RELAPSE_TUMOR_SAMPLE_UP	16	-0.552386	-1.21945	0.301848	1	1	1174	tags=38%, list=8%, signal=41%
REACTOME_FORMATION_OF_THE_EARLY_ELONGATION_COMPLEX	29	-0.322954	-1.21661	0.268199	1	1	5242	tags=41%, list=34%, signal=63%
CHNG_MULTIPLE_MYELOMA_HYPERPLOID_DN	28	-0.369344	-1.20418	0.273267	1	1	6216	tags=57%, list=41%, signal=96%
REACTOME_CITRIC_ACID_CYCLE	19	-0.478655	-1.20001	0.324427	1	1	6189	tags=63%, list=41%, signal=106%
MODY_HIPPOCAMPUS_PRENATAL	23	-0.430323	-1.19905	0.278752	1	1	2338	tags=22%, list=15%, signal=26%
KEGG_FRUCTOSE_AND_MANNOSE_METABOLISM	34	-0.415498	-1.19818	0.251953	1	1	3250	tags=38%, list=21%, signal=48%
BIOCARTA_NKCELLS_PATHWAY	17	-0.48324	-1.19244	0.299413	1	1	4036	tags=47%, list=27%, signal=64%
IVANOVA_HEMATOPOIESIS_INTERMEDIATE_PROGENITOR	30	-0.364283	-1.19157	0.304598	1	1	4483	tags=40%, list=29%, signal=57%
KEGG_HUNTINGTONS_DISEASE	146	-0.208798	-1.18786	0.253521	1	1	5963	tags=51%, list=39%, signal=84%
REACTOME_ZINC_TRANSPORTATION	16	-0.46604	-1.18468	0.290196	1	1	4800	tags=50%, list=32%, signal=73%
BARRIER_CANCER_RELAPSE_NORMAL_SAMPLE_UP	33	-0.501105	-1.17991	0.279528	1	1	2380	tags=45%, list=16%, signal=54%
REACTOME_INACTIVATION_OF_APC_VIA_DIRECT_INHIBITION_OF_THE_APCOMPLEX	18	-0.48858	-1.17721	0.350202	1	1	3672	tags=39%, list=24%, signal=51%
REACTOME_FRS2_MEDIATED_ACTIVATION	15	-0.370446	-1.17311	0.280561	1	1	3740	tags=40%, list=25%, signal=53%
WATANABE_RECTAL_CANCER_RADIOTHERAPY_RESPONSIVE_UP	102	-0.275376	-1.16928	0.312	1	1	4775	tags=36%, list=31%, signal=52%
ROSTY_CERVICAL_CANCER_PROLIFERATION_CLUSTER	136	-0.612298	-1.1678	0.392233	1	1	3389	tags=57%, list=22%, signal=72%
REACTOME_METABOLISM_OF_AMINO_ACIDS	148	-0.312941	-1.16333	0.261905	1	1	3049	tags=26%, list=20%, signal=33%
JIANG_HYPOXIA_VIA_VHL	22	-0.322765	-1.15985	0.276803	1	1	3027	tags=27%, list=20%, signal=34%
FARMER_BREAST_CANCER_CLUSTER_3	15	-0.495091	-1.15909	0.274747	1	1	2015	tags=27%, list=13%, signal=31%
REACTOME_DUAL_INCISION_REACTION_IN_TC_NER	25	-0.32758	-1.15905	0.306667	1	1	6131	tags=56%, list=40%, signal=94%
KEGG_NITROGEN_METABOLISM	20	-0.421988	-1.15664	0.298174	1	1	5809	tags=75%, list=38%, signal=121%
WAMUNYOKOLI_OVARIAN_CANCER_GRADES_1_2_UP	136	-0.470785	-1.1551	0.381605	1	1	3272	tags=40%, list=21%, signal=50%
KEGG_BETA_ALANINE_METABOLISM	19	-0.422825	-1.15186	0.300797	1	1	1809	tags=37%, list=12%, signal=42%
FINETTI_BREAST_CANCER_BASAL_VS_LUMINAL	16	-0.716389	-1.14633	0.40121	1	1	2892	tags=69%, list=19%, signal=85%
FARMER_BREAST_CANCER_CLUSTER_2	32	-0.665942	-1.14452	0.418972	1	1	3513	tags=72%, list=23%, signal=93%
REACTOME_SYNTHESIS_OF_GLYCOSYLPHOSPHATIDYLINOSITOL	17	-0.441481	-1.1415	0.352941	1	1	2387	tags=29%, list=16%, signal=35%
KEGG_GLYCOLYSIS_GLUCONEOGENESIS	51	-0.34091	-1.13711	0.298246	1	1	3398	tags=39%, list=22%, signal=50%
KEGG_METABOLISM_OF_XENOBIOTICS_BY_CYTOCHROME_P450	50	-0.43801	-1.13664	0.253638	1	1	2105	tags=44%, list=14%, signal=51%
FINETTI_BREAST_CANCER_KINOME_RED	15	-0.705016	-1.13466	0.417339	1	1	2892	tags=67%, list=19%, signal=82%
KAUFFMANN_MELANOMA_RELAPSE_UP	52	-0.509031	-1.1292	0.417166	1	1	4527	tags=50%, list=30%, signal=71%
MOOTHA_GLUCONEOGENESIS	28	-0.422143	-1.1287	0.315686	1	1	3389	tags=39%, list=22%, signal=50%
REACTOME_PHOSPHORYLATION_OF_CD3_AND_TCR_ZETA_CHAINS	21	-0.653418	-1.12568	0.363636	1	1	4291	tags=76%, list=28%, signal=106%
KEGG_DRUG_METABOLISM_CYTOCHROME_P450	49	-0.423073	-1.12488	0.254202	1	1	940	tags=33%, list=6%, signal=35%
KEGG_ARGININE_AND_PROLINE_METABOLISM	49	-0.355981	-1.12331	0.290389	1	1	2854	tags=33%, list=19%, signal=40%
NIKOLSKY_BREAST_CANCER_1Q21_AMPLICON	33	-0.35443	-1.12143	0.314741	1	1	2325	tags=27%, list=15%, signal=32%
LIANG_HEMATOPOIESIS_STEM_CELL_NUMBER_SMALL_VS_HUGE_UP	33	-0.302527	-1.12135	0.269531	1	1	3493	tags=36%, list=23%, signal=47%
REACTOME_RNA_POLYMERASE_I_PROMOTER_OPENING	26	-0.491697	-1.11772	0.372093	1	1	5120	tags=69%, list=34%, signal=104%
BIOCARTA_MPR_PATHWAY	28	-0.351029	-1.11735	0.317814	1	1	3301	tags=39%, list=22%, signal=50%
KEGG_SPHINGOLIPID_METABOLISM	34	-0.398261	-1.11536	0.363281	1	1	4352	tags=56%, list=29%, signal=78%
REACTOME_SYNTHESIS_OF_GPI_ANCHORED_PROTEINS	26	-0.389354	-1.10928	0.371542	1	1	5372	tags=50%, list=35%, signal=77%
BIOCARTA_STRESS_PATHWAY	24	-0.348695	-1.09763	0.359841	1	1	2877	tags=29%, list=19%, signal=36%
ZHAN_MULTIPLE_MYELOMA_PR_UP	41	-0.65456	-1.09649	0.474849	1	1	3684	tags=73%, list=24%, signal=96%
REACTOME_GLUCONEOGENESIS	27	-0.396631	-1.09356	0.367589	1	1	3311	tags=33%, list=22%, signal=43%
TIEN_INTESTINE_PROBIOTICS_2HR_UP	23	-0.347223	-1.09032	0.345865	1	1	2209	tags=22%, list=15%, signal=25%
AMUNDSON_GAMMA_RADIATION_RESPONSE	33	-0.572661	-1.08836	0.452756	1	1	3514	tags=55%, list=23%, signal=71%
STEIN_ESRRA_TARGETS_UP	374	-0.232561	-1.08788	0.362035	1	1	3530	tags=34%, list=23%, signal=44%
SOTIRIOU_BREAST_CANCER_GRADE_1_VS_3_UP	147	-0.534269	-1.08563	0.474708	1	1	3642	tags=50%, list=24%, signal=65%
KEGG_LINOLEIC_ACID_METABOLISM	18	-0.473359	-1.08557	0.343815	1	1	3040	tags=50%, list=20%, signal=62%
REACTOME_METAL_ION_SLC_TRANSPORTERS	22	-0.378826	-1.0778	0.356589	1	1	2584	tags=32%, list=17%, signal=38%
SU_THYMUS	18	-0.579095	-1.07672	0.449715	1	1	4196	tags=56%, list=28%, signal=77%
KEGG_HISTIDINE_METABOLISM	27	-0.347249	-1.07051	0.353877	1	1	4104	tags=48%, list=27%, signal=66%
IVANOVA_HEMATOPOIESIS_EARLY_PROGENITOR	92	-0.292657	-1.06895	0.402415	1	1	2533	tags=26%, list=17%, signal=31%
LEE_LIVER_CANCER_CIPROFIBRATE_DN	50	-0.368097	-1.06763	0.334719	1	1	2008	tags=32%, list=13%, signal=37%
SEIDEN_ONCOGENESIS_BY_MET	86	-0.278514	-1.06643	0.396794	1	1	5147	tags=49%, list=34%, signal=73%
REACTOME_TRANSLOCATION_OF_ZAP70_TO_IMMUNOLOGICAL_SYNAPSE	19	-0.631842	-1.06406	0.438976	1	1	4679	tags=79%, list=31%, signal=114%
LEE_LIVER_CANCER_SURVIVAL_DN	116	-0.282118	-1.06258	0.384766	1	1	1611	tags=18%, list=11%, signal=20%
REACTOME_PHASE_II_CONJUGATION	40	-0.384226	-1.06183	0.371094	1	1	3053	tags=48%, list=20%, signal=59%
BOYAULT_LIVER_CANCER_SUBCLASS_G1_DN	39	-0.33209	-1.06088	0.361225	1	1	1585	tags=28%, list=10%, signal=31%
BIOCARTA_PTEN_PATHWAY	17	-0.341671	-1.06043	0.394683	1	1	4781	tags=47%, list=31%, signal=69%
KEGG_STARCH_AND_SUCROSE_METABOLISM	33	-0.420829	-1.05524	0.4	1	1	3098	tags=39%, list=20%, signal=49%
REACTOME_PURINE_METABOLISM	26	-0.365989	-1.05453	0.383721	1	1	1111	tags=19%, list=7%, signal=21%
MOOTHA_TCA	15	-0.447282	-1.05373	0.480843	1	1	7145	tags=80%, list=47%, signal=151%
SU_TESTIS	51	-0.412295	-1.05238	0.431412	1	1	3302	tags=35%, list=22%, signal=45%
CROONQUIST_NRAS_SIGNALING_DN	61	-0.533711	-1.05228	0.505906	1	1	3656	tags=52%, list=24%, signal=69%
MOREAUX_B_LYMPHOCYTE_MATURATION_BY_TACI_DN	47	-0.358202	-1.04635	0.4375	1	1	4695	tags=45%, list=31%, signal=64%
WAMUNYOKOLI_OVARIAN_CANCER_LMP_UP	260	-0.393137	-1.0419	0.489443	1	1	5253	tags=52%, list=34%, signal=78%
VECCHI_GASTRIC_CANCER_ADVANCED_VS_EARLY_DN	130	-0.415577	-1.04122	0.459725	1	1	4227	tags=50%, list=28%, signal=69%
LEE_EARLY_T_LYMPHOCYTE_UP	77	-0.516428	-1.03831	0.472112	1	1	1917	tags=43%, list=13%, signal=49%
BIOCARTA_PML_PATHWAY	15	-0.375235	-1.03108	0.435052	1	1	2038	tags=27%, list=13%, signal=31%
WOO_LIVER_CANCER_RECURRENCE_DN	71	-0.332708	-1.03022	0.422449	1	1	2915	tags=46%, list=19%, signal=57%
YU_MYC_TARGETS_UP	36	-0.519627	-1.02939	0.484127	1	1	3577	tags=61%, list=23%, signal=80%
REACTOME_TRANSCRIPTION_COUPLED_NER	41	-0.32294	-1.02775	0.42998	1	1	5242	tags=46%, list=34%, signal=70%
OUELLET_CULTURED_OVARIAN_CANCER_INVASIVE_VS_LMP_UP	66	-0.240076	-1.02702	0.42562	1	1	2488	tags=21%, list=16%, signal=25%
ZHONG_RESPONSE_TO_AZACITIDINE_AND_TSA_DN	67	-0.257968	-1.02679	0.412574	1	1	5076	tags=43%, list=33%, signal=65%
SHEDDEN_LUNG_CANCER_POOR_SURVIVAL_A6	437	-0.364615	-1.02351	0.454	1	1	3302	tags=34%, list=22%, signal=43%
REACTOME_CONVERSION_FROM_APC_CDC20_TO_APC_CDH1_IN_LATE_ANAPHASE	17	-0.34866	-1.02097	0.441909	1	1	3929	tags=29%, list=26%, signal=40%
RHODES_UNDIFFERENTIATED_CANCER	57	-0.452312	-1.02096	0.503953	1	1	2050	tags=32%, list=13%, signal=36%
BIOCARTA_HCMV_PATHWAY	17	-0.324699	-1.01855	0.409978	1	1	3291	tags=24%, list=22%, signal=30%
VARELA_ZMPSTE24_TARGETS_DN	29	-0.372125	-1.01792	0.430556	1	1	1693	tags=38%, list=11%, signal=43%
REACTOME_TELOMERE_MAINTENANCE	52	-0.372349	-1.01493	0.456647	1	1	2865	tags=29%, list=19%, signal=35%
KEGG_NON_SMALL_CELL_LUNG_CANCER	51	-0.279962	-1.01163	0.429474	1	1	3291	tags=35%, list=22%, signal=45%
REACTOME_MITOCHONDRIAL_TRNA_AMINOACYLATION	20	-0.405633	-1.00938	0.491461	1	1	4277	tags=55%, list=28%, signal=76%
KEGG_GLYCINE_SERINE_AND_THREONINE_METABOLISM	27	-0.387842	-1.00807	0.41502	1	1	1001	tags=26%, list=7%, signal=28%
ACEVEDO_NORMAL_TISSUE_ADJACENT_TO_LIVER_TUMOR_UP	148	-0.213419	-1.00752	0.432489	1	1	2458	tags=20%, list=16%, signal=24%
CREIGHTON_AKT1_SIGNALING_VIA_MTOR_UP	33	-0.37779	-1.00527	0.520468	1	1	3682	tags=42%, list=24%, signal=56%
NAKAJIMA_EOSINOPHIL	16	-0.431377	-1.00525	0.448276	1	1	153	tags=13%, list=1%, signal=13%
LEE_LIVER_CANCER_MYC_E2F1_DN	54	-0.333536	-0.999992	0.453782	1	1	2008	tags=35%, list=13%, signal=40%
REACTOME_REPAIR_SYNTHESIS_OF_PATCH_27_30_BASES_LONG_BY_DNA_POLYMERASE	15	-0.447934	-0.99995	0.509921	1	1	3230	tags=47%, list=21%, signal=59%
CHANG_CYCLING_GENES	49	-0.528596	-0.999217	0.553606	1	1	3330	tags=55%, list=22%, signal=70%
BOYAULT_LIVER_CANCER_SUBCLASS_G3_UP	188	-0.292611	-0.998728	0.478175	1	1	2402	tags=21%, list=16%, signal=24%
REACTOME_REMOVAL_OF_DNA_PATCH_CONTAINING_ABASIC_RESIDUE	15	-0.392192	-0.994574	0.477407	1	1	3737	tags=33%, list=25%, signal=44%
BOGNI_TREATMENT_RELATED_MYELOID_LEUKEMIA_DN	32	-0.318891	-0.989997	0.440882	1	1	1923	tags=28%, list=13%, signal=32%
REACTOME_PYRUVATE_METABOLISM	17	-0.361513	-0.989079	0.491903	1	1	3374	tags=41%, list=22%, signal=53%
LUI_THYROID_CANCER_CLUSTER_3	23	-0.330285	-0.988618	0.463415	1	1	7095	tags=65%, list=47%, signal=122%
REACTOME_RNA_POLYMERASE_I_PROMOTER_CLEARANCE	47	-0.311114	-0.98646	0.507605	1	1	4852	tags=47%, list=32%, signal=68%
REACTOME_APCDC20_MEDIATED_DEGRADATION_OF_CYCLIN_B	16	-0.400055	-0.985236	0.507071	1	1	3672	tags=31%, list=24%, signal=41%
REACTOME_INTEGRATION_OF_ENERGY_METABOLISM	191	-0.203586	-0.984514	0.456	1	1	3687	tags=29%, list=24%, signal=38%
YAO_TEMPORAL_RESPONSE_TO_PROGESTERONE_CLUSTER_13	152	-0.222134	-0.984203	0.451362	1	1	5625	tags=50%, list=37%, signal=78%
KEGG_THYROID_CANCER	27	-0.273608	-0.982452	0.484342	1	1	3291	tags=44%, list=22%, signal=57%
CHIANG_LIVER_CANCER_SUBCLASS_PROLIFERATION_DN	119	-0.306989	-0.980988	0.47619	1	1	2772	tags=44%, list=18%, signal=53%
ODONNELL_METASTASIS_DN	22	-0.366199	-0.976389	0.48	1	1	1410	tags=32%, list=9%, signal=35%
MORI_IMMATURE_B_LYMPHOCYTE_DN	52	-0.446585	-0.974061	0.534381	1	1	2708	tags=42%, list=18%, signal=51%
GRAHAM_NORMAL_QUIESCENT_VS_NORMAL_DIVIDING_DN	86	-0.479739	-0.973854	0.547619	1	1	3302	tags=50%, list=22%, signal=63%
WANG_RESPONSE_TO_FORSKOLIN_UP	21	-0.310545	-0.968524	0.496109	1	1	1245	tags=24%, list=8%, signal=26%
REACTOME_DOWNSTREAM_TCR_SIGNALING	41	-0.44065	-0.967137	0.547758	1	1	4781	tags=56%, list=31%, signal=82%
GARGALOVIC_RESPONSE_TO_OXIDIZED_PHOSPHOLIPIDS_YELLOW_UP	30	-0.302536	-0.964976	0.460606	1	1	2002	tags=27%, list=13%, signal=31%
BIOCARTA_TID_PATHWAY	19	-0.363769	-0.961731	0.50625	1	1	2038	tags=26%, list=13%, signal=30%
REACTOME_PHOSPHORYLATION_OF_THE_APC	16	-0.390568	-0.961062	0.512346	1	1	3672	tags=31%, list=24%, signal=41%
YANG_BREAST_CANCER_ESR1_LASER_UP	27	-0.284264	-0.960892	0.507905	1	1	4402	tags=44%, list=29%, signal=62%
KEGG_STEROID_HORMONE_BIOSYNTHESIS	33	-0.378569	-0.957592	0.528942	1	1	3017	tags=52%, list=20%, signal=64%
CHNG_MULTIPLE_MYELOMA_HYPERPLOID_UP	45	-0.269837	-0.957538	0.470019	1	1	6410	tags=51%, list=42%, signal=88%
GAZDA_DIAMOND_BLACKFAN_ANEMIA_ERYTHROID_UP	25	-0.2905	-0.954973	0.50308	1	1	2491	tags=36%, list=16%, signal=43%
KEGG_GLYCEROPHOSPHOLIPID_METABOLISM	63	-0.254188	-0.953852	0.543434	1	1	3402	tags=32%, list=22%, signal=41%
WANG_RESPONSE_TO_ANDROGEN_UP	28	-0.274452	-0.953634	0.51068	1	1	1245	tags=18%, list=8%, signal=19%
REN_BOUND_BY_E2F	45	-0.446698	-0.95349	0.559524	1	1	3230	tags=38%, list=21%, signal=48%
BIOCARTA_CELLCYCLE_PATHWAY	21	-0.368215	-0.951083	0.532922	1	1	1442	tags=24%, list=9%, signal=26%
WILENSKY_RESPONSE_TO_DARAPLADIB	25	-0.471264	-0.950886	0.546535	1	1	2873	tags=44%, list=19%, signal=54%
KEGG_PANTOTHENATE_AND_COA_BIOSYNTHESIS	15	-0.379912	-0.945947	0.549587	1	1	2080	tags=27%, list=14%, signal=31%
REACTOME_HIV1_TRANSCRIPTION_INITIATION	35	-0.239899	-0.943717	0.47619	1	1	5339	tags=40%, list=35%, signal=61%
COLDREN_GEFITINIB_RESISTANCE_DN	214	-0.35992	-0.943227	0.579158	1	1	3493	tags=41%, list=23%, signal=53%
REACTOME_PD1_SIGNALING	23	-0.521769	-0.942147	0.592369	1	1	4291	tags=70%, list=28%, signal=97%
KEGG_PORPHYRIN_AND_CHLOROPHYLL_METABOLISM	28	-0.342033	-0.941648	0.552381	1	1	2872	tags=29%, list=19%, signal=35%
REACTOME_HIV1_TRANSCRIPTION_ELONGATION	38	-0.230223	-0.938351	0.496094	1	1	5242	tags=37%, list=34%, signal=56%
IGARASHI_ATF4_TARGETS_DN	87	-0.263278	-0.937518	0.581854	1	1	1300	tags=17%, list=9%, signal=19%
GRAHAM_CML_DIVIDING_VS_NORMAL_QUIESCENT_UP	175	-0.398361	-0.937151	0.562376	1	1	3311	tags=47%, list=22%, signal=60%
ODONNELL_TARGETS_OF_MYC_AND_TFRC_DN	44	-0.479033	-0.937074	0.573441	1	1	4483	tags=55%, list=29%, signal=77%
KEGG_GLUTATHIONE_METABOLISM	43	-0.310339	-0.936286	0.519685	1	1	2190	tags=28%, list=14%, signal=33%
BOYAULT_LIVER_CANCER_SUBCLASS_G23_UP	52	-0.361727	-0.936115	0.535433	1	1	3216	tags=38%, list=21%, signal=49%
REACTOME_TAT_MEDIATED_HIV1_ELONGATION_ARREST_AND_RECOVERY	29	-0.240607	-0.93367	0.534413	1	1	5202	tags=34%, list=34%, signal=52%
YANG_BREAST_CANCER_ESR1_BULK_DN	16	-0.370715	-0.931698	0.556213	1	1	2133	tags=44%, list=14%, signal=51%
LIU_LIVER_CANCER	21	-0.318467	-0.931693	0.547718	1	1	1423	tags=29%, list=9%, signal=31%
TCGA_GLIOBLASTOMA_COPY_NUMBER_DN	28	-0.307908	-0.930005	0.548454	1	1	1127	tags=21%, list=7%, signal=23%
BENPORATH_PROLIFERATION	139	-0.366139	-0.9299	0.559921	1	1	3638	tags=36%, list=24%, signal=47%
MOOTHA_GLYCOLYSIS	18	-0.338675	-0.928788	0.550098	1	1	3389	tags=33%, list=22%, signal=43%
WHITEFORD_PEDIATRIC_CANCER_MARKERS	86	-0.443911	-0.928128	0.569444	1	1	3302	tags=48%, list=22%, signal=61%
SCIAN_CELL_CYCLE_TARGETS_OF_TP53_AND_TP73_DN	21	-0.498772	-0.926393	0.599206	1	1	3140	tags=48%, list=21%, signal=60%
LINDGREN_BLADDER_CANCER_CLUSTER_3_UP	304	-0.300568	-0.926191	0.536634	1	1	3590	tags=35%, list=24%, signal=45%
REACTOME_PYRIMIDINE_METABOLISM	20	-0.345386	-0.923204	0.55098	1	1	5957	tags=65%, list=39%, signal=107%
KEGG_INOSITOL_PHOSPHATE_METABOLISM	49	-0.250603	-0.923099	0.537946	1	1	2269	tags=20%, list=15%, signal=24%
XU_HGF_TARGETS_INDUCED_BY_AKT1_48HR_DN	18	-0.421941	-0.921809	0.551653	1	1	853	tags=28%, list=6%, signal=29%
REACTOME_MITOTIC_PROMETAPHASE	90	-0.383515	-0.921347	0.569138	1	1	4462	tags=46%, list=29%, signal=64%
BIOCARTA_G1_PATHWAY	25	-0.314334	-0.920104	0.573171	1	1	2038	tags=28%, list=13%, signal=32%
REACTOME_AMINE_COMPOUND_SLC_TRANSPORTERS	18	-0.382525	-0.919847	0.557312	1	1	2226	tags=28%, list=15%, signal=32%
LEE_LIVER_CANCER_MYC_TGFA_DN	57	-0.311592	-0.919246	0.60041	1	1	2525	tags=37%, list=17%, signal=44%
BIOCARTA_CSK_PATHWAY	21	-0.422629	-0.916755	0.571429	1	1	4679	tags=48%, list=31%, signal=69%
CHARAFE_BREAST_CANCER_LUMINAL_VS_MESENCHYMAL_UP	441	-0.296236	-0.915847	0.59802	1	1	4227	tags=41%, list=28%, signal=55%
REACTOME_GLUCOSE_AND_OTHER_SUGAR_SLC_TRANSPORTERS	60	-0.303922	-0.913619	0.566532	1	1	2226	tags=25%, list=15%, signal=29%
KEGG_ETHER_LIPID_METABOLISM	25	-0.315039	-0.910354	0.631791	1	1	4000	tags=64%, list=26%, signal=87%
CROONQUIST_IL6_DEPRIVATION_DN	75	-0.468131	-0.909629	0.596806	1	1	3302	tags=51%, list=22%, signal=64%
REACTOME_E2F_MEDIATED_REGULATION_OF_DNA_REPLICATION	29	-0.414787	-0.909087	0.580517	1	1	3314	tags=52%, list=22%, signal=66%
KEGG_GLYCEROLIPID_METABOLISM	43	-0.262839	-0.907663	0.609442	1	1	2014	tags=26%, list=13%, signal=29%
ZHAN_MULTIPLE_MYELOMA_SUBGROUPS	28	-0.313151	-0.907332	0.564706	1	1	5264	tags=43%, list=35%, signal=65%
SMID_BREAST_CANCER_LUMINAL_A_DN	17	-0.499058	-0.902237	0.602767	1	1	3507	tags=53%, list=23%, signal=69%
KEGG_GALACTOSE_METABOLISM	22	-0.312262	-0.901042	0.580517	1	1	3250	tags=32%, list=21%, signal=40%
GRATIAS_RETINOBLASTOMA_16Q24	17	-0.280807	-0.900584	0.574	1	1	4423	tags=35%, list=29%, signal=50%
KEGG_ALANINE_ASPARTATE_AND_GLUTAMATE_METABOLISM	29	-0.301569	-0.900275	0.583826	1	1	3475	tags=34%, list=23%, signal=45%
OZEN_MIR125B1_TARGETS	15	-0.317793	-0.898634	0.595238	1	1	5611	tags=47%, list=37%, signal=74%
JAERVINEN_AMPLIFIED_IN_LARYNGEAL_CANCER	36	-0.246791	-0.897967	0.632696	1	1	1880	tags=22%, list=12%, signal=25%
ODONNELL_TFRC_TARGETS_DN	115	-0.409646	-0.897032	0.595092	1	1	3564	tags=44%, list=23%, signal=57%
VANTVEER_BREAST_CANCER_METASTASIS_DN	102	-0.33103	-0.897011	0.542094	1	1	1901	tags=31%, list=12%, signal=36%
WU_HBX_TARGETS_1_UP	15	-0.413449	-0.895722	0.602851	1	1	873	tags=27%, list=6%, signal=28%
REACTOME_MITOTIC_M_M_G1_PHASES	152	-0.335998	-0.894065	0.56917	1	1	3027	tags=26%, list=20%, signal=33%
ZHANG_BREAST_CANCER_PROGENITORS_UP	359	-0.241468	-0.89347	0.529175	1	1	3554	tags=30%, list=23%, signal=38%
REACTOME_SLC_MEDIATED_TRANSMEMBRANE_TRANSPORT	122	-0.26814	-0.892691	0.679592	1	1	2326	tags=24%, list=15%, signal=28%
SCHUETZ_BREAST_CANCER_DUCTAL_INVASIVE_DN	82	-0.268135	-0.887522	0.672098	1	1	2332	tags=33%, list=15%, signal=39%
KEGG_PROXIMAL_TUBULE_BICARBONATE_RECLAMATION	17	-0.350627	-0.886189	0.600791	1	1	2710	tags=41%, list=18%, signal=50%
BIOCARTA_TNFR1_PATHWAY	29	-0.283189	-0.885408	0.603143	1	1	2877	tags=31%, list=19%, signal=38%
STARK_PREFRONTAL_CORTEX_22Q11_DELETION_DN	419	-0.1736	-0.884794	0.575526	1	1	5780	tags=49%, list=38%, signal=77%
KANG_DOXORUBICIN_RESISTANCE_UP	52	-0.490487	-0.884245	0.632207	1	1	3164	tags=52%, list=21%, signal=65%
REACTOME_TRANSMEMBRANE_TRANSPORT_OF_SMALL_MOLECULES	167	-0.243017	-0.880155	0.746939	1	1	2326	tags=22%, list=15%, signal=25%
REACTOME_TRANSCRIPTION_OF_THE_HIV_GENOME	55	-0.198165	-0.880043	0.543825	1	1	5339	tags=36%, list=35%, signal=56%
WATANABE_COLON_CANCER_MSI_VS_MSS_DN	70	-0.275384	-0.878768	0.705637	1	1	2049	tags=27%, list=13%, signal=31%
HOSHIDA_LIVER_CANCER_SURVIVAL_DN	99	-0.223242	-0.878273	0.707071	1	1	3690	tags=34%, list=24%, signal=45%
SEIDEN_MET_SIGNALING	20	-0.324722	-0.877701	0.572314	1	1	4826	tags=40%, list=32%, signal=58%
REACTOME_APOPTOSIS	119	-0.214905	-0.874854	0.608519	1	1	3595	tags=23%, list=24%, signal=29%
KIM_WT1_TARGETS_DN	451	-0.215781	-0.874565	0.555777	1	1	3417	tags=29%, list=22%, signal=37%
REACTOME_LAGGING_STRAND_SYNTHESIS	20	-0.414197	-0.873874	0.62963	1	1	3230	tags=40%, list=21%, signal=51%
BYSTRYKH_HEMATOPOIESIS_STEM_CELL_QTL_CIS	111	-0.199748	-0.870589	0.663984	1	1	3072	tags=26%, list=20%, signal=32%
CAFFAREL_RESPONSE_TO_THC_UP	23	-0.255198	-0.866617	0.636364	1	1	564	tags=13%, list=4%, signal=14%
GRABARCZYK_BCL11B_TARGETS_DN	48	-0.278655	-0.865919	0.661885	1	1	2735	tags=33%, list=18%, signal=41%
SHEN_SMARCA2_TARGETS_UP	418	-0.204402	-0.864729	0.566802	1	1	4758	tags=35%, list=31%, signal=50%
MMS_MOUSE_LYMPH_HIGH_4HRS_UP	32	-0.319292	-0.863838	0.623327	1	1	2098	tags=31%, list=14%, signal=36%
SHIPP_DLBCL_VS_FOLLICULAR_LYMPHOMA_UP	44	-0.320063	-0.861492	0.6139	1	1	1412	tags=16%, list=9%, signal=17%
AUNG_GASTRIC_CANCER	37	-0.273278	-0.860822	0.694949	1	1	1782	tags=22%, list=12%, signal=24%
KEGG_ASTHMA	18	-0.468226	-0.860582	0.654649	1	1	3408	tags=50%, list=22%, signal=64%
BIOCARTA_PYK2_PATHWAY	26	-0.252219	-0.859894	0.610417	1	1	4036	tags=38%, list=27%, signal=52%
HATADA_METHYLATED_IN_LUNG_CANCER_DN	19	-0.312122	-0.859819	0.741201	1	1	1853	tags=32%, list=12%, signal=36%
IVANOVA_HEMATOPOIESIS_LATE_PROGENITOR	122	-0.241218	-0.85701	0.651163	1	1	4110	tags=40%, list=27%, signal=55%
PUJANA_BRCA_CENTERED_NETWORK	91	-0.315444	-0.856245	0.599606	1	1	3431	tags=30%, list=23%, signal=38%
REACTOME_BASE_EXCISION_REPAIR	18	-0.332792	-0.855388	0.626984	1	1	5427	tags=44%, list=36%, signal=69%
REACTOME_SIGNALLING_TO_ERKS	30	-0.245381	-0.851203	0.64503	1	1	4521	tags=40%, list=30%, signal=57%
BYSTRYKH_HEMATOPOIESIS_STEM_CELL_AND_BRAIN_QTL_CIS	56	-0.200085	-0.850541	0.61477	1	1	3548	tags=25%, list=23%, signal=32%
BIOCARTA_MAL_PATHWAY	19	-0.269514	-0.850425	0.641075	1	1	3730	tags=42%, list=24%, signal=56%
SONG_TARGETS_OF_IE86_CMV_PROTEIN	46	-0.367027	-0.849551	0.624254	1	1	3431	tags=39%, list=23%, signal=50%
REACTOME_NUCLEOTIDE_EXCISION_REPAIR	46	-0.251784	-0.849327	0.579051	1	1	5242	tags=41%, list=34%, signal=63%
KEGG_CYSTEINE_AND_METHIONINE_METABOLISM	31	-0.286447	-0.847621	0.688525	1	1	3947	tags=52%, list=26%, signal=70%
KEGG_FC_EPSILON_RI_SIGNALING_PATHWAY	65	-0.258416	-0.847062	0.714575	1	1	3291	tags=31%, list=22%, signal=39%
BIOCARTA_NO2IL12_PATHWAY	15	-0.460241	-0.84696	0.665339	1	1	3429	tags=53%, list=23%, signal=69%
YAO_TEMPORAL_RESPONSE_TO_PROGESTERONE_CLUSTER_17	163	-0.200468	-0.846743	0.575	1	1	5157	tags=38%, list=34%, signal=57%
BIOCARTA_MCM_PATHWAY	17	-0.411879	-0.844241	0.642715	1	1	5305	tags=41%, list=35%, signal=63%
MORI_PLASMA_CELL_UP	34	-0.290625	-0.839923	0.586	1	1	2239	tags=18%, list=15%, signal=21%
PUJANA_BREAST_CANCER_WITH_BRCA1_MUTATED_UP	52	-0.36003	-0.838985	0.636546	1	1	2419	tags=21%, list=16%, signal=25%
REACTOME_MRNA_PROCESSING	29	-0.234746	-0.838827	0.670833	1	1	2624	tags=21%, list=17%, signal=25%
KEGG_ONE_CARBON_POOL_BY_FOLATE	16	-0.368305	-0.835932	0.622568	1	1	2511	tags=38%, list=16%, signal=45%
BIOCARTA_HIVNEF_PATHWAY	55	-0.235808	-0.834653	0.648703	1	1	3964	tags=35%, list=26%, signal=47%
MORI_LARGE_PRE_BII_LYMPHOCYTE_UP	50	-0.364711	-0.834557	0.625247	1	1	2708	tags=34%, list=18%, signal=41%
WALLACE_PROSTATE_CANCER_UP	18	-0.319887	-0.825244	0.644531	1	1	2494	tags=28%, list=16%, signal=33%
LANDIS_BREAST_CANCER_PROGRESSION_UP	42	-0.31887	-0.825179	0.671154	1	1	4134	tags=40%, list=27%, signal=55%
KEGG_BASE_EXCISION_REPAIR	34	-0.266895	-0.820775	0.647059	1	1	4411	tags=38%, list=29%, signal=54%
VANTVEER_BREAST_CANCER_METASTASIS_UP	42	-0.246526	-0.817724	0.773931	1	1	2572	tags=29%, list=17%, signal=34%
SCHLOSSER_MYC_TARGETS_REPRESSED_BY_SERUM	157	-0.210031	-0.817284	0.612717	1	1	3407	tags=22%, list=22%, signal=28%
SLEBOS_HEAD_AND_NECK_CANCER_WITH_HPV_UP	68	-0.256725	-0.817284	0.66875	1	1	2206	tags=21%, list=14%, signal=24%
WINNEPENNINCKX_MELANOMA_METASTASIS_UP	148	-0.328244	-0.815945	0.644578	1	1	3324	tags=37%, list=22%, signal=47%
WINTER_HYPOXIA_UP	92	-0.208993	-0.810925	0.778243	1	1	1516	tags=13%, list=10%, signal=14%
REACTOME_REGULATION_OF_APC_ACTIVATORS_BETWEEN_G1_S_AND_EARLY_ANAPHASE	67	-0.258303	-0.810201	0.641732	1	1	6690	tags=46%, list=44%, signal=82%
CAMPS_COLON_CANCER_COPY_NUMBER_UP	55	-0.210063	-0.809705	0.709677	1	1	2915	tags=24%, list=19%, signal=29%
KEGG_RIBOSOME	65	-0.223134	-0.806807	0.654902	1	1	7118	tags=58%, list=47%, signal=109%
GALE_APL_WITH_FLT3_MUTATED_UP	58	-0.21886	-0.806014	0.693548	1	1	1667	tags=16%, list=11%, signal=17%
REACTOME_TCR_SIGNALING	56	-0.351542	-0.804959	0.70099	1	1	4781	tags=54%, list=31%, signal=78%
KEGG_ANTIGEN_PROCESSING_AND_PRESENTATION	56	-0.304768	-0.803777	0.689587	1	1	2597	tags=20%, list=17%, signal=24%
BIDUS_METASTASIS_UP	207	-0.253687	-0.801696	0.657895	1	1	4751	tags=40%, list=31%, signal=57%
MELLMAN_TUT1_TARGETS_UP	18	-0.242136	-0.800229	0.690249	1	1	4158	tags=28%, list=27%, signal=38%
REACTOME_GENERATION_OF_SECOND_MESSENGER_MOLECULES	30	-0.418892	-0.799077	0.729084	1	1	4291	tags=60%, list=28%, signal=83%
KEGG_MISMATCH_REPAIR	22	-0.310417	-0.799044	0.667335	1	1	4952	tags=50%, list=33%, signal=74%
CAFFAREL_RESPONSE_TO_THC_DN	26	-0.337239	-0.798665	0.701754	1	1	3522	tags=31%, list=23%, signal=40%
REACTOME_DNA_STRAND_ELONGATION	29	-0.389673	-0.798106	0.697154	1	1	3642	tags=34%, list=24%, signal=45%
KAPOSI_LIVER_CANCER_POOR_SURVIVAL_UP	16	-0.280129	-0.796556	0.739962	1	1	653	tags=19%, list=4%, signal=20%
XU_CREBBP_TARGETS_UP	22	-0.25325	-0.796531	0.771203	1	1	1762	tags=14%, list=12%, signal=15%
KEGG_MATURITY_ONSET_DIABETES_OF_THE_YOUNG	15	-0.424191	-0.795478	0.743487	1	1	3628	tags=53%, list=24%, signal=70%
GOLDRATH_ANTIGEN_RESPONSE	299	-0.267155	-0.794764	0.644135	1	1	2674	tags=31%, list=18%, signal=37%
REACTOME_AUTODEGRADATION_OF_CDH1_BY_CDH1_APC	55	-0.227941	-0.792513	0.629191	1	1	11772	tags=100%, list=77%, signal=439%
SMID_BREAST_CANCER_RELAPSE_IN_PLEURA_DN	27	-0.357326	-0.790062	0.796905	1	1	257	tags=19%, list=2%, signal=19%
BIOCARTA_CASPASE_PATHWAY	22	-0.326204	-0.78573	0.687375	1	1	4459	tags=41%, list=29%, signal=58%
REACTOME_ACTIVATION_OF_ATR_IN_RESPONSE_TO_REPLICATION_STRESS	33	-0.362751	-0.785303	0.668	1	1	4293	tags=42%, list=28%, signal=59%
JEON_SMAD6_TARGETS_DN	18	-0.350997	-0.785248	0.736948	1	1	1293	tags=33%, list=8%, signal=36%
KEGG_AMINO_SUGAR_AND_NUCLEOTIDE_SUGAR_METABOLISM	42	-0.251622	-0.781532	0.682975	1	1	3098	tags=24%, list=20%, signal=30%
KEGG_DRUG_METABOLISM_OTHER_ENZYMES	31	-0.307314	-0.78152	0.791506	1	1	988	tags=16%, list=6%, signal=17%
FLECHNER_PBL_KIDNEY_TRANSPLANT_OK_VS_DONOR_DN	40	-0.229061	-0.779679	0.763462	1	1	1191	tags=13%, list=8%, signal=14%
REACTOME_INFLUENZA_VIRAL_RNA_TRANSCRIPTION_AND_REPLICATION	77	-0.199191	-0.778722	0.675299	1	1	7118	tags=52%, list=47%, signal=97%
BIOCARTA_MTOR_PATHWAY	23	-0.193266	-0.778711	0.725451	1	1	12292	tags=100%, list=81%, signal=518%
WONG_EMBRYONIC_STEM_CELL_CORE	319	-0.253572	-0.774203	0.662109	1	1	3368	tags=28%, list=22%, signal=35%
REACTOME_RNA_POLYMERASE_II_TRANSCRIPTION	88	-0.164008	-0.7732	0.683267	1	1	5339	tags=34%, list=35%, signal=52%
LY_AGING_MIDDLE_DN	15	-0.457068	-0.772968	0.731707	1	1	2917	tags=60%, list=19%, signal=74%
REACTOME_COSTIMULATION_BY_THE_CD28_FAMILY	63	-0.3064	-0.772315	0.724551	1	1	4291	tags=46%, list=28%, signal=64%
MORI_MATURE_B_LYMPHOCYTE_DN	54	-0.269907	-0.77066	0.733202	1	1	1698	tags=24%, list=11%, signal=27%
REACTOME_SIGNALING_BY_WNT	56	-0.208317	-0.769263	0.716298	1	1	12070	tags=100%, list=79%, signal=480%
REACTOME_INORGANIC_CATION_ANION_SLC_TRANSPORTERS	67	-0.246052	-0.768151	0.89662	1	1	2326	tags=22%, list=15%, signal=26%
REACTOME_G2_M_CHECKPOINTS	38	-0.352825	-0.767931	0.684848	1	1	4293	tags=42%, list=28%, signal=58%
KEGG_DNA_REPLICATION	35	-0.325606	-0.767275	0.686508	1	1	3230	tags=31%, list=21%, signal=40%
REACTOME_METABLISM_OF_NUCLEOTIDES	61	-0.24213	-0.766507	0.796813	1	1	3246	tags=28%, list=21%, signal=35%
SMID_BREAST_CANCER_ERBB2_UP	134	-0.252006	-0.765821	0.823417	1	1	2041	tags=21%, list=13%, signal=24%
BIOCARTA_CREB_PATHWAY	23	-0.222014	-0.763476	0.756813	1	1	3187	tags=22%, list=21%, signal=27%
REACTOME_CDC20_PHOSPHO_APC_MEDIATED_DEGRADATION_OF_CYCLIN_A	59	-0.24468	-0.76271	0.665347	1	1	6690	tags=44%, list=44%, signal=78%
BREUHAHN_GROWTH_FACTOR_SIGNALING_IN_LIVER_CANCER	15	-0.255967	-0.761777	0.805845	1	1	1878	tags=27%, list=12%, signal=30%
REACTOME_METABOLISM_OF_CARBOHYDRATES	103	-0.195447	-0.761312	0.812016	1	1	3311	tags=22%, list=22%, signal=28%
KEGG_NUCLEOTIDE_EXCISION_REPAIR	42	-0.223497	-0.761009	0.693204	1	1	3510	tags=29%, list=23%, signal=37%
PRAMOONJAGO_SOX4_TARGETS_DN	49	-0.26522	-0.759706	0.732932	1	1	2272	tags=31%, list=15%, signal=36%
TARTE_PLASMA_CELL_VS_PLASMABLAST_DN	297	-0.240973	-0.758169	0.687251	1	1	3686	tags=28%, list=24%, signal=37%
REACTOME_SYNTHESIS_OF_DNA	84	-0.281128	-0.757745	0.69	1	1	3314	tags=21%, list=22%, signal=27%
BIOCARTA_IL12_PATHWAY	20	-0.353453	-0.757508	0.731898	1	1	3429	tags=50%, list=23%, signal=64%
BOYLAN_MULTIPLE_MYELOMA_C_CLUSTER_UP	33	-0.237112	-0.754543	0.808765	1	1	2752	tags=33%, list=18%, signal=41%
ALCALA_APOPTOSIS	82	-0.21143	-0.75315	0.713427	1	1	4676	tags=35%, list=31%, signal=51%
ZHAN_V2_LATE_DIFFERENTIATION_GENES	33	-0.218568	-0.751165	0.762575	1	1	194	tags=6%, list=1%, signal=6%
REACTOME_POST_TRANSLATIONAL_PROTEIN_MODIFICATION	39	-0.226509	-0.7503	0.751004	1	1	1638	tags=18%, list=11%, signal=20%
REACTOME_CELL_CYCLE_CHECKPOINTS	103	-0.259994	-0.748935	0.681275	1	1	3314	tags=22%, list=22%, signal=28%
KEGG_HOMOLOGOUS_RECOMBINATION	26	-0.26782	-0.748758	0.756809	1	1	5816	tags=46%, list=38%, signal=75%
REACTOME_REGULATION_OF_INSULIN_SECRETION	171	-0.166223	-0.748622	0.87037	1	1	2929	tags=21%, list=19%, signal=26%
RICKMAN_METASTASIS_DN	248	-0.202102	-0.74799	0.778641	1	1	4156	tags=36%, list=27%, signal=49%
TARTE_PLASMA_CELL_VS_B_LYMPHOCYTE_UP	78	-0.247751	-0.747329	0.713733	1	1	1542	tags=13%, list=10%, signal=14%
CHIANG_LIVER_CANCER_SUBCLASS_PROLIFERATION_UP	133	-0.303694	-0.746384	0.704724	1	1	2081	tags=29%, list=14%, signal=33%
REACTOME_G1_PHASE	16	-0.297755	-0.745878	0.762295	1	1	1718	tags=25%, list=11%, signal=28%
OKAWA_NEUROBLASTOMA_1P36_31_DELETION	18	-0.261273	-0.745286	0.817289	1	1	2057	tags=22%, list=14%, signal=26%
ELLWOOD_MYC_TARGETS_DN	34	-0.22468	-0.74471	0.847599	1	1	5499	tags=47%, list=36%, signal=73%
PUJANA_XPRSS_INT_NETWORK	159	-0.274285	-0.743756	0.683168	1	1	4509	tags=35%, list=30%, signal=49%
GARCIA_TARGETS_OF_FLI1_AND_DAX1_DN	139	-0.239354	-0.742461	0.709163	1	1	3164	tags=25%, list=21%, signal=31%
HOFFMANN_LARGE_TO_SMALL_PRE_BII_LYMPHOCYTE_UP	92	-0.313551	-0.742349	0.693387	1	1	2594	tags=32%, list=17%, signal=38%
JIANG_VHL_TARGETS	90	-0.170625	-0.742135	0.78501	1	1	3631	tags=26%, list=24%, signal=33%
REACTOME_G1_S_TRANSITION	95	-0.258611	-0.742005	0.682	1	1	3452	tags=25%, list=23%, signal=32%
MEINHOLD_OVARIAN_CANCER_LOW_GRADE_DN	18	-0.304764	-0.741817	0.739044	1	1	4332	tags=44%, list=28%, signal=62%
KEGG_PROTEIN_EXPORT	22	-0.263234	-0.740691	0.695652	1	1	3092	tags=23%, list=20%, signal=28%
KEGG_LYSINE_DEGRADATION	43	-0.192257	-0.739356	0.825203	1	1	3506	tags=30%, list=23%, signal=39%
REACTOME_MRNA_3_END_PROCESSING	34	-0.190141	-0.738061	0.755102	1	1	4229	tags=29%, list=28%, signal=41%
BIOCARTA_FAS_PATHWAY	30	-0.22794	-0.737047	0.797959	1	1	1062	tags=17%, list=7%, signal=18%
REACTOME_EXTENSION_OF_TELOMERES	28	-0.324646	-0.73585	0.720884	1	1	3230	tags=32%, list=21%, signal=41%
ACEVEDO_NORMAL_TISSUE_ADJACENT_TO_LIVER_TUMOR_DN	334	-0.16512	-0.73142	0.845261	1	1	4270	tags=33%, list=28%, signal=45%
YANG_BREAST_CANCER_ESR1_BULK_UP	16	-0.26349	-0.731359	0.82874	1	1	2658	tags=31%, list=17%, signal=38%
REACTOME_CELL_CYCLE_MITOTIC	292	-0.243098	-0.731082	0.671968	1	1	3929	tags=30%, list=26%, signal=39%
REACTOME_TRANSCRIPTION	159	-0.146314	-0.728947	0.828685	1	1	4948	tags=35%, list=32%, signal=52%
KEGG_APOPTOSIS	82	-0.1906	-0.727578	0.863727	1	1	3389	tags=29%, list=22%, signal=37%
PUJANA_BRCA2_PCC_NETWORK	407	-0.235927	-0.726123	0.713131	1	1	3314	tags=27%, list=22%, signal=33%
REACTOME_REGULATION_OF_ORNITHINE_DECARBOXYLASE	46	-0.227806	-0.725599	0.681905	1	1	11772	tags=100%, list=77%, signal=439%
REACTOME_ORC1_REMOVAL_FROM_CHROMATIN	59	-0.252466	-0.725168	0.712	1	1	6104	tags=36%, list=40%, signal=59%
RIZ_ERYTHROID_DIFFERENTIATION	66	-0.235775	-0.724683	0.72541	1	1	2419	tags=20%, list=16%, signal=23%
SCHLOSSER_MYC_AND_SERUM_RESPONSE_SYNERGY	33	-0.237581	-0.721494	0.711799	1	1	2116	tags=15%, list=14%, signal=18%
BIOCARTA_PROTEASOME_PATHWAY	19	-0.260995	-0.720022	0.842505	1	1	11261	tags=100%, list=74%, signal=383%
CHUNG_BLISTER_CYTOTOXICITY_UP	129	-0.195354	-0.719468	0.788845	1	1	2856	tags=21%, list=19%, signal=26%
GOLDRATH_HOMEOSTATIC_PROLIFERATION	151	-0.155392	-0.716682	0.811741	1	1	4592	tags=34%, list=30%, signal=49%
SMITH_LIVER_CANCER	30	-0.235101	-0.715939	0.878968	1	1	2363	tags=23%, list=16%, signal=28%
REACTOME_GLYCOLYSIS	18	-0.251044	-0.715504	0.836032	1	1	2219	tags=17%, list=15%, signal=19%
REACTOME_AMINO_ACID_TRANSPORT_ACROSS_THE_PLASMA_MEMBRANE	26	-0.290579	-0.714122	0.892368	1	1	2326	tags=31%, list=15%, signal=36%
REACTOME_SCF_SKP2_MEDIATED_DEGRADATION_OF_P27_P21	49	-0.227851	-0.71224	0.724272	1	1	11772	tags=100%, list=77%, signal=439%
MANALO_HYPOXIA_DN	282	-0.264711	-0.712093	0.705411	1	1	2917	tags=23%, list=19%, signal=28%
MOLENAAR_TARGETS_OF_CCND1_AND_CDK4_DN	58	-0.344119	-0.708024	0.74433	1	1	3695	tags=41%, list=24%, signal=54%
VECCHI_GASTRIC_CANCER_EARLY_UP	407	-0.255956	-0.705319	0.739837	1	1	2665	tags=25%, list=17%, signal=30%
KEGG_ALLOGRAFT_REJECTION	29	-0.342528	-0.702719	0.807322	1	1	3408	tags=31%, list=22%, signal=40%
WEIGEL_OXIDATIVE_STRESS_BY_TBH_AND_H2O2	33	-0.187353	-0.701515	0.916667	1	1	2764	tags=21%, list=18%, signal=26%
REACTOME_S_PHASE	98	-0.251839	-0.698611	0.719439	1	1	3642	tags=23%, list=24%, signal=31%
HOSHIDA_LIVER_CANCER_SUBCLASS_S2	106	-0.151757	-0.69007	0.861224	1	1	3948	tags=25%, list=26%, signal=33%
REACTOME_MEMBRANE_TRAFFICKING	77	-0.160647	-0.690038	0.82	1	1	6248	tags=49%, list=41%, signal=83%
MATTIOLI_MGUS_VS_PCL	108	-0.243662	-0.687889	0.817097	1	1	548	tags=10%, list=4%, signal=10%
REACTOME_GENES_INVOLVED_IN_APOPTOTIC_CLEAVAGE_OF_CELLULAR_PROTEINS	33	-0.208507	-0.686801	0.87395	1	1	3593	tags=30%, list=24%, signal=40%
HUANG_DASATINIB_RESISTANCE_DN	55	-0.207298	-0.684234	0.844758	1	1	3983	tags=38%, list=26%, signal=52%
REACTOME_AMINO_ACID_AND_OLIGOPEPTIDE_SLC_TRANSPORTERS	37	-0.274127	-0.682171	0.947589	1	1	2326	tags=30%, list=15%, signal=35%
RHODES_CANCER_META_SIGNATURE	52	-0.222537	-0.681843	0.75717	1	1	3181	tags=23%, list=21%, signal=29%
REACTOME_RNA_POLYMERASE_III_TRANSCRIPTION_INITIATION_FROM_TYPE_3_PROMOTER	21	-0.19557	-0.681636	0.837573	1	1	5661	tags=43%, list=37%, signal=68%
REACTOME_GLUCOSE_METABOLISM	50	-0.186381	-0.680947	0.921971	1	1	3311	tags=24%, list=22%, signal=31%
BIOCARTA_ATRBRCA_PATHWAY	21	-0.290167	-0.678902	0.778234	1	1	4157	tags=38%, list=27%, signal=52%
NAKAMURA_CANCER_MICROENVIRONMENT_DN	45	-0.273782	-0.67878	0.788732	1	1	3876	tags=33%, list=25%, signal=45%
NUNODA_RESPONSE_TO_DASATINIB_IMATINIB_UP	28	-0.242594	-0.676059	0.828974	1	1	1718	tags=18%, list=11%, signal=20%
MISSIAGLIA_REGULATED_BY_METHYLATION_DN	92	-0.279576	-0.674874	0.760314	1	1	3271	tags=35%, list=21%, signal=44%
KUROKAWA_LIVER_CANCER_CHEMOTHERAPY_DN	16	-0.255692	-0.674492	0.848233	1	1	3462	tags=25%, list=23%, signal=32%
ACEVEDO_LIVER_CANCER_WITH_H3K9ME3_DN	87	-0.198422	-0.673177	0.97619	1	1	3210	tags=29%, list=21%, signal=36%
SA_PTEN_PATHWAY	15	-0.218274	-0.672465	0.880252	1	1	4781	tags=47%, list=31%, signal=68%
REACTOME_CDT1_ASSOCIATION_WITH_THE_CDC6_ORC_ORIGIN_COMPLEX	50	-0.227866	-0.671682	0.742	1	1	11772	tags=100%, list=77%, signal=439%
MUELLER_PLURINET	278	-0.197619	-0.669581	0.764587	1	1	3738	tags=26%, list=25%, signal=34%
BREDEMEYER_RAG_SIGNALING_VIA_ATM_NOT_VIA_NFKB_DN	34	-0.180383	-0.668738	0.964948	1	1	2074	tags=21%, list=14%, signal=24%
KAUFFMANN_DNA_REPAIR_GENES	188	-0.178176	-0.668438	0.771654	1	1	4416	tags=29%, list=29%, signal=40%
REACTOME_SCF_BETA_TRCP_MEDIATED_DEGRADATION_OF_EMI1	46	-0.20818	-0.664934	0.803502	1	1	12070	tags=100%, list=79%, signal=481%
HORIUCHI_WTAP_TARGETS_DN	299	-0.232946	-0.663375	0.752475	1	1	3323	tags=34%, list=22%, signal=43%
KEGG_LYSOSOME	115	-0.162188	-0.653407	0.912109	1	1	4357	tags=30%, list=29%, signal=42%
DAIRKEE_CANCER_PRONE_RESPONSE_BPA	42	-0.186377	-0.651494	0.90927	1	1	1084	tags=10%, list=7%, signal=10%
GAZDA_DIAMOND_BLACKFAN_ANEMIA_PROGENITOR_DN	61	-0.187821	-0.651095	0.887129	1	1	1913	tags=16%, list=13%, signal=19%
KEGG_CELL_CYCLE	114	-0.212688	-0.649846	0.787276	1	1	3461	tags=29%, list=23%, signal=37%
WANG_RECURRENT_LIVER_CANCER_UP	16	-0.20939	-0.645345	0.904277	1	1	3510	tags=31%, list=23%, signal=41%
SAKAI_TUMOR_INFILTRATING_MONOCYTES_DN	78	-0.162216	-0.643822	0.84263	1	1	2341	tags=15%, list=15%, signal=18%
GOLUB_ALL_VS_AML_UP	18	-0.217065	-0.643116	0.853801	1	1	11929	tags=100%, list=78%, signal=461%
REACTOME_TRNA_AMINOACYLATION	40	-0.22476	-0.642351	0.750973	1	1	4944	tags=40%, list=32%, signal=59%
HAHTOLA_SEZARY_SYNDROM_DN	40	-0.287579	-0.642065	0.886905	1	1	1042	tags=20%, list=7%, signal=21%
LIN_MELANOMA_COPY_NUMBER_DN	36	-0.161657	-0.638599	0.888438	1	1	2366	tags=17%, list=16%, signal=20%
NIKOLSKY_BREAST_CANCER_16P13_AMPLICON	89	-0.178586	-0.63827	0.92623	1	1	3976	tags=29%, list=26%, signal=39%
REACTOME_PEPTIDE_CHAIN_ELONGATION	62	-0.182585	-0.635278	0.856589	1	1	7118	tags=56%, list=47%, signal=106%
KEGG_AMINOACYL_TRNA_BIOSYNTHESIS	41	-0.20601	-0.634333	0.78501	1	1	4465	tags=34%, list=29%, signal=48%
BIOCARTA_TEL_PATHWAY	18	-0.193357	-0.630398	0.912424	1	1	355	tags=6%, list=2%, signal=6%
REACTOME_MICRORNA_BIOGENESIS	17	-0.191151	-0.629589	0.908184	1	1	5202	tags=41%, list=34%, signal=62%
REACTOME_FANCONI_ANEMIA_PATHWAY	16	-0.293496	-0.626823	0.852227	1	1	3623	tags=31%, list=24%, signal=41%
BIOCARTA_DEATH_PATHWAY	32	-0.18914	-0.62601	0.891837	1	1	3593	tags=31%, list=24%, signal=41%
BIOCARTA_RACCYCD_PATHWAY	26	-0.181196	-0.62452	0.894523	1	1	4036	tags=27%, list=27%, signal=37%
BIOCARTA_TH1TH2_PATHWAY	15	-0.289346	-0.621901	0.861328	1	1	4653	tags=53%, list=31%, signal=77%
REACTOME_SIGNALING_BY_EGFR	45	-0.152066	-0.620692	0.917172	1	1	4372	tags=31%, list=29%, signal=44%
REACTOME_CYCLIN_E_ASSOCIATED_EVENTS_DURING_G1_S_TRANSITION_	55	-0.188749	-0.618075	0.810379	1	1	6104	tags=35%, list=40%, signal=57%
KEGG_PYRIMIDINE_METABOLISM	86	-0.178823	-0.615961	0.951807	1	1	3909	tags=31%, list=26%, signal=42%
REACTOME_VIF_MEDIATED_DEGRADATION_OF_APOBEC3G	45	-0.193941	-0.615716	0.852207	1	1	12286	tags=100%, list=81%, signal=516%
REACTOME_RNA_POL_II_CTD_PHOSPHORYLATION_AND_INTERACTION_WITH_CE	23	-0.179054	-0.61487	0.885827	1	1	6131	tags=43%, list=40%, signal=73%
REACTOME_ACTIVATED_TLR4_SIGNALLING	21	-0.258855	-0.613758	0.922156	1	1	3808	tags=38%, list=25%, signal=51%
REACTOME_SIGNALLING_TO_RAS	23	-0.203122	-0.61342	0.925403	1	1	4521	tags=39%, list=30%, signal=56%
WU_HBX_TARGETS_3_UP	16	-0.232967	-0.612108	0.919192	1	1	2511	tags=25%, list=16%, signal=30%
NOUZOVA_TRETINOIN_AND_H4_ACETYLATION	126	-0.121878	-0.609511	0.97551	1	1	4975	tags=29%, list=33%, signal=43%
REACTOME_GLOBAL_GENOMIC_NER	31	-0.209302	-0.602459	0.849398	1	1	3452	tags=26%, list=23%, signal=33%
REACTOME_DNA_REPAIR	99	-0.170934	-0.597774	0.859438	1	1	3737	tags=23%, list=25%, signal=31%
KOBAYASHI_EGFR_SIGNALING_24HR_DN	247	-0.254374	-0.595303	0.812	1	1	3271	tags=36%, list=21%, signal=45%
KEGG_NATURAL_KILLER_CELL_MEDIATED_CYTOTOXICITY	101	-0.200434	-0.593475	0.942116	1	1	3501	tags=30%, list=23%, signal=38%
PYEON_CANCER_HEAD_AND_NECK_VS_CERVICAL_UP	179	-0.185535	-0.584196	0.945607	1	1	2612	tags=22%, list=17%, signal=26%
REACTOME_MYD88_CASCADE	17	-0.267489	-0.582757	0.954455	1	1	3482	tags=41%, list=23%, signal=53%
REACTOME_IMMUNOREGULATORY_INTERACTIONS_BETWEEN_A_LYMPHOID_AND_A_NON_LYMPHOID_CELL	66	-0.256601	-0.581709	0.953398	1	1	2545	tags=32%, list=17%, signal=38%
REACTOME_TOLL_LIKE_RECEPTOR_4_CASCADE	24	-0.253502	-0.578901	0.933071	1	1	1668	tags=21%, list=11%, signal=23%
DUTTA_APOPTOSIS_VIA_NFKB	29	-0.199337	-0.578554	0.962891	1	1	3258	tags=28%, list=21%, signal=35%
WANG_BARRETTS_ESOPHAGUS_AND_ESOPHAGUS_CANCER_UP	24	-0.230954	-0.578156	0.978557	1	1	1198	tags=17%, list=8%, signal=18%
FURUKAWA_DUSP6_TARGETS_PCI35_DN	64	-0.259102	-0.570706	0.874251	1	1	3638	tags=42%, list=24%, signal=55%
REACTOME_RNA_POLYMERASE_III_TRANSCRIPTION_INITIATION	28	-0.154362	-0.569454	0.958678	1	1	5202	tags=36%, list=34%, signal=54%
FLECHNER_PBL_KIDNEY_TRANSPLANT_REJECTED_VS_OK_DN	43	-0.145019	-0.567181	0.959847	1	1	5893	tags=44%, list=39%, signal=72%
REACTOME_VIRAL_MRNA_TRANSLATION	62	-0.159239	-0.565881	0.917969	1	1	7118	tags=53%, list=47%, signal=100%
KEGG_GRAFT_VERSUS_HOST_DISEASE	31	-0.264328	-0.564128	0.965932	1	1	3408	tags=35%, list=22%, signal=46%
KEGG_TYPE_I_DIABETES_MELLITUS	34	-0.253504	-0.563806	0.957854	1	1	3558	tags=32%, list=23%, signal=42%
KEGG_AUTOIMMUNE_THYROID_DISEASE	29	-0.269317	-0.55471	0.957746	1	1	4653	tags=34%, list=31%, signal=50%
KOKKINAKIS_METHIONINE_DEPRIVATION_96HR_DN	71	-0.183397	-0.553997	0.96748	1	1	3302	tags=25%, list=22%, signal=32%
APPIERTO_RESPONSE_TO_FENRETINIDE_DN	37	-0.16888	-0.553804	0.933202	1	1	5048	tags=41%, list=33%, signal=60%
NIKOLSKY_BREAST_CANCER_16Q24_AMPLICON	43	-0.160204	-0.552481	0.964215	1	1	3850	tags=28%, list=25%, signal=37%
REACTOME_TOLL_LIKE_RECEPTOR_9_CASCADE	21	-0.232832	-0.551543	0.956	1	1	1668	tags=19%, list=11%, signal=21%
WIKMAN_ASBESTOS_LUNG_CANCER_DN	27	-0.221343	-0.545426	0.964	1	1	957	tags=15%, list=6%, signal=16%
LY_AGING_OLD_DN	47	-0.231587	-0.543613	0.879276	1	1	2917	tags=26%, list=19%, signal=31%
KEGG_N_GLYCAN_BIOSYNTHESIS	44	-0.160467	-0.54327	0.948617	1	1	3411	tags=25%, list=22%, signal=32%
REACTOME_SNRNP_ASSEMBLY	50	-0.187748	-0.540991	0.821569	1	1	3086	tags=20%, list=20%, signal=25%
REACTOME_DOUBLE_STRAND_BREAK_REPAIR	21	-0.196113	-0.537514	0.931452	1	1	3265	tags=19%, list=21%, signal=24%
LANDIS_ERBB2_BREAST_PRENEOPLASTIC_UP	15	-0.235315	-0.536542	0.961693	1	1	3164	tags=33%, list=21%, signal=42%
MARSON_FOXP3_TARGETS_STIMULATED_UP	21	-0.23052	-0.535008	0.967742	1	1	4101	tags=48%, list=27%, signal=65%
REACTOME_FORMATION_OF_A_POOL_OF_FREE_40S_SUBUNITS	72	-0.147062	-0.528384	0.949612	1	1	7118	tags=54%, list=47%, signal=101%
BIOCARTA_G2_PATHWAY	23	-0.219176	-0.513098	0.925403	1	1	2845	tags=26%, list=19%, signal=32%
REACTOME_M_G1_TRANSITION	58	-0.178969	-0.510883	0.846457	1	1	6104	tags=34%, list=40%, signal=57%
SCHUHMACHER_MYC_TARGETS_UP	66	-0.173341	-0.509698	0.904	1	1	1542	tags=12%, list=10%, signal=13%
PELLICCIOTTA_HDAC_IN_ANTIGEN_PRESENTATION_UP	62	-0.134438	-0.509682	0.901768	1	1	2738	tags=15%, list=18%, signal=18%
CHOW_RASSF1_TARGETS_UP	27	-0.178785	-0.508923	0.974843	1	1	1336	tags=11%, list=9%, signal=12%
REACTOME_ACTIVATION_OF_THE_PRE_REPLICATIVE_COMPLEX	28	-0.238821	-0.505691	0.886831	1	1	3314	tags=29%, list=22%, signal=36%
KEGG_RNA_POLYMERASE	26	-0.156538	-0.500657	0.933884	1	1	12851	tags=100%, list=84%, signal=639%
BENPORATH_ES_2	28	-0.207743	-0.497134	0.983505	1	1	4493	tags=39%, list=30%, signal=56%
BIOCARTA_CTLA4_PATHWAY	18	-0.256302	-0.493582	0.969636	1	1	4653	tags=50%, list=31%, signal=72%
REACTOME_HIV_LIFE_CYCLE	99	-0.132057	-0.491833	0.925049	1	1	2742	tags=15%, list=18%, signal=18%
FAELT_B_CLL_WITH_VH3_21_UP	44	-0.168157	-0.48244	0.978599	1	1	2511	tags=16%, list=16%, signal=19%
REACTOME_INFLUENZA_LIFE_CYCLE	114	-0.120535	-0.47432	0.937378	1	1	13409	tags=100%, list=88%, signal=830%
REACTOME_MRNA_SPLICING_MINOR_PATHWAY	41	-0.133485	-0.459579	0.958251	1	1	5202	tags=34%, list=34%, signal=52%
REACTOME_STABILIZATION_OF_P53	44	-0.142961	-0.459384	0.965451	1	1	13060	tags=100%, list=86%, signal=700%
REACTOME_LATE_PHASE_OF_HIV_LIFE_CYCLE	86	-0.120975	-0.451998	0.957831	1	1	5339	tags=33%, list=35%, signal=50%
REACTOME_TRANSLATION	96	-0.120391	-0.450643	0.957364	0.998157	1	13409	tags=100%, list=88%, signal=831%
REACTOME_DNA_REPLICATION_PRE_INITIATION	72	-0.14845	-0.424934	0.902	0.999623	1	3314	tags=17%, list=22%, signal=21%
REACTOME_HOMOLOGOUS_RECOMBINATION_REPAIR	15	-0.16375	-0.416553	0.991837	0.99838	1	6813	tags=60%, list=45%, signal=108%
KEGG_PRIMARY_IMMUNODEFICIENCY	33	-0.161561	-0.319812	1	1	1	2999	tags=21%, list=20%, signal=26%
NIKOLSKY_BREAST_CANCER_19Q13.1_AMPLICON	18	-0.133871	-0.258675	1	0.999916	1	2477	tags=17%, list=16%, signal=20%

## Sheet: Adjacent_C3
NAME	SIZE	ES	NES	NOM p-val	FDR q-val	FWER p-val	RANK AT MAX	LEADING EDGE
V$AREB6_03	149	0.529198	1.8087	0	0.368618	0.086	2631	tags=30%, list=17%, signal=36%
V$PAX_Q6	167	0.565917	1.79537	0	0.216454	0.098	2052	tags=25%, list=13%, signal=29%
V$CREB_Q2	180	0.532574	1.78906	0	0.147944	0.103	1354	tags=19%, list=9%, signal=20%
V$ATF_01	187	0.585725	1.78387	0	0.116424	0.107	1865	tags=24%, list=12%, signal=26%
V$CEBP_Q2	154	0.643124	1.77555	0	0.107649	0.119	2602	tags=40%, list=17%, signal=47%
V$IK1_01	180	0.58702	1.77173	0	0.0919289	0.124	1746	tags=27%, list=11%, signal=30%
V$CHOP_01	156	0.588509	1.7698	0	0.079743	0.126	2978	tags=38%, list=20%, signal=47%
V$STAT5A_01	167	0.620862	1.76974	0	0.0700732	0.126	1774	tags=29%, list=12%, signal=33%
TTGGAGA,MIR-515-5P,MIR-519E	116	0.494651	1.76763	0	0.0648287	0.131	1999	tags=22%, list=13%, signal=25%
CTCCAAG,MIR-432	59	0.536413	1.76725	0	0.0583458	0.131	2076	tags=22%, list=14%, signal=25%
V$IK3_01	140	0.602251	1.75741	0	0.056596	0.145	2629	tags=36%, list=17%, signal=43%
V$STAT6_01	162	0.610559	1.757	0	0.0533673	0.145	1790	tags=27%, list=12%, signal=30%
V$ETS1_B	170	0.507135	1.75389	0	0.051291	0.153	2620	tags=28%, list=17%, signal=34%
GGCAGCT,MIR-22	180	0.46515	1.75106	0	0.0486897	0.154	2810	tags=28%, list=18%, signal=34%
V$ETS2_B	187	0.567044	1.75088	0	0.0456466	0.154	2477	tags=34%, list=16%, signal=40%
V$AREB6_01	159	0.503478	1.75054	0	0.0430237	0.154	2355	tags=24%, list=15%, signal=28%
TTCYRGAA_UNKNOWN	197	0.547563	1.74847	0	0.0422595	0.158	1993	tags=23%, list=13%, signal=26%
V$STAT5B_01	165	0.619361	1.74152	0	0.0425863	0.17	1784	tags=31%, list=12%, signal=35%
V$CREB_Q4	173	0.496667	1.73467	0	0.0444718	0.186	1354	tags=17%, list=9%, signal=19%
V$P53_DECAMER_Q2	176	0.509532	1.72875	0	0.0450086	0.195	2595	tags=29%, list=17%, signal=35%
V$E4F1_Q6	189	0.550647	1.72822	0	0.0429627	0.195	2185	tags=24%, list=14%, signal=28%
ACATTCC,MIR-1,MIR-206	250	0.533536	1.72798	0	0.0420137	0.195	2088	tags=24%, list=14%, signal=27%
V$STAT_01	169	0.573441	1.72688	0	0.0405832	0.196	1880	tags=27%, list=12%, signal=30%
V$TFIIA_Q6	183	0.583127	1.72326	0	0.0402209	0.199	2039	tags=29%, list=13%, signal=33%
V$STAT5A_03	161	0.592248	1.7221	0	0.0392776	0.2	2707	tags=33%, list=18%, signal=40%
CGTSACG_V$PAX3_B	97	0.531034	1.72148	0	0.0366655	0.2	1829	tags=22%, list=12%, signal=24%
V$GCM_Q2	148	0.532622	1.72111	0	0.0354422	0.2	2944	tags=30%, list=19%, signal=37%
GGGYGTGNY_UNKNOWN	434	0.459054	1.71969	0	0.0351335	0.202	2490	tags=25%, list=16%, signal=29%
V$AR_01	96	0.558707	1.71772	0	0.0345292	0.205	2196	tags=28%, list=14%, signal=33%
V$SOX9_B1	168	0.599473	1.71658	0	0.0338667	0.209	2043	tags=33%, list=13%, signal=37%
TTGGGAG,MIR-150	67	0.595291	1.71573	0	0.0330427	0.209	3834	tags=48%, list=25%, signal=64%
GTGACGY_V$E4F1_Q6	430	0.397993	1.71512	0	0.0312741	0.211	2563	tags=19%, list=17%, signal=22%
V$NGFIC_01	161	0.474218	1.71131	0	0.0317993	0.215	3365	tags=35%, list=22%, signal=45%
V$MYB_Q3	153	0.460387	1.71	0	0.0311793	0.217	2283	tags=22%, list=15%, signal=26%
GTGCAAA,MIR-507	97	0.596166	1.70919	0	0.0307677	0.217	2343	tags=33%, list=15%, signal=39%
YYCATTCAWW_UNKNOWN	134	0.585623	1.70866	0	0.0301552	0.219	1921	tags=28%, list=13%, signal=31%
CCTNTMAGA_UNKNOWN	85	0.538951	1.70819	0	0.029507	0.22	2825	tags=36%, list=19%, signal=45%
GAGCCAG,MIR-149	116	0.424496	1.70658	0	0.0294949	0.224	3468	tags=34%, list=23%, signal=44%
V$YY1_01	166	0.548602	1.70431	0	0.0305269	0.227	2733	tags=30%, list=18%, signal=36%
CCCNNGGGAR_V$OLF1_01	209	0.529364	1.70386	0	0.0300139	0.228	2614	tags=32%, list=17%, signal=38%
V$PAX5_01	104	0.466548	1.70169	0	0.0297239	0.233	2590	tags=25%, list=17%, signal=30%
GAGACTG,MIR-452	74	0.504541	1.69633	0	0.0312984	0.245	681	tags=9%, list=4%, signal=10%
V$ER_Q6_01	162	0.470966	1.69464	0	0.0321583	0.247	1961	tags=20%, list=13%, signal=23%
V$CEBPA_01	164	0.546671	1.69165	0	0.0304202	0.254	2733	tags=38%, list=18%, signal=46%
WGTTNNNNNAAA_UNKNOWN	356	0.570678	1.69153	0	0.0299043	0.255	2349	tags=32%, list=15%, signal=37%
V$LFA1_Q6	163	0.556704	1.68999	0	0.0296332	0.26	2624	tags=33%, list=17%, signal=40%
TGGNNNNNNKCCAR_UNKNOWN	275	0.548408	1.68997	0	0.0290845	0.26	2624	tags=34%, list=17%, signal=40%
V$MZF1_01	159	0.524284	1.68762	0	0.0291765	0.264	2962	tags=36%, list=19%, signal=44%
CATTGTYY_V$SOX9_B1	244	0.559746	1.68675	0	0.0288434	0.264	1880	tags=26%, list=12%, signal=29%
V$AP2REP_01	114	0.579091	1.68606	0	0.028409	0.264	2624	tags=34%, list=17%, signal=41%
AAAYWAACM_V$HFH4_01	167	0.631068	1.68553	0	0.0279992	0.264	2195	tags=36%, list=14%, signal=42%
GTGGTGA,MIR-197	50	0.562345	1.68472	0	0.0277073	0.266	2637	tags=28%, list=17%, signal=34%
V$CEBP_Q2_01	181	0.571468	1.68265	0	0.0271806	0.27	2440	tags=33%, list=16%, signal=38%
V$EGR2_01	127	0.440263	1.68119	0	0.0268596	0.272	2901	tags=28%, list=19%, signal=35%
CACTGCC,MIR-34A,MIR-34C,MIR-449	230	0.474721	1.68114	0	0.0260358	0.272	3102	tags=32%, list=20%, signal=40%
AGGAAGC,MIR-516-3P	85	0.532941	1.68074	0	0.0258086	0.272	2641	tags=29%, list=17%, signal=35%
V$OCT1_Q5_01	167	0.592265	1.67852	0	0.0256848	0.277	2444	tags=34%, list=16%, signal=40%
TTCYNRGAA_V$STAT5B_01	213	0.538413	1.67729	0	0.0255801	0.282	2195	tags=27%, list=14%, signal=31%
TGCACTG,MIR-148A,MIR-152,MIR-148B	244	0.515717	1.67716	0	0.0252788	0.283	3194	tags=34%, list=21%, signal=42%
V$P300_01	163	0.478404	1.67656	0	0.0250129	0.283	2797	tags=28%, list=18%, signal=33%
V$CIZ_01	142	0.597042	1.67459	0	0.0248674	0.286	2512	tags=39%, list=16%, signal=46%
AGCATTA,MIR-155	108	0.518833	1.67445	0	0.0245316	0.286	1745	tags=20%, list=11%, signal=23%
WGGAATGY_V$TEF1_Q6	236	0.548663	1.67416	0	0.024248	0.286	2034	tags=28%, list=13%, signal=32%
V$LMO2COM_02	155	0.556127	1.67112	0	0.024483	0.294	2735	tags=35%, list=18%, signal=42%
ATGCTGC,MIR-103,MIR-107	168	0.545439	1.66864	0	0.0244291	0.298	2697	tags=32%, list=18%, signal=39%
V$MYCMAX_02	174	0.458141	1.66802	0	0.0247799	0.299	2852	tags=25%, list=19%, signal=30%
AATGTGA,MIR-23A,MIR-23B	332	0.487579	1.6677	0	0.0246719	0.3	2847	tags=29%, list=19%, signal=35%
V$P53_02	167	0.53735	1.66638	0	0.0246175	0.302	2815	tags=36%, list=18%, signal=44%
TGGTGCT,MIR-29A,MIR-29B,MIR-29C	412	0.498331	1.6656	0	0.0244908	0.303	2204	tags=25%, list=14%, signal=28%
V$OCT_Q6	168	0.561245	1.66496	0	0.0243422	0.305	2444	tags=32%, list=16%, signal=37%
RNGTGGGC_UNKNOWN	483	0.477563	1.66427	0	0.0241036	0.306	2624	tags=28%, list=17%, signal=33%
V$BRN2_01	153	0.581645	1.66347	0	0.0239009	0.306	2580	tags=35%, list=17%, signal=42%
V$ZIC1_01	176	0.519411	1.66297	0	0.0237462	0.307	2993	tags=34%, list=20%, signal=41%
V$HFH1_01	163	0.569541	1.66126	0	0.0236848	0.311	2580	tags=34%, list=17%, signal=40%
V$OCT_C	166	0.557654	1.66124	0	0.0234062	0.311	2533	tags=34%, list=17%, signal=40%
GCTTGAA,MIR-498	89	0.609351	1.65818	0	0.0227081	0.318	2541	tags=31%, list=17%, signal=38%
TGCTGCT,MIR-15A,MIR-16,MIR-15B,MIR-195,MIR-424,MIR-497	467	0.43328	1.65744	0	0.0223026	0.318	3067	tags=27%, list=20%, signal=32%
V$CREBP1_Q2	168	0.543012	1.65733	0	0.022167	0.318	1829	tags=25%, list=12%, signal=28%
V$TATA_C	193	0.582071	1.65679	0	0.0218173	0.319	1927	tags=29%, list=13%, signal=33%
V$OCT1_B	172	0.555507	1.65553	0	0.021406	0.321	2444	tags=33%, list=16%, signal=38%
V$AML_Q6	166	0.54048	1.65536	0	0.0212065	0.322	1743	tags=23%, list=11%, signal=26%
V$OCT1_06	169	0.575632	1.65477	0	0.0206229	0.322	2742	tags=36%, list=18%, signal=44%
V$GATA3_01	147	0.564196	1.65404	0	0.0202838	0.324	2741	tags=37%, list=18%, signal=45%
TGTTTGY_V$HNF3_Q6	471	0.501568	1.65361	0	0.0201395	0.324	2607	tags=30%, list=17%, signal=35%
V$XBP1_01	91	0.502099	1.65337	0	0.0199788	0.324	2893	tags=29%, list=19%, signal=35%
ATGTCAC,MIR-489	74	0.577451	1.65037	0	0.0199381	0.334	2547	tags=35%, list=17%, signal=42%
TGCCAAR_V$NF1_Q6	452	0.579271	1.65033	0	0.0197585	0.334	2733	tags=37%, list=18%, signal=44%
V$NF1_Q6	177	0.511082	1.64816	0	0.0200308	0.338	2506	tags=28%, list=16%, signal=33%
V$MYOD_01	147	0.488244	1.64746	0	0.0199669	0.338	2741	tags=27%, list=18%, signal=33%
GTGCAAT,MIR-25,MIR-32,MIR-92,MIR-363,MIR-367	242	0.48976	1.64745	0	0.0197917	0.338	2531	tags=28%, list=17%, signal=33%
CAGGTA_V$AREB6_01	464	0.461419	1.64596	0	0.0201735	0.342	2902	tags=30%, list=19%, signal=36%
V$CREBP1CJUN_01	181	0.481711	1.64552	0	0.0198881	0.343	2563	tags=27%, list=17%, signal=32%
V$MEF2_03	153	0.610838	1.64439	0	0.0199209	0.346	2742	tags=41%, list=18%, signal=50%
AAAYRNCTG_UNKNOWN	237	0.540898	1.64336	0	0.0201027	0.353	2973	tags=34%, list=20%, signal=41%
V$EGR1_01	176	0.416714	1.64263	0	0.0200648	0.355	3967	tags=35%, list=26%, signal=46%
GTGACTT,MIR-224	130	0.535714	1.64169	0	0.0200793	0.358	1547	tags=21%, list=10%, signal=23%
V$STAT_Q6	168	0.486151	1.64129	0	0.0198413	0.359	2546	tags=29%, list=17%, signal=34%
V$FOXJ2_01	127	0.642368	1.64115	0	0.0197241	0.359	2632	tags=41%, list=17%, signal=49%
V$BACH1_01	170	0.494933	1.63949	0	0.0194596	0.365	3274	tags=32%, list=21%, signal=41%
V$AP3_Q6	157	0.572779	1.63884	0	0.0194607	0.366	2635	tags=34%, list=17%, signal=41%
V$SP1_Q4_01	159	0.417667	1.63822	0	0.0194763	0.367	2590	tags=22%, list=17%, signal=26%
V$NFKB_C	181	0.456196	1.63775	0	0.0194126	0.368	2440	tags=23%, list=16%, signal=27%
V$AREB6_04	176	0.57695	1.63534	0	0.0192282	0.377	2195	tags=34%, list=14%, signal=39%
V$FOXO4_01	160	0.540028	1.63427	0	0.0188414	0.381	3388	tags=44%, list=22%, signal=56%
V$STAT6_02	166	0.497699	1.63351	0	0.0187966	0.382	2693	tags=30%, list=18%, signal=35%
V$HNF3_Q6	126	0.64876	1.63285	0	0.0185944	0.384	2327	tags=40%, list=15%, signal=47%
TCCAGAG,MIR-518C	99	0.547379	1.63251	0	0.018592	0.385	2795	tags=32%, list=18%, signal=39%
V$EFC_Q6	172	0.516085	1.63225	0	0.0185016	0.385	3198	tags=33%, list=21%, signal=41%
V$PITX2_Q2	157	0.562684	1.63176	0	0.0185042	0.386	2600	tags=34%, list=17%, signal=40%
ACCTGTTG_UNKNOWN	93	0.543358	1.63174	0	0.0184191	0.387	2599	tags=31%, list=17%, signal=37%
TGCCTTA,MIR-124A	458	0.440825	1.6315	0	0.0182963	0.387	3039	tags=29%, list=20%, signal=35%
V$HNF4_Q6	169	0.4346	1.63146	0	0.0181751	0.387	2508	tags=25%, list=16%, signal=29%
V$ER_Q6_02	163	0.481034	1.6293	0	0.0180945	0.391	2656	tags=27%, list=17%, signal=32%
TGANNYRGCA_V$TCF11MAFG_01	189	0.520098	1.62911	0	0.0180171	0.391	2813	tags=31%, list=18%, signal=37%
TAAWWATAG_V$RSRFC4_Q2	98	0.618793	1.62733	0	0.0178569	0.396	1862	tags=31%, list=12%, signal=35%
YATGNWAAT_V$OCT_C	228	0.569155	1.6272	0	0.0176625	0.396	2533	tags=32%, list=17%, signal=38%
GTGGGTGK_UNKNOWN	189	0.567578	1.62712	0	0.0175715	0.397	2487	tags=33%, list=16%, signal=39%
V$USF_02	180	0.431125	1.62589	0	0.0177054	0.398	1620	tags=13%, list=11%, signal=15%
V$DR4_Q2	161	0.491306	1.62506	0	0.0176212	0.401	3090	tags=34%, list=20%, signal=42%
CTCTGGA,MIR-520A,MIR-525	121	0.433729	1.6249	0	0.0175502	0.401	2727	tags=25%, list=18%, signal=30%
WTTGKCTG_UNKNOWN	331	0.480788	1.62478	0	0.0174925	0.403	2295	tags=26%, list=15%, signal=30%
V$HSF1_01	159	0.623479	1.62454	0	0.0174319	0.403	2007	tags=34%, list=13%, signal=39%
V$IK2_01	186	0.527137	1.62416	0	0.0174336	0.406	2440	tags=31%, list=16%, signal=36%
RGAANNTTC_V$HSF1_01	282	0.567508	1.62409	0	0.0173322	0.406	2246	tags=32%, list=15%, signal=37%
CTGCAGY_UNKNOWN	476	0.554947	1.62189	0	0.0172018	0.411	3304	tags=39%, list=22%, signal=49%
V$OCT1_01	168	0.533018	1.62183	0	0.0171161	0.411	2444	tags=29%, list=16%, signal=34%
V$FOXD3_01	133	0.634944	1.6193	0	0.017015	0.418	2524	tags=41%, list=17%, signal=49%
V$MAZ_Q6	114	0.459664	1.61919	0	0.0168368	0.418	3121	tags=31%, list=20%, signal=38%
V$NFE2_01	178	0.562067	1.61639	0	0.0167778	0.422	2835	tags=38%, list=19%, signal=46%
GGARNTKYCCA_UNKNOWN	56	0.573029	1.61442	0	0.016514	0.424	2056	tags=32%, list=13%, signal=37%
V$CEBPB_02	181	0.513629	1.61441	0	0.0164358	0.424	2507	tags=31%, list=16%, signal=37%
STTTCRNTTT_V$IRF_Q6	134	0.526761	1.61372	0	0.0163433	0.425	1947	tags=25%, list=13%, signal=29%
V$SRF_C	162	0.725502	1.61365	0	0.0161815	0.425	1754	tags=40%, list=12%, signal=45%
V$AP2_Q6	166	0.435949	1.61326	0	0.0161544	0.427	3086	tags=29%, list=20%, signal=36%
V$HNF4ALPHA_Q6	174	0.462359	1.6128	0	0.0161678	0.428	2248	tags=23%, list=15%, signal=27%
V$RSRFC4_01	149	0.616095	1.61268	0	0.0161192	0.428	2742	tags=42%, list=18%, signal=51%
V$HFH3_01	130	0.630326	1.61194	0	0.0160568	0.431	2563	tags=41%, list=17%, signal=49%
TGAYRTCA_V$ATF3_Q6	341	0.499153	1.61031	0	0.0161383	0.435	2452	tags=27%, list=16%, signal=31%
V$AP2_Q6_01	164	0.512245	1.61022	0	0.0160668	0.435	3106	tags=34%, list=20%, signal=42%
V$E2F1_Q3_01	171	0.429868	1.609	0	0.0162215	0.437	2217	tags=20%, list=15%, signal=24%
V$RP58_01	148	0.592739	1.60653	0	0.0163598	0.444	3521	tags=46%, list=23%, signal=59%
V$NFAT_Q4_01	178	0.556645	1.60452	0	0.0166458	0.447	2007	tags=30%, list=13%, signal=34%
V$HFH4_01	134	0.588438	1.60193	0	0.0164665	0.45	2632	tags=37%, list=17%, signal=45%
AAANWWTGC_UNKNOWN	142	0.613448	1.6003	0	0.0164952	0.456	2349	tags=35%, list=15%, signal=41%
V$OCT1_Q6	166	0.540718	1.59924	0	0.0164356	0.459	2444	tags=34%, list=16%, signal=40%
TGCTGAY_UNKNOWN	335	0.518419	1.59901	0	0.0163328	0.46	2547	tags=30%, list=17%, signal=36%
CAGCAGG,MIR-370	122	0.471581	1.59849	0	0.0162917	0.461	3486	tags=30%, list=23%, signal=39%
V$AP1_C	193	0.502119	1.59753	0	0.01631	0.463	2752	tags=31%, list=18%, signal=37%
V$EGR_Q6	184	0.48297	1.59735	0	0.0162042	0.463	3602	tags=37%, list=24%, signal=48%
YTATTTTNR_V$MEF2_02	419	0.561246	1.59629	0	0.0161963	0.467	1973	tags=30%, list=13%, signal=33%
V$SRF_Q6	183	0.704831	1.59584	0	0.0161259	0.468	1754	tags=40%, list=12%, signal=45%
V$HNF3ALPHA_Q6	142	0.586761	1.59492	0	0.0161354	0.471	2379	tags=36%, list=16%, signal=42%
V$IPF1_Q4	143	0.517724	1.59186	0	0.0162476	0.481	2440	tags=29%, list=16%, signal=34%
GTGCCAA,MIR-96	246	0.500706	1.59115	0	0.0161992	0.481	2379	tags=26%, list=16%, signal=31%
TTANWNANTGGM_UNKNOWN	38	0.645163	1.59008	0	0.016121	0.483	1822	tags=37%, list=12%, signal=42%
V$GATA1_05	166	0.543939	1.58603	0	0.0161527	0.491	2542	tags=33%, list=17%, signal=39%
GCTNWTTGK_UNKNOWN	199	0.436438	1.58587	0	0.0160821	0.491	2327	tags=23%, list=15%, signal=27%
V$FREAC2_01	174	0.513374	1.58172	0	0.0166114	0.498	3035	tags=36%, list=20%, signal=45%
V$SRF_Q5_01	167	0.683355	1.5802	0	0.0166675	0.501	1754	tags=37%, list=12%, signal=41%
V$PAX4_02	154	0.562701	1.5792	0	0.0166893	0.504	2888	tags=37%, list=19%, signal=45%
WTGAAAT_UNKNOWN	365	0.520642	1.5789	0	0.0166846	0.504	2075	tags=27%, list=14%, signal=30%
V$FOX_Q2	138	0.561754	1.57354	0	0.0167623	0.516	3118	tags=38%, list=20%, signal=47%
CTAWWWATA_V$RSRFC4_Q2	219	0.557555	1.56953	0	0.0172213	0.527	2742	tags=36%, list=18%, signal=43%
CTACCTC,LET-7A,LET-7B,LET-7C,LET-7D,LET-7E,LET-7F,MIR-98,LET-7G,LET-7I	309	0.420759	1.56906	0	0.0172688	0.527	2683	tags=25%, list=18%, signal=30%
V$MYB_Q5_01	159	0.44228	1.5658	0	0.0176788	0.536	2283	tags=21%, list=15%, signal=25%
V$CDPCR1_01	75	0.582146	1.56154	0	0.0181359	0.542	2058	tags=29%, list=14%, signal=34%
V$IRF1_01	166	0.521883	1.56067	0	0.0182572	0.544	2015	tags=28%, list=13%, signal=32%
V$OCT1_02	139	0.610731	1.55987	0	0.0183429	0.546	2742	tags=40%, list=18%, signal=48%
V$GATA_Q6	125	0.511558	1.5546	0	0.0186554	0.553	2418	tags=34%, list=16%, signal=40%
V$OLF1_01	162	0.469104	1.5536	0	0.0188084	0.557	2887	tags=29%, list=19%, signal=35%
V$NCX_01	105	0.540656	1.55252	0	0.018966	0.559	2624	tags=31%, list=17%, signal=38%
V$NMYC_01	177	0.358109	1.54937	0	0.0191812	0.562	2990	tags=24%, list=20%, signal=29%
V$NKX62_Q2	154	0.56623	1.54671	0	0.0192847	0.568	2379	tags=30%, list=16%, signal=35%
TAATTA_V$CHX10_01	487	0.470963	1.5452	0	0.0196168	0.571	2978	tags=32%, list=20%, signal=38%
V$ARP1_01	100	0.510141	1.54432	0	0.0196589	0.572	2181	tags=27%, list=14%, signal=31%
V$IRF7_01	170	0.480679	1.53674	0	0.0204832	0.588	2931	tags=31%, list=19%, signal=37%
V$HNF1_01	141	0.470534	1.53607	0	0.0204348	0.59	2821	tags=34%, list=19%, signal=41%
V$CDC5_01	174	0.586182	1.53583	0	0.0204124	0.59	2746	tags=38%, list=18%, signal=46%
CCAWWNAAGG_V$SRF_Q4	66	0.763746	1.51662	0	0.0235645	0.634	1754	tags=53%, list=12%, signal=60%
V$TCF1P_Q6	159	0.46812	1.62036	0.00195312	0.0170615	0.415	2978	tags=28%, list=20%, signal=35%
V$TATA_01	159	0.553004	1.63479	0.00198413	0.0190484	0.38	2411	tags=30%, list=16%, signal=35%
V$MTF1_Q4	170	0.524908	1.75948	0.00198807	0.0615552	0.145	2838	tags=31%, list=19%, signal=37%
SMTTTTGT_UNKNOWN	282	0.506296	1.63329	0.00198807	0.0186953	0.382	3334	tags=37%, list=22%, signal=46%
GTTRYCATRR_UNKNOWN	98	0.589334	1.59066	0.00198807	0.015989	0.482	2598	tags=37%, list=17%, signal=44%
CTGYNNCTYTAA_UNKNOWN	56	0.530833	1.59193	0.00199203	0.0163035	0.481	890	tags=18%, list=6%, signal=19%
V$CREB_01	182	0.461267	1.6255	0.00199601	0.0175601	0.4	2563	tags=25%, list=17%, signal=30%
V$CREL_01	172	0.512191	1.68375	0.002	0.0274469	0.267	3665	tags=39%, list=24%, signal=51%
V$LEF1_Q2	142	0.459158	1.66106	0.00200401	0.023134	0.311	2460	tags=23%, list=16%, signal=27%
V$STAT3_02	96	0.572642	1.63542	0.00200803	0.0193609	0.377	2349	tags=34%, list=15%, signal=40%
V$ATF1_Q6	167	0.562671	1.60668	0.00200803	0.0164263	0.444	2563	tags=33%, list=17%, signal=39%
V$AHR_01	47	0.474424	1.6396	0.00201207	0.0195586	0.365	2978	tags=34%, list=20%, signal=42%
V$NFAT_Q6	155	0.541834	1.63695	0.00201207	0.0194565	0.372	2186	tags=32%, list=14%, signal=37%
V$ATF6_01	80	0.55035	1.59739	0.00201207	0.0162632	0.463	1403	tags=20%, list=9%, signal=22%
V$SMAD3_Q6	146	0.524309	1.56043	0.00201207	0.0182533	0.545	2944	tags=36%, list=19%, signal=45%
YNGTTNNNATT_UNKNOWN	219	0.510464	1.54878	0.00201207	0.0191981	0.563	2458	tags=28%, list=16%, signal=33%
V$HAND1E47_01	163	0.519791	1.53582	0.00201207	0.0203642	0.59	2367	tags=28%, list=16%, signal=33%
V$SRF_01	43	0.793078	1.50275	0.00201207	0.026101	0.66	1484	tags=53%, list=10%, signal=59%
V$ATF3_Q6	171	0.558241	1.63444	0.0020202	0.0189357	0.38	1354	tags=23%, list=9%, signal=25%
V$SP1_01	165	0.477829	1.62954	0.0020202	0.018303	0.39	2990	tags=32%, list=20%, signal=39%
TATTATA,MIR-374	221	0.490492	1.59727	0.0020202	0.0161462	0.463	2967	tags=35%, list=19%, signal=43%
V$TEF1_Q6	145	0.498983	1.59456	0.0020202	0.0160594	0.471	1336	tags=18%, list=9%, signal=19%
V$OCT1_05	161	0.572032	1.58699	0.0020202	0.0161696	0.489	2208	tags=30%, list=14%, signal=35%
V$USF_Q6_01	153	0.359192	1.57543	0.0020202	0.0167872	0.514	2535	tags=20%, list=17%, signal=23%
CACCAGC,MIR-138	164	0.526118	1.69877	0.00202429	0.0303189	0.24	1546	tags=23%, list=10%, signal=25%
V$FREAC3_01	162	0.584748	1.63645	0.00202429	0.0194196	0.374	2195	tags=32%, list=14%, signal=37%
V$SP1_Q2_01	166	0.510482	1.62295	0.00202429	0.0172709	0.409	2250	tags=28%, list=15%, signal=32%
V$TCF11_01	147	0.524872	1.60846	0.00202429	0.0162518	0.437	2547	tags=29%, list=17%, signal=35%
TGACGTCA_V$ATF3_Q6	161	0.458868	1.58598	0.00202429	0.0161016	0.491	2563	tags=26%, list=17%, signal=31%
GGATTA_V$PITX2_Q2	345	0.524231	1.57396	0.00202429	0.016809	0.515	2418	tags=30%, list=16%, signal=35%
V$SMAD_Q6	155	0.516751	1.67415	0.0020284	0.0239159	0.286	3093	tags=38%, list=20%, signal=47%
V$HNF3B_01	135	0.629873	1.65489	0.0020284	0.0210354	0.322	2821	tags=47%, list=19%, signal=58%
TCANNTGAY_V$SREBP1_01	316	0.361636	1.63533	0.0020284	0.0190899	0.377	2988	tags=20%, list=20%, signal=24%
V$CEBPDELTA_Q6	160	0.574591	1.61983	0.0020284	0.0170362	0.416	2440	tags=33%, list=16%, signal=39%
V$TAXCREB_01	96	0.457376	1.61629	0.0020284	0.016701	0.422	3151	tags=29%, list=21%, signal=37%
V$ZIC3_01	182	0.595821	1.64579	0.00203252	0.020029	0.342	2262	tags=35%, list=15%, signal=41%
V$TEF_Q6	161	0.529241	1.56408	0.00203252	0.0178043	0.538	2742	tags=35%, list=18%, signal=43%
V$FOXJ2_02	143	0.575264	1.59845	0.00203666	0.016244	0.461	2746	tags=38%, list=18%, signal=46%
TCCATTKW_UNKNOWN	161	0.57688	1.69426	0.00204082	0.0308457	0.247	2084	tags=29%, list=14%, signal=33%
V$HSF_Q6	116	0.547624	1.69339	0.00204082	0.0302776	0.247	2521	tags=28%, list=17%, signal=33%
AAAGGAT,MIR-501	103	0.541423	1.65333	0.00204082	0.0197921	0.324	2507	tags=33%, list=16%, signal=39%
ACACTGG,MIR-199A,MIR-199B	127	0.543296	1.61616	0.00204082	0.0165761	0.422	2186	tags=26%, list=14%, signal=30%
V$GFI1_01	167	0.539325	1.57485	0.00204082	0.0168208	0.514	2440	tags=31%, list=16%, signal=36%
V$OCT1_03	134	0.588214	1.53926	0.00204082	0.020353	0.583	3000	tags=46%, list=20%, signal=57%
V$USF_Q6	168	0.352708	1.50054	0.00204082	0.0263676	0.663	2296	tags=16%, list=15%, signal=19%
CAGTATT,MIR-200B,MIR-200C,MIR-429	365	0.521429	1.62871	0.00204499	0.0178572	0.393	2603	tags=31%, list=17%, signal=36%
V$AP1_Q6_01	171	0.533916	1.58093	0.00204499	0.0166636	0.499	2752	tags=36%, list=18%, signal=43%
V$CP2_01	171	0.5622	1.65912	0.00204918	0.0227409	0.315	2478	tags=30%, list=16%, signal=35%
TGACATY_UNKNOWN	410	0.507053	1.57202	0.00204918	0.0168416	0.519	2560	tags=30%, list=17%, signal=35%
TTCCGTT,MIR-191	23	0.631938	1.7218	0.00205339	0.0379238	0.2	300	tags=13%, list=2%, signal=13%
V$STAT4_01	169	0.505595	1.56354	0.00205339	0.0178006	0.54	2083	tags=26%, list=14%, signal=30%
V$HFH8_01	142	0.586752	1.63574	0.00205761	0.0194359	0.376	2349	tags=33%, list=15%, signal=39%
V$NERF_Q2	174	0.497446	1.62074	0.00205761	0.0171227	0.413	2349	tags=30%, list=15%, signal=35%
V$GATA1_03	150	0.501167	1.5666	0.00205761	0.0174801	0.532	1717	tags=23%, list=11%, signal=25%
V$PXR_Q2	176	0.460811	1.5134	0.00205761	0.0245099	0.641	2212	tags=24%, list=15%, signal=28%
V$AP2GAMMA_01	156	0.486511	1.6137	0.00206186	0.016262	0.425	3245	tags=33%, list=21%, signal=42%
V$CRX_Q4	168	0.554862	1.58739	0.00206186	0.0161682	0.489	2084	tags=28%, list=14%, signal=32%
V$NFKB_Q6	183	0.492747	1.56981	0.00206186	0.0172061	0.527	3511	tags=35%, list=23%, signal=45%
V$TAL1ALPHAE47_01	157	0.567311	1.55574	0.00206186	0.0188204	0.553	3197	tags=42%, list=21%, signal=53%
V$HSF2_01	151	0.626653	1.61619	0.00206612	0.0166566	0.422	2111	tags=34%, list=14%, signal=40%
YNTTTNNNANGCARM_UNKNOWN	42	0.706015	1.60323	0.00206612	0.0165957	0.448	2349	tags=50%, list=15%, signal=59%
V$NKX3A_01	126	0.593578	1.5682	0.00206612	0.0172925	0.527	2973	tags=40%, list=20%, signal=50%
V$CDPCR3HD_01	148	0.477112	1.54402	0.00206612	0.0196604	0.574	2122	tags=23%, list=14%, signal=26%
AACATTC,MIR-409-3P	116	0.60312	1.71522	0.00207039	0.0321338	0.21	1683	tags=27%, list=11%, signal=30%
ATGTAGC,MIR-221,MIR-222	92	0.519385	1.59992	0.00207039	0.0164867	0.457	2984	tags=33%, list=20%, signal=40%
V$GATA1_04	138	0.514558	1.53844	0.00207039	0.0203151	0.583	2746	tags=36%, list=18%, signal=43%
TGATTTRY_V$GFI1_01	191	0.547032	1.5018	0.00207039	0.0261337	0.662	3170	tags=43%, list=21%, signal=54%
V$LMO2COM_01	157	0.533343	1.6562	0.00207469	0.0214524	0.32	3092	tags=38%, list=20%, signal=47%
AGGTGCA,MIR-500	70	0.551056	1.61923	0.00207469	0.0169226	0.418	2937	tags=39%, list=19%, signal=48%
V$NKX25_02	162	0.534962	1.54974	0.00207469	0.0192005	0.56	2756	tags=33%, list=18%, signal=40%
V$CACCCBINDINGFACTOR_Q6	183	0.508108	1.61075	0.002079	0.0161858	0.435	2790	tags=33%, list=18%, signal=40%
V$SP1_Q6	160	0.399813	1.57455	0.002079	0.0167632	0.514	2250	tags=19%, list=15%, signal=22%
AAGCACA,MIR-218	295	0.465013	1.53653	0.00208333	0.0204223	0.588	1872	tags=20%, list=12%, signal=23%
AAAGGGA,MIR-204,MIR-211	182	0.483386	1.61781	0.00208768	0.0168497	0.42	2731	tags=27%, list=18%, signal=33%
V$POU3F2_02	161	0.556862	1.59856	0.00208768	0.0163343	0.46	2742	tags=35%, list=18%, signal=42%
V$AP1_Q2_01	183	0.46295	1.58962	0.00209205	0.0159721	0.484	1402	tags=18%, list=9%, signal=20%
V$ATF_B	131	0.542118	1.6145	0.00209644	0.016593	0.424	2563	tags=32%, list=17%, signal=38%
ACTGTGA,MIR-27A,MIR-27B	368	0.444028	1.61663	0.00210526	0.0168333	0.422	3151	tags=29%, list=21%, signal=36%
V$STAT5A_02	96	0.515954	1.58643	0.0021097	0.0161481	0.491	2213	tags=26%, list=15%, signal=30%
V$SP1_Q6_01	152	0.383468	1.6026	0.00212314	0.0164062	0.45	2506	tags=18%, list=16%, signal=21%
ATACTGT,MIR-144	166	0.534899	1.61844	0.00212766	0.0169062	0.418	3219	tags=39%, list=21%, signal=49%
GTTTGTT,MIR-495	178	0.430926	1.62095	0.00215517	0.0172131	0.413	3602	tags=30%, list=24%, signal=39%
V$HNF4_01_B	174	0.372911	1.49315	0.0038835	0.0278266	0.68	2196	tags=19%, list=14%, signal=22%
V$CDP_01	47	0.621761	1.57715	0.00392157	0.016686	0.506	2033	tags=34%, list=13%, signal=39%
V$SREBP1_Q6	170	0.535194	1.65088	0.00395257	0.0200533	0.332	2942	tags=36%, list=19%, signal=44%
GCTCTTG,MIR-335	66	0.595224	1.58978	0.0039604	0.0160577	0.484	1850	tags=29%, list=12%, signal=33%
V$RSRFC4_Q2	134	0.625173	1.55494	0.00397614	0.0187485	0.553	2716	tags=43%, list=18%, signal=52%
V$HTF_01	46	0.659705	1.63145	0.00399202	0.0180555	0.387	2349	tags=33%, list=15%, signal=38%
V$AP1_Q6	169	0.459052	1.58759	0.004	0.0161932	0.489	2752	tags=27%, list=18%, signal=33%
V$RFX1_01	154	0.43044	1.54909	0.004	0.0192027	0.563	3161	tags=29%, list=21%, signal=36%
CAGCTTT,MIR-320	195	0.519767	1.62779	0.00400802	0.0178669	0.394	2243	tags=26%, list=15%, signal=30%
V$CREB_Q4_01	144	0.473931	1.5734	0.00402414	0.016755	0.517	1829	tags=23%, list=12%, signal=26%
V$MSX1_01	122	0.506946	1.55609	0.00402414	0.018802	0.553	2882	tags=33%, list=19%, signal=40%
V$ALPHACP1_01	156	0.403702	1.48763	0.00402414	0.0287618	0.692	2469	tags=21%, list=16%, signal=25%
V$PTF1BETA_Q6	150	0.49508	1.62567	0.00403226	0.0176316	0.4	2990	tags=35%, list=20%, signal=43%
V$CREB_Q2_01	152	0.536126	1.60825	0.00403226	0.0162153	0.438	2563	tags=31%, list=17%, signal=37%
V$STAT3_01	16	0.800479	1.59637	0.00403226	0.0162502	0.467	1774	tags=56%, list=12%, signal=64%
V$PBX1_01	156	0.545302	1.54972	0.0040404	0.0191474	0.56	3312	tags=41%, list=22%, signal=52%
V$AREB6_02	155	0.447254	1.53316	0.0040404	0.0208755	0.594	2477	tags=28%, list=16%, signal=33%
TTCNRGNNNNTTC_V$HSF_Q6	92	0.55611	1.68117	0.00404858	0.0264491	0.272	2521	tags=29%, list=17%, signal=35%
V$AP1_01	179	0.49448	1.59085	0.00404858	0.0161506	0.482	2336	tags=25%, list=15%, signal=29%
CAGGGTC,MIR-504	63	0.472861	1.55042	0.00404858	0.0192818	0.56	3486	tags=40%, list=23%, signal=51%
CAGGTCC,MIR-492	41	0.579798	1.66095	0.0040568	0.0229028	0.311	2085	tags=27%, list=14%, signal=31%
V$PR_Q2	151	0.478907	1.58974	0.0040568	0.0159973	0.484	2590	tags=28%, list=17%, signal=33%
V$TAL1BETAE47_01	145	0.56737	1.54704	0.0040568	0.0192909	0.566	2805	tags=37%, list=18%, signal=45%
V$GATA1_01	152	0.525302	1.65484	0.00406504	0.0208271	0.322	2213	tags=28%, list=15%, signal=33%
V$SOX5_01	170	0.553883	1.56491	0.00406504	0.0176801	0.537	3229	tags=43%, list=21%, signal=54%
V$HMGIY_Q6	153	0.502718	1.57249	0.00407332	0.0167454	0.518	2585	tags=29%, list=17%, signal=35%
ACTGCCT,MIR-34B	181	0.478852	1.62362	0.00408163	0.017334	0.408	2852	tags=29%, list=19%, signal=36%
CACTTTG,MIR-520G,MIR-520H	178	0.427694	1.57544	0.00408163	0.01684	0.514	2756	tags=22%, list=18%, signal=27%
V$SRY_01	128	0.494393	1.56502	0.00408163	0.0177185	0.537	2036	tags=23%, list=13%, signal=27%
V$AP1_Q4_01	171	0.479738	1.64688	0.00408998	0.019742	0.341	2411	tags=23%, list=16%, signal=27%
CTTGTAT,MIR-381	164	0.493472	1.58316	0.00408998	0.0163777	0.495	3452	tags=35%, list=23%, signal=44%
GAANYNYGACNY_UNKNOWN	42	0.500469	1.57759	0.00408998	0.0167022	0.505	1998	tags=24%, list=13%, signal=27%
V$TST1_01	163	0.54064	1.53629	0.00408998	0.0204492	0.589	1807	tags=23%, list=12%, signal=26%
ACACTCC,MIR-122A	68	0.487461	1.58893	0.00409836	0.0160277	0.486	2541	tags=31%, list=17%, signal=37%
V$E12_Q6	156	0.516198	1.58013	0.00409836	0.0166558	0.501	2658	tags=32%, list=17%, signal=38%
V$LYF1_01	170	0.517071	1.57673	0.00409836	0.0167866	0.51	2590	tags=31%, list=17%, signal=37%
V$MEIS1_01	143	0.512084	1.5675	0.00409836	0.0173471	0.528	3225	tags=37%, list=21%, signal=47%
V$GATA6_01	153	0.534831	1.50037	0.00410678	0.0263451	0.663	2742	tags=40%, list=18%, signal=48%
V$AHRARNT_01	90	0.512003	1.65671	0.00411523	0.02159	0.319	2901	tags=32%, list=19%, signal=40%
RAAGNYNNCTTY_UNKNOWN	97	0.611135	1.5866	0.00411523	0.0162319	0.49	2741	tags=38%, list=18%, signal=46%
AACTGGA,MIR-145	181	0.475122	1.65407	0.00412371	0.0204807	0.324	2241	tags=22%, list=15%, signal=25%
V$AP2ALPHA_01	157	0.459461	1.62888	0.00412371	0.0179513	0.393	3245	tags=33%, list=21%, signal=42%
TATCTGG,MIR-488	47	0.566399	1.65226	0.00414079	0.0196949	0.325	2463	tags=30%, list=16%, signal=35%
TGTTTAC,MIR-30A-5P,MIR-30C,MIR-30D,MIR-30B,MIR-30E-5P	465	0.454445	1.63961	0.00414079	0.0197114	0.365	3208	tags=31%, list=21%, signal=38%
CCANNAGRKGGC_UNKNOWN	69	0.572721	1.59106	0.00414079	0.0161694	0.482	1845	tags=29%, list=12%, signal=33%
YTAAYNGCT_UNKNOWN	95	0.569655	1.52631	0.00414079	0.0220036	0.612	1717	tags=27%, list=11%, signal=31%
AAGGGAT,MIR-188	66	0.47529	1.69439	0.00416667	0.0314884	0.247	2833	tags=27%, list=19%, signal=33%
GTGTCAA,MIR-514	50	0.629058	1.62064	0.00417537	0.0170276	0.413	2336	tags=36%, list=15%, signal=42%
V$CEBPB_01	168	0.478633	1.52584	0.0041841	0.0219639	0.612	2607	tags=30%, list=17%, signal=36%
TGAATGT,MIR-181A,MIR-181B,MIR-181C,MIR-181D	381	0.488336	1.6031	0.00419287	0.0165344	0.448	3146	tags=33%, list=21%, signal=40%
V$NF1_Q6_01	178	0.46961	1.57575	0.00419287	0.0168924	0.513	2506	tags=27%, list=16%, signal=32%
ACAWNRNSRCGG_UNKNOWN	48	0.442692	1.61413	0.00421941	0.0163787	0.424	916	tags=10%, list=6%, signal=11%
V$PAX4_01	182	0.39288	1.60279	0.00422833	0.0164525	0.45	3635	tags=31%, list=24%, signal=41%
ATGAAGG,MIR-205	127	0.470187	1.59178	0.00428265	0.0161841	0.481	2635	tags=25%, list=17%, signal=30%
GTACTGT,MIR-101	214	0.499579	1.61606	0.00431965	0.0165014	0.422	3313	tags=34%, list=22%, signal=42%
V$NFY_01	158	0.371824	1.49851	0.00580271	0.026406	0.664	2592	tags=19%, list=17%, signal=23%
V$GATA4_Q3	154	0.580509	1.58917	0.00591716	0.0160289	0.485	2524	tags=36%, list=17%, signal=43%
V$CREB_02	177	0.382435	1.57291	0.00594059	0.0167126	0.517	2563	tags=20%, list=17%, signal=23%
CCACACA,MIR-147	54	0.536092	1.65699	0.00595238	0.0219781	0.319	2455	tags=31%, list=16%, signal=37%
V$GR_01	133	0.49966	1.53605	0.00595238	0.0204223	0.59	1927	tags=21%, list=13%, signal=24%
V$CP2_02	154	0.460489	1.60175	0.006	0.0164331	0.451	2440	tags=29%, list=16%, signal=34%
GTGTGAG,MIR-342	57	0.503447	1.6004	0.006	0.0165448	0.455	2931	tags=33%, list=19%, signal=41%
V$HIF1_Q3	150	0.403736	1.56994	0.006	0.0171951	0.526	3524	tags=35%, list=23%, signal=45%
ARGGGTTAA_UNKNOWN	82	0.528108	1.55026	0.0060241	0.0192709	0.56	2058	tags=28%, list=14%, signal=32%
V$AP1_Q2	185	0.467465	1.55547	0.00603622	0.0187706	0.553	2697	tags=31%, list=18%, signal=37%
V$TBP_01	143	0.554948	1.51356	0.00603622	0.0245006	0.641	2401	tags=31%, list=16%, signal=36%
GACTGTT,MIR-212,MIR-132	129	0.555662	1.6576	0.00604839	0.0225257	0.318	2448	tags=29%, list=16%, signal=34%
V$E47_01	166	0.504093	1.56539	0.00604839	0.0177141	0.536	2943	tags=33%, list=19%, signal=41%
V$EVI1_04	149	0.542636	1.5471	0.00604839	0.0193822	0.566	2639	tags=37%, list=17%, signal=44%
SYATTGTG_UNKNOWN	139	0.508894	1.62732	0.00606061	0.0177459	0.396	2060	tags=25%, list=14%, signal=29%
V$CDX2_Q5	161	0.612804	1.55182	0.00607287	0.0190394	0.56	2418	tags=39%, list=16%, signal=45%
V$SRY_02	167	0.600096	1.58366	0.00608519	0.0163227	0.494	2349	tags=34%, list=15%, signal=39%
GCATTTG,MIR-105	134	0.571952	1.64473	0.00609756	0.0199318	0.345	2851	tags=30%, list=19%, signal=36%
V$ATF4_Q2	175	0.473309	1.55474	0.00609756	0.0186835	0.553	1829	tags=22%, list=12%, signal=25%
V$ER_Q6	170	0.474156	1.54562	0.00609756	0.0194967	0.57	2052	tags=22%, list=13%, signal=25%
RGAGGAARY_V$PU1_Q6	332	0.460179	1.60298	0.00610998	0.0164896	0.448	2574	tags=26%, list=17%, signal=30%
V$PAX2_02	172	0.531826	1.53843	0.00612245	0.0202632	0.583	2440	tags=30%, list=16%, signal=35%
RNTCANNRNNYNATTW_UNKNOWN	38	0.637083	1.5244	0.00612245	0.0219302	0.614	1807	tags=34%, list=12%, signal=39%
V$HOXA4_Q2	167	0.482767	1.49991	0.00612245	0.0263427	0.663	2632	tags=28%, list=17%, signal=34%
V$PAX3_B	58	0.590762	1.6409	0.00613497	0.0196147	0.36	2403	tags=31%, list=16%, signal=37%
V$PAX4_03	173	0.49453	1.59966	0.00613497	0.016484	0.458	3349	tags=39%, list=22%, signal=49%
ACCAAAG,MIR-9	411	0.431632	1.57359	0.00613497	0.0168172	0.516	3067	tags=27%, list=20%, signal=33%
AAGCCAT,MIR-135A,MIR-135B	265	0.454459	1.59922	0.00614754	0.0163808	0.46	2712	tags=28%, list=18%, signal=33%
V$FREAC7_01	121	0.571968	1.58991	0.00614754	0.0160906	0.484	2349	tags=36%, list=15%, signal=42%
V$S8_01	144	0.55875	1.55854	0.00614754	0.0185947	0.551	1914	tags=27%, list=13%, signal=31%
V$MYCMAX_03	166	0.355013	1.49557	0.00614754	0.0270995	0.672	2324	tags=16%, list=15%, signal=18%
V$MEF2_02	137	0.570303	1.5014	0.00617284	0.0261866	0.662	2742	tags=37%, list=18%, signal=45%
GCACTTT,MIR-17-5P,MIR-20A,MIR-106A,MIR-106B,MIR-20B,MIR-519D	468	0.424821	1.59076	0.00618557	0.0160347	0.482	3208	tags=30%, list=21%, signal=37%
V$TGIF_01	145	0.470603	1.48884	0.00618557	0.0285664	0.687	3225	tags=34%, list=21%, signal=43%
TACTTGA,MIR-26A,MIR-26B	249	0.428478	1.56158	0.00621118	0.0181813	0.542	3345	tags=32%, list=22%, signal=40%
V$GATA_C	157	0.494399	1.55016	0.00621118	0.0192552	0.56	2440	tags=29%, list=16%, signal=34%
CATTTCA,MIR-203	229	0.478911	1.54153	0.00622407	0.0200232	0.577	3409	tags=35%, list=22%, signal=44%
V$TCF4_Q5	147	0.434049	1.52382	0.00622407	0.0220701	0.615	2262	tags=22%, list=15%, signal=25%
V$POU6F1_01	140	0.576475	1.52144	0.00623701	0.0226401	0.622	2349	tags=34%, list=15%, signal=39%
ATGCTGG,MIR-338	93	0.474081	1.61135	0.00625	0.0161801	0.433	2359	tags=24%, list=15%, signal=28%
V$FOXO1_01	168	0.4758	1.51184	0.00625	0.0247163	0.645	2440	tags=29%, list=16%, signal=34%
TTGCACT,MIR-130A,MIR-301,MIR-130B	312	0.452031	1.57878	0.00636943	0.016649	0.504	3194	tags=31%, list=21%, signal=39%
V$ERR1_Q2	168	0.347344	1.45876	0.0077821	0.0356268	0.736	1348	tags=12%, list=9%, signal=13%
V$HEN1_01	132	0.483433	1.58376	0.00787402	0.0163508	0.494	2943	tags=29%, list=19%, signal=35%
V$GATA2_01	74	0.551601	1.64131	0.00795229	0.0200013	0.359	2962	tags=35%, list=19%, signal=43%
V$NKX22_01	107	0.563196	1.54059	0.00796813	0.0203032	0.581	2349	tags=33%, list=15%, signal=38%
TCCCCAC,MIR-491	48	0.576761	1.59085	0.008	0.0160885	0.482	2075	tags=31%, list=14%, signal=36%
V$ISRE_01	151	0.501758	1.54556	0.008	0.0196096	0.571	2823	tags=28%, list=19%, signal=34%
V$MEF2_Q6_01	143	0.612105	1.53672	0.00801603	0.0204316	0.588	2876	tags=42%, list=19%, signal=51%
TCATCTC,MIR-143	115	0.421594	1.53538	0.00801603	0.0204115	0.59	1334	tags=14%, list=9%, signal=15%
ATGCAGT,MIR-217	85	0.511421	1.58654	0.00804829	0.0161763	0.49	3106	tags=32%, list=20%, signal=40%
GTGCCAT,MIR-183	139	0.492304	1.60368	0.00808081	0.0166657	0.448	2334	tags=22%, list=15%, signal=26%
V$HLF_01	168	0.537445	1.52138	0.00808081	0.0225922	0.622	2742	tags=35%, list=18%, signal=42%
V$AR_Q6	146	0.470418	1.5793	0.00811359	0.0167404	0.504	1574	tags=19%, list=10%, signal=21%
TAGCTTT,MIR-9	186	0.534846	1.57651	0.00811359	0.0168147	0.512	2186	tags=24%, list=14%, signal=28%
V$GATA1_02	151	0.515425	1.50667	0.00811359	0.0257758	0.654	2733	tags=37%, list=18%, signal=45%
V$NFY_Q6_01	160	0.383323	1.59532	0.00813008	0.0161059	0.468	2601	tags=19%, list=17%, signal=22%
GTATTAT,MIR-369-3P	146	0.582667	1.56005	0.00814664	0.0183788	0.546	2446	tags=35%, list=16%, signal=41%
TACAATC,MIR-508	50	0.546589	1.5775	0.00817996	0.0166521	0.505	1608	tags=20%, list=11%, signal=22%
AAGCACT,MIR-520F	189	0.470154	1.56731	0.00817996	0.0173401	0.528	2058	tags=21%, list=14%, signal=24%
V$MAX_01	178	0.382068	1.50226	0.00817996	0.0261945	0.661	2034	tags=16%, list=13%, signal=18%
WWTAAGGC_UNKNOWN	98	0.59513	1.54478	0.00819672	0.0196403	0.572	2716	tags=41%, list=18%, signal=49%
ATGTACA,MIR-493	245	0.490217	1.61742	0.00823045	0.0168476	0.421	3759	tags=38%, list=25%, signal=49%
AAAGACA,MIR-511	146	0.542165	1.61239	0.00826446	0.016104	0.43	2532	tags=32%, list=17%, signal=38%
V$IRF2_01	90	0.533495	1.59764	0.00829876	0.0163689	0.463	2396	tags=28%, list=16%, signal=33%
V$USF_C	185	0.334421	1.48818	0.00829876	0.0286516	0.69	2634	tags=19%, list=17%, signal=23%
V$LEF1_Q6	174	0.45898	1.52701	0.00831601	0.0218194	0.61	2707	tags=27%, list=18%, signal=32%
V$COMP1_01	76	0.586517	1.52349	0.00831601	0.0221034	0.615	2833	tags=42%, list=19%, signal=51%
V$ZF5_01	160	0.368066	1.50508	0.00831601	0.0258641	0.656	3422	tags=27%, list=22%, signal=34%
RGTTAMWNATT_V$HNF1_01	47	0.470946	1.41886	0.00934579	0.0482779	0.791	1514	tags=26%, list=10%, signal=28%
V$PPAR_DR1_Q2	168	0.353835	1.4885	0.0094697	0.0286533	0.689	2163	tags=18%, list=14%, signal=21%
V$WHN_B	163	0.440294	1.53714	0.00976562	0.0204528	0.587	2938	tags=29%, list=19%, signal=35%
TAAYNRNNTCC_UNKNOWN	103	0.513197	1.5126	0.00998004	0.0247392	0.644	1824	tags=20%, list=12%, signal=23%
V$SREBP_Q3	154	0.498642	1.58384	0.01	0.0164015	0.494	2217	tags=28%, list=15%, signal=32%
V$DBP_Q6	159	0.485967	1.596	0.0100402	0.0161388	0.467	2343	tags=28%, list=15%, signal=33%
V$AR_03	41	0.566148	1.60332	0.0100604	0.0166669	0.448	1195	tags=20%, list=8%, signal=21%
V$SRF_Q4	166	0.656235	1.55537	0.010101	0.0187342	0.553	2396	tags=41%, list=16%, signal=48%
AAGCAAT,MIR-137	162	0.49948	1.5262	0.010101	0.0219257	0.612	2988	tags=33%, list=20%, signal=41%
ACAACCT,MIR-453	32	0.566424	1.61785	0.0101833	0.0169398	0.42	2561	tags=34%, list=17%, signal=41%
CAGNWMCNNNGAC_UNKNOWN	41	0.689101	1.53881	0.0101833	0.0203498	0.583	1210	tags=29%, list=8%, signal=32%
GAGCTGG,MIR-337	121	0.420826	1.55689	0.0102041	0.0186721	0.552	4176	tags=36%, list=27%, signal=50%
V$VDR_Q3	147	0.47712	1.54202	0.0102249	0.0199618	0.577	2045	tags=24%, list=13%, signal=27%
V$E2F_Q2	110	0.400972	1.49365	0.0102249	0.0277561	0.679	2632	tags=21%, list=17%, signal=25%
CCTGAGT,MIR-510	33	0.572864	1.60087	0.0102459	0.0165302	0.455	2258	tags=24%, list=15%, signal=28%
V$TAL1BETAITF2_01	158	0.580541	1.51808	0.0102459	0.0233098	0.632	2629	tags=38%, list=17%, signal=45%
ACTTTAT,MIR-142-5P	229	0.446639	1.5937	0.0102669	0.0161601	0.473	2603	tags=25%, list=17%, signal=30%
V$LHX3_01	130	0.539525	1.52189	0.0102669	0.0225965	0.621	2973	tags=37%, list=20%, signal=45%
YGCANTGCR_UNKNOWN	81	0.529403	1.54983	0.0104167	0.0192393	0.56	3406	tags=36%, list=22%, signal=46%
V$MYOD_Q6_01	146	0.480976	1.49955	0.0105263	0.0263691	0.663	2453	tags=29%, list=16%, signal=34%
GACAATC,MIR-219	115	0.455824	1.57552	0.0105708	0.0168856	0.514	2531	tags=29%, list=17%, signal=34%
GAGCCTG,MIR-484	80	0.51019	1.62203	0.0105932	0.0172753	0.41	3636	tags=39%, list=24%, signal=51%
V$SREBP1_02	63	0.509135	1.52622	0.0106157	0.0219734	0.612	2918	tags=32%, list=19%, signal=39%
CTGAGCC,MIR-24	173	0.357042	1.48632	0.0118343	0.0290088	0.694	2707	tags=21%, list=18%, signal=26%
V$HNF4_DR1_Q3	174	0.363446	1.44403	0.0118343	0.0400689	0.761	2162	tags=19%, list=14%, signal=22%
V$GRE_C	85	0.621718	1.53977	0.0119522	0.0202547	0.583	3001	tags=42%, list=20%, signal=52%
V$TTF1_Q6	159	0.499426	1.53832	0.0119522	0.020227	0.585	2076	tags=29%, list=14%, signal=33%
V$PAX4_04	140	0.546715	1.53728	0.0120724	0.0204759	0.586	2541	tags=36%, list=17%, signal=43%
V$TFIII_Q6	136	0.41775	1.52541	0.0120968	0.021975	0.612	3034	tags=29%, list=20%, signal=35%
V$AP4_Q6	133	0.499752	1.49931	0.0121212	0.026361	0.663	2944	tags=37%, list=19%, signal=45%
V$DR1_Q3	163	0.405658	1.48256	0.0121212	0.0301179	0.703	2163	tags=21%, list=14%, signal=25%
TGTGTGA,MIR-377	151	0.516348	1.5967	0.0121457	0.016226	0.465	2967	tags=36%, list=19%, signal=45%
CTATGCA,MIR-153	170	0.458298	1.54795	0.0121951	0.0193254	0.564	3634	tags=39%, list=24%, signal=50%
TGCAAAC,MIR-452	79	0.594948	1.4925	0.0121951	0.0278941	0.68	3265	tags=39%, list=21%, signal=50%
TGCACTT,MIR-519C,MIR-519B,MIR-519A	350	0.438633	1.57061	0.01222	0.0171447	0.524	2357	tags=24%, list=15%, signal=28%
CCTGCTG,MIR-214	178	0.413843	1.55262	0.0122449	0.0189991	0.559	3265	tags=28%, list=21%, signal=35%
CTTTGTA,MIR-524	354	0.471657	1.55763	0.0122951	0.0186053	0.552	2985	tags=29%, list=20%, signal=35%
V$FOXO4_02	174	0.508493	1.47529	0.0122951	0.0319521	0.716	2440	tags=34%, list=16%, signal=41%
CTGRYYYNATT_UNKNOWN	42	0.633633	1.52512	0.0123203	0.0219705	0.614	2410	tags=38%, list=16%, signal=45%
V$AFP1_Q6	163	0.582789	1.51857	0.0123457	0.0232611	0.631	2978	tags=40%, list=20%, signal=50%
V$ZF5_B	162	0.401464	1.48969	0.0123711	0.0285504	0.686	1717	tags=17%, list=11%, signal=19%
CAGCCTC,MIR-485-5P	105	0.396987	1.48898	0.0123711	0.0285951	0.687	2374	tags=20%, list=16%, signal=24%
V$SP3_Q3	160	0.419688	1.53857	0.0123967	0.0203438	0.583	3613	tags=37%, list=24%, signal=48%
V$FAC1_01	127	0.511857	1.52498	0.0123967	0.0219317	0.614	2742	tags=36%, list=18%, signal=44%
ATACCTC,MIR-202	137	0.495624	1.52853	0.0124224	0.0215965	0.607	2561	tags=29%, list=17%, signal=35%
V$FREAC4_01	93	0.536801	1.50406	0.0125261	0.0259268	0.657	2399	tags=32%, list=16%, signal=38%
TTTGCAC,MIR-19A,MIR-19B	407	0.460054	1.56399	0.0125786	0.0177064	0.538	2649	tags=27%, list=17%, signal=31%
GGCACTT,MIR-519E	99	0.446547	1.55808	0.0126582	0.0186452	0.552	3034	tags=29%, list=20%, signal=36%
V$HIF1_Q5	157	0.381496	1.47803	0.0127119	0.0312052	0.712	2938	tags=27%, list=19%, signal=34%
CAAGGAT,MIR-362	51	0.468048	1.50571	0.0137795	0.0258813	0.656	1472	tags=16%, list=10%, signal=17%
RNCTGNYNRNCTGNY_UNKNOWN	44	0.512015	1.52992	0.0139721	0.0214834	0.604	3284	tags=34%, list=22%, signal=43%
V$POU1F1_Q6	145	0.548777	1.56402	0.014	0.0177602	0.538	2343	tags=28%, list=15%, signal=32%
V$MYOD_Q6	138	0.46704	1.54021	0.0140281	0.0202095	0.581	2973	tags=31%, list=20%, signal=38%
V$MYCMAX_B	173	0.381253	1.53512	0.0140845	0.0204462	0.591	4053	tags=36%, list=27%, signal=48%
RTTTNNNYTGGM_UNKNOWN	103	0.526974	1.4992	0.0140845	0.0262889	0.663	3049	tags=41%, list=20%, signal=51%
TCTAGAG,MIR-517	34	0.566339	1.66022	0.0141129	0.022836	0.314	2929	tags=32%, list=19%, signal=40%
V$ZID_01	143	0.449102	1.54315	0.0141129	0.019815	0.574	2196	tags=24%, list=14%, signal=28%
V$PIT1_Q6	141	0.554067	1.54681	0.01417	0.0193132	0.567	2607	tags=33%, list=17%, signal=39%
V$AP1FJ_Q2	191	0.406315	1.44903	0.01417	0.0383931	0.752	2697	tags=26%, list=18%, signal=31%
V$AP2_Q3	163	0.38706	1.54049	0.0143443	0.0202225	0.581	3435	tags=27%, list=23%, signal=34%
V$TAXCREB_02	19	0.592772	1.59487	0.0143737	0.0160708	0.471	3776	tags=53%, list=25%, signal=70%
ACCATTT,MIR-522	128	0.482525	1.57102	0.0143737	0.0170805	0.522	1812	tags=22%, list=12%, signal=25%
V$NKX61_01	140	0.584959	1.49114	0.0144033	0.0283157	0.684	2684	tags=39%, list=18%, signal=46%
GTAAGAT,MIR-200A	42	0.550432	1.5747	0.0144628	0.0167812	0.514	1881	tags=24%, list=12%, signal=27%
CAGTCAC,MIR-134	38	0.511122	1.57322	0.0145228	0.0167142	0.517	2607	tags=26%, list=17%, signal=32%
V$HNF6_Q6	150	0.48148	1.47046	0.0145228	0.0328113	0.727	3365	tags=35%, list=22%, signal=45%
V$FOXO3_01	152	0.511963	1.46743	0.0145228	0.0333952	0.729	2440	tags=34%, list=16%, signal=40%
GATAAGR_V$GATA_C	187	0.42874	1.40679	0.014553	0.0525331	0.805	2167	tags=23%, list=14%, signal=26%
V$FXR_Q3	68	0.580495	1.52761	0.0146138	0.0216846	0.608	2520	tags=38%, list=17%, signal=46%
V$CEBP_Q3	162	0.474962	1.50209	0.0146444	0.026122	0.662	3001	tags=34%, list=20%, signal=42%
GGGNNTTTCC_V$NFKB_Q6_01	91	0.508616	1.55476	0.0160643	0.0187311	0.553	3517	tags=42%, list=23%, signal=54%
V$NFKAPPAB65_01	157	0.445281	1.54768	0.0160643	0.0192864	0.564	3665	tags=36%, list=24%, signal=46%
TTTGTAG,MIR-520D	258	0.482256	1.54254	0.0160966	0.0198648	0.576	2057	tags=23%, list=14%, signal=26%
V$RREB1_01	136	0.474573	1.50465	0.0161943	0.0258994	0.656	3163	tags=32%, list=21%, signal=40%
V$CEBP_01	174	0.537969	1.48194	0.0163265	0.030232	0.704	2247	tags=31%, list=15%, signal=36%
V$E47_02	155	0.501649	1.48963	0.0163599	0.0285047	0.686	2716	tags=34%, list=18%, signal=40%
TAATAAT,MIR-126	164	0.439657	1.47064	0.0163599	0.0329313	0.727	2084	tags=23%, list=14%, signal=27%
TAATGTG,MIR-323	131	0.444799	1.57774	0.0164609	0.0167454	0.505	2188	tags=22%, list=14%, signal=26%
V$HOX13_01	27	0.599405	1.4852	0.0164948	0.0292503	0.695	1529	tags=30%, list=10%, signal=33%
V$CEBP_C	131	0.504173	1.5211	0.0165631	0.0226186	0.623	2440	tags=31%, list=16%, signal=36%
GTACAGG,MIR-486	41	0.571628	1.53899	0.0168067	0.0203493	0.583	4028	tags=49%, list=26%, signal=66%
V$LXR_Q3	45	0.482383	1.55568	0.017094	0.0187687	0.553	3310	tags=44%, list=22%, signal=57%
TGCGCANK_UNKNOWN	352	0.326643	1.43865	0.0177165	0.0420248	0.77	3401	tags=23%, list=22%, signal=29%
V$AP1_Q4	183	0.399856	1.44281	0.0180361	0.0405425	0.764	3053	tags=28%, list=20%, signal=35%
V$GR_Q6_01	169	0.465733	1.50457	0.0180723	0.0258588	0.656	2629	tags=27%, list=17%, signal=33%
V$STAT1_01	44	0.473436	1.52514	0.0182186	0.0220227	0.614	1889	tags=18%, list=12%, signal=21%
V$PR_02	92	0.499638	1.50662	0.0182556	0.0257394	0.654	2240	tags=24%, list=15%, signal=28%
V$AMEF2_Q6	159	0.516194	1.45666	0.0182556	0.0361663	0.742	3000	tags=39%, list=20%, signal=48%
AACTGAC,MIR-223	81	0.529097	1.52892	0.0183299	0.021631	0.606	1907	tags=28%, list=13%, signal=32%
V$VDR_Q6	157	0.365902	1.38693	0.0183299	0.0607921	0.832	3304	tags=31%, list=22%, signal=39%
TGTYNNNNNRGCARM_UNKNOWN	39	0.571035	1.51594	0.0185185	0.0237268	0.637	3008	tags=36%, list=20%, signal=45%
V$AP4_Q5	173	0.486949	1.50322	0.0185185	0.0260431	0.659	3509	tags=39%, list=23%, signal=50%
V$ELK1_01	174	0.380761	1.53264	0.0188285	0.0209426	0.595	2407	tags=20%, list=16%, signal=23%
AAACCAC,MIR-140	82	0.49695	1.50526	0.0189076	0.0258783	0.656	2649	tags=28%, list=17%, signal=34%
GCAAAAA,MIR-129	141	0.557216	1.59243	0.019802	0.0163138	0.479	3509	tags=42%, list=23%, signal=54%
YATTNATC_UNKNOWN	214	0.512853	1.50434	0.019802	0.025892	0.656	2751	tags=34%, list=18%, signal=40%
V$ZIC2_01	168	0.415331	1.48533	0.019802	0.0292794	0.695	2742	tags=26%, list=18%, signal=31%
V$HNF1_C	142	0.43209	1.42714	0.0199203	0.0454089	0.786	2668	tags=28%, list=18%, signal=34%
GGGACCA,MIR-133A,MIR-133B	144	0.40307	1.49826	0.02	0.0264211	0.665	3326	tags=30%, list=22%, signal=38%
V$NRF2_Q4	165	0.432106	1.43558	0.02	0.0428739	0.775	3043	tags=33%, list=20%, signal=40%
CCTGTGA,MIR-513	97	0.464706	1.4713	0.0203252	0.0328785	0.726	3268	tags=35%, list=21%, signal=44%
GTCTACC,MIR-379	16	0.61057	1.62949	0.0206186	0.0181907	0.39	1407	tags=25%, list=9%, signal=28%
V$AR_Q2	84	0.443699	1.46386	0.0209205	0.0342106	0.732	2440	tags=26%, list=16%, signal=31%
TTGCCAA,MIR-182	263	0.448226	1.51744	0.0209644	0.0234213	0.633	3407	tags=33%, list=22%, signal=42%
MYAATNNNNNNNGGC_UNKNOWN	80	0.357495	1.46401	0.0214425	0.0342209	0.732	4146	tags=35%, list=27%, signal=48%
V$MYCMAX_01	164	0.370482	1.46527	0.0217391	0.0338919	0.731	3912	tags=33%, list=26%, signal=44%
V$TITF1_Q3	146	0.490451	1.4757	0.0218688	0.0318654	0.715	3284	tags=36%, list=22%, signal=45%
V$AP4_01	157	0.453616	1.48819	0.0224033	0.0287073	0.69	2742	tags=30%, list=18%, signal=36%
ACTGAAA,MIR-30A-3P,MIR-30E-3P	153	0.471322	1.54055	0.0231579	0.020253	0.581	2649	tags=24%, list=17%, signal=29%
TTTGCAG,MIR-518A-2	165	0.435644	1.50368	0.0233546	0.0259419	0.658	3274	tags=28%, list=21%, signal=36%
V$HNF1_Q6	155	0.407159	1.38653	0.024	0.0608562	0.832	1800	tags=23%, list=12%, signal=25%
V$PAX6_01	66	0.592043	1.48837	0.0241935	0.0287164	0.69	2178	tags=32%, list=14%, signal=37%
GTTNYYNNGGTNA_UNKNOWN	52	0.479829	1.44564	0.0244898	0.0395529	0.756	2444	tags=27%, list=16%, signal=32%
GTTAAAG,MIR-302B	56	0.485613	1.53119	0.0245399	0.0212344	0.597	3313	tags=36%, list=22%, signal=45%
V$EGR3_01	52	0.390957	1.48655	0.0245399	0.0290117	0.694	4594	tags=46%, list=30%, signal=66%
V$PU1_Q6	154	0.4193	1.47056	0.0245399	0.0328965	0.727	3055	tags=28%, list=20%, signal=35%
V$CDPCR3_01	28	0.605834	1.49055	0.0246407	0.0283666	0.685	3132	tags=46%, list=21%, signal=58%
V$PAX8_B	66	0.549049	1.48036	0.0247423	0.0306587	0.707	2707	tags=36%, list=18%, signal=44%
V$MEIS1AHOXA9_01	68	0.522416	1.47067	0.0252632	0.0329904	0.727	1305	tags=19%, list=9%, signal=21%
RRAGTTGT_UNKNOWN	169	0.486907	1.47015	0.02537	0.0327899	0.728	2561	tags=31%, list=17%, signal=37%
CATRRAGC_UNKNOWN	75	0.456139	1.47006	0.0254403	0.0327454	0.728	3842	tags=39%, list=25%, signal=51%
V$EN1_01	73	0.551979	1.4383	0.0259481	0.0421505	0.771	2838	tags=45%, list=19%, signal=55%
TGASTMAGC_V$NFE2_01	131	0.41528	1.41691	0.0263692	0.0488006	0.792	2406	tags=25%, list=16%, signal=30%
CATGTAA,MIR-496	139	0.481165	1.50012	0.0268041	0.0263584	0.663	2440	tags=25%, list=16%, signal=30%
GCAAGAC,MIR-431	33	0.531042	1.45584	0.0268595	0.0363119	0.742	2231	tags=30%, list=15%, signal=35%
CCCNNNNNNAAGWT_UNKNOWN	69	0.528868	1.5471	0.026971	0.0193295	0.566	2452	tags=32%, list=16%, signal=38%
CTACTGT,MIR-199A	140	0.527246	1.56866	0.027027	0.0172903	0.527	3041	tags=34%, list=20%, signal=42%
GCCNNNWTAAR_UNKNOWN	97	0.54198	1.49614	0.0271399	0.0270644	0.671	2973	tags=35%, list=20%, signal=43%
V$MZF1_02	164	0.367776	1.4581	0.0275424	0.0358095	0.738	3471	tags=32%, list=23%, signal=41%
V$CREB_Q3	178	0.356565	1.37489	0.0278884	0.0652235	0.845	3473	tags=30%, list=23%, signal=38%
ACTACCT,MIR-196A,MIR-196B	112	0.463199	1.47305	0.0280561	0.0326379	0.722	2683	tags=28%, list=18%, signal=33%
CCATCCA,MIR-432	41	0.483705	1.5288	0.0283401	0.0216085	0.606	2182	tags=24%, list=14%, signal=28%
V$MYOGENIN_Q6	161	0.476062	1.47509	0.0283976	0.0319554	0.716	2062	tags=25%, list=14%, signal=28%
V$MEF2_01	89	0.546392	1.43693	0.0284553	0.0424749	0.773	2295	tags=33%, list=15%, signal=38%
V$MAF_Q6	182	0.437782	1.42102	0.0284553	0.0474633	0.789	2629	tags=30%, list=17%, signal=35%
V$AHR_Q5	144	0.350811	1.43294	0.0286299	0.043637	0.779	2875	tags=24%, list=19%, signal=29%
V$MYB_Q6	149	0.443544	1.42404	0.0286885	0.0462797	0.788	2283	tags=26%, list=15%, signal=30%
YGCGYRCGC_UNKNOWN	199	0.322999	1.40565	0.0287474	0.0528086	0.806	2062	tags=15%, list=14%, signal=17%
CYTAGCAAY_UNKNOWN	93	0.394336	1.442	0.0288066	0.0409321	0.765	3160	tags=27%, list=21%, signal=34%
V$OCT1_04	150	0.534168	1.45696	0.028866	0.0361157	0.742	2760	tags=33%, list=18%, signal=40%
GGTGTGT,MIR-329	74	0.499846	1.50709	0.0290456	0.0257573	0.654	3571	tags=38%, list=23%, signal=49%
KMCATNNWGGA_UNKNOWN	58	0.447854	1.55784	0.029106	0.0186192	0.552	2275	tags=24%, list=15%, signal=28%
V$NFY_C	155	0.360449	1.42139	0.0291262	0.0473902	0.789	2431	tags=17%, list=16%, signal=20%
V$PPARA_02	78	0.408138	1.47216	0.0291829	0.0326983	0.723	2901	tags=28%, list=19%, signal=35%
V$HP1SITEFACTOR_Q6	152	0.489939	1.43487	0.0292276	0.0431583	0.776	2741	tags=34%, list=18%, signal=41%
ATGTTAA,MIR-302C	197	0.434295	1.50693	0.0292887	0.0257334	0.654	3517	tags=32%, list=23%, signal=42%
V$HEN1_02	128	0.489893	1.50658	0.0298805	0.0256889	0.654	3467	tags=35%, list=23%, signal=45%
V$MMEF2_Q6	164	0.547087	1.45632	0.0299401	0.0362388	0.742	2297	tags=33%, list=15%, signal=38%
V$COREBINDINGFACTOR_Q6	169	0.458217	1.43441	0.0301811	0.0432966	0.777	2596	tags=28%, list=17%, signal=34%
CCAGGGG,MIR-331	74	0.508262	1.49567	0.030303	0.0271287	0.671	3325	tags=36%, list=22%, signal=46%
CTAGGAA,MIR-384	47	0.48122	1.46794	0.030303	0.0332503	0.728	1263	tags=15%, list=8%, signal=16%
KCCGNSWTTT_UNKNOWN	70	0.444105	1.56772	0.0306122	0.0173369	0.527	5006	tags=54%, list=33%, signal=80%
YRTCANNRCGC_UNKNOWN	46	0.539341	1.52773	0.0306122	0.0216999	0.608	3040	tags=35%, list=20%, signal=43%
TNCATNTCCYR_UNKNOWN	77	0.390084	1.43938	0.0307377	0.0418042	0.767	2730	tags=21%, list=18%, signal=25%
CACTGTG,MIR-128A,MIR-128B	259	0.363244	1.41157	0.0308642	0.0508361	0.8	2683	tags=22%, list=18%, signal=27%
GTTATAT,MIR-410	81	0.551316	1.51012	0.0311203	0.0250433	0.648	2090	tags=28%, list=14%, signal=33%
TCTGATA,MIR-361	67	0.557961	1.50065	0.0313152	0.0263949	0.663	2929	tags=36%, list=19%, signal=44%
V$CDP_02	75	0.564507	1.47055	0.0316206	0.0328435	0.727	1262	tags=23%, list=8%, signal=25%
TTGCWCAAY_V$CEBPB_02	49	0.468795	1.42996	0.0317125	0.0443673	0.782	1720	tags=24%, list=11%, signal=28%
V$E4BP4_01	139	0.531406	1.49074	0.0318725	0.0283663	0.684	1851	tags=27%, list=12%, signal=30%
V$SPZ1_01	161	0.474635	1.51291	0.0320641	0.0246729	0.642	2076	tags=27%, list=14%, signal=31%
V$YY1_02	164	0.365409	1.49682	0.0321285	0.0268148	0.669	2276	tags=16%, list=15%, signal=19%
V$MEF2_04	17	0.636814	1.5122	0.0322581	0.0246967	0.644	2407	tags=35%, list=16%, signal=42%
V$STAT5A_04	128	0.47027	1.4376	0.0322581	0.0423493	0.772	1723	tags=20%, list=11%, signal=23%
V$COUP_DR1_Q6	168	0.318967	1.35976	0.032381	0.0715859	0.861	2196	tags=16%, list=14%, signal=19%
YTAATTAA_V$LHX3_01	107	0.545015	1.48921	0.0324544	0.0285899	0.687	2978	tags=39%, list=20%, signal=48%
V$ICSBP_Q6	172	0.427611	1.42607	0.0325203	0.0457028	0.787	2986	tags=27%, list=20%, signal=34%
V$EVI1_05	105	0.520752	1.46778	0.0325866	0.0332464	0.728	2327	tags=30%, list=15%, signal=35%
V$CART1_01	137	0.528135	1.47789	0.0328542	0.0311789	0.712	1717	tags=24%, list=11%, signal=27%
GCTGAGT,MIR-512-5P	41	0.503877	1.51132	0.033264	0.0247916	0.645	1623	tags=17%, list=11%, signal=19%
TGCTTTG,MIR-330	239	0.415041	1.47944	0.0334728	0.0308482	0.709	1878	tags=16%, list=12%, signal=18%
AATGGAG,MIR-136	54	0.54846	1.4993	0.0337553	0.0263096	0.663	3452	tags=39%, list=23%, signal=50%
CTCAAGA,MIR-526B	56	0.445618	1.41486	0.0341365	0.0494415	0.794	3463	tags=30%, list=23%, signal=39%
CTCAGGG,MIR-125B,MIR-125A	264	0.303735	1.3474	0.0346232	0.0770763	0.87	3419	tags=26%, list=22%, signal=33%
GCACCTT,MIR-18A,MIR-18B	86	0.508579	1.51259	0.0346939	0.0246855	0.644	4364	tags=56%, list=29%, signal=78%
V$DR3_Q4	86	0.428453	1.35767	0.0348361	0.0725409	0.863	2163	tags=21%, list=14%, signal=24%
CTTTGCA,MIR-527	184	0.439747	1.47319	0.0351967	0.0326666	0.722	3365	tags=30%, list=22%, signal=39%
V$SMAD4_Q6	144	0.49166	1.47101	0.0353635	0.032967	0.726	2978	tags=36%, list=20%, signal=44%
V$LBP1_Q6	128	0.507609	1.47155	0.0359281	0.0328408	0.724	3426	tags=40%, list=22%, signal=51%
V$RFX1_02	157	0.489621	1.42483	0.0365854	0.0461252	0.788	2967	tags=32%, list=19%, signal=39%
AGCACTT,MIR-93,MIR-302A,MIR-302B,MIR-302C,MIR-302D,MIR-372,MIR-373,MIR-520E,MIR-520A,MIR-526B,MIR-520B,MIR-520C,MIR-520D	256	0.405169	1.46184	0.036961	0.0348086	0.734	3067	tags=25%, list=20%, signal=31%
YKACATTT_UNKNOWN	174	0.424361	1.44197	0.036961	0.0408684	0.765	1807	tags=20%, list=12%, signal=22%
GCAAGGA,MIR-502	56	0.512222	1.47851	0.0386965	0.0311246	0.712	1521	tags=20%, list=10%, signal=22%
V$NFY_Q6	160	0.329813	1.3791	0.0389105	0.0639119	0.843	1675	tags=11%, list=11%, signal=12%
CCCACAT,MIR-299-3P	44	0.500251	1.45896	0.0393375	0.0356248	0.736	1703	tags=18%, list=11%, signal=20%
V$YY1_Q6	163	0.354521	1.52449	0.039604	0.0219676	0.614	2397	tags=15%, list=16%, signal=17%
V$AP4_Q6_01	154	0.450003	1.43175	0.0396825	0.0439845	0.78	2928	tags=31%, list=19%, signal=38%
V$PAX8_01	25	0.629902	1.47028	0.0402414	0.0328189	0.728	1458	tags=32%, list=10%, signal=35%
V$FOXO1_02	162	0.450279	1.42914	0.0406504	0.0446637	0.786	3299	tags=36%, list=22%, signal=46%
WCTCNATGGY_UNKNOWN	46	0.390455	1.47241	0.0407332	0.0326907	0.722	3113	tags=28%, list=20%, signal=35%
GGGNRMNNYCAT_UNKNOWN	57	0.451415	1.46506	0.0408998	0.0339021	0.732	1585	tags=18%, list=10%, signal=20%
ACATATC,MIR-190	47	0.558409	1.46113	0.0417537	0.0349702	0.734	2507	tags=34%, list=16%, signal=41%
TTTNNANAGCYR_UNKNOWN	83	0.404466	1.34735	0.0419708	0.0769858	0.87	2835	tags=28%, list=19%, signal=34%
V$HMX1_01	30	0.498526	1.49305	0.0429448	0.0277879	0.68	2733	tags=40%, list=18%, signal=49%
V$CACBINDINGPROTEIN_Q6	158	0.446029	1.41769	0.0434783	0.0486483	0.791	3033	tags=35%, list=20%, signal=44%
ACTGCAG,MIR-17-3P	83	0.431084	1.48755	0.0435644	0.0287294	0.692	4158	tags=40%, list=27%, signal=54%
V$NFKAPPAB_01	163	0.442457	1.40733	0.0441767	0.0524458	0.804	3511	tags=33%, list=23%, signal=42%
V$CEBPGAMMA_Q6	158	0.460509	1.41091	0.0443548	0.0510277	0.8	2412	tags=27%, list=16%, signal=31%
V$NFKB_Q6_01	149	0.437313	1.44905	0.0447154	0.0384552	0.752	2904	tags=28%, list=19%, signal=34%
AGGGCAG,MIR-18A	97	0.38435	1.44443	0.0449898	0.0399945	0.761	3541	tags=32%, list=23%, signal=41%
ATAAGCT,MIR-21	96	0.443743	1.45321	0.0458333	0.0371025	0.745	4370	tags=46%, list=29%, signal=64%
TCCAGAT,MIR-516-5P	91	0.391165	1.41799	0.0462185	0.0485719	0.791	2334	tags=22%, list=15%, signal=26%
ACTGTAG,MIR-139	106	0.547407	1.50221	0.046371	0.0261472	0.661	2988	tags=37%, list=20%, signal=45%
ATGTTTC,MIR-494	128	0.465942	1.47249	0.0469388	0.0327305	0.722	3457	tags=38%, list=23%, signal=48%
V$ARNT_01	182	0.333935	1.37237	0.0476191	0.0662444	0.848	3892	tags=27%, list=26%, signal=36%
V$TCF11MAFG_01	137	0.49916	1.45217	0.0480962	0.0375469	0.747	2209	tags=28%, list=15%, signal=33%
V$MAZR_01	154	0.398875	1.43786	0.0493097	0.0422899	0.772	3121	tags=33%, list=20%, signal=41%
RYCACNNRNNRNCAG_UNKNOWN	44	0.469237	1.41286	0.0493827	0.050298	0.798	3463	tags=41%, list=23%, signal=53%
V$T3R_Q6	152	0.39657	1.38079	0.0501002	0.0635008	0.841	1547	tags=15%, list=10%, signal=17%
GTGTTGA,MIR-505	79	0.395646	1.45515	0.0503145	0.0364861	0.743	3509	tags=32%, list=23%, signal=41%
V$HEB_Q6	153	0.45916	1.4307	0.050813	0.044271	0.782	2928	tags=31%, list=19%, signal=38%
V$PBX1_02	85	0.519038	1.39659	0.0512295	0.056558	0.821	3198	tags=40%, list=21%, signal=50%
GTCNYYATGR_UNKNOWN	65	0.366848	1.4096	0.0521042	0.0514873	0.801	3834	tags=35%, list=25%, signal=47%
ATTACAT,MIR-380-3P	80	0.484441	1.46702	0.0527383	0.0334601	0.729	2215	tags=25%, list=15%, signal=29%
YAATNRNNNYNATT_UNKNOWN	69	0.542141	1.42393	0.0530612	0.0462713	0.788	1570	tags=28%, list=10%, signal=31%
YCATTAA_UNKNOWN	337	0.413737	1.3712	0.0530612	0.0666077	0.85	3297	tags=34%, list=22%, signal=42%
V$E2F_01	50	0.471855	1.45706	0.0537849	0.0361495	0.742	2389	tags=26%, list=16%, signal=31%
GTCTTCC,MIR-7	128	0.382156	1.43431	0.0546559	0.043264	0.777	3408	tags=30%, list=22%, signal=39%
CAATGCA,MIR-33	74	0.513186	1.4474	0.054878	0.0389764	0.752	3452	tags=38%, list=23%, signal=49%
TCTGATC,MIR-383	33	0.46342	1.41575	0.055914	0.0491199	0.792	2167	tags=27%, list=14%, signal=32%
V$CHX10_01	136	0.491107	1.40721	0.056338	0.0523933	0.804	2635	tags=32%, list=17%, signal=39%
V$HMEF2_Q6	83	0.602274	1.43583	0.0564516	0.0428477	0.775	2950	tags=48%, list=19%, signal=59%
RRCCGTTA_UNKNOWN	51	0.442723	1.50547	0.0566802	0.0258873	0.656	3560	tags=31%, list=23%, signal=41%
V$CREBP1_01	104	0.510142	1.44604	0.0567951	0.039503	0.756	2632	tags=32%, list=17%, signal=38%
V$IRF_Q6	157	0.464876	1.44921	0.0570265	0.0384783	0.752	3504	tags=36%, list=23%, signal=47%
GTCAGGA,MIR-378	39	0.425424	1.39486	0.0574257	0.0572908	0.823	1729	tags=18%, list=11%, signal=20%
GGTGAAG,MIR-412	46	0.383116	1.41012	0.059322	0.0513493	0.801	4140	tags=33%, list=27%, signal=45%
V$AML1_01	160	0.418527	1.34103	0.0594262	0.0796623	0.877	2526	tags=23%, list=17%, signal=27%
V$AML1_Q6	160	0.418527	1.34103	0.0594262	0.0795411	0.877	2526	tags=23%, list=17%, signal=27%
AGGCACT,MIR-515-3P	70	0.395322	1.37447	0.06	0.0653955	0.846	2234	tags=19%, list=15%, signal=22%
ATTCTTT,MIR-186	209	0.421268	1.40622	0.0607287	0.0526582	0.805	2067	tags=20%, list=14%, signal=23%
TCTGGAC,MIR-198	61	0.364626	1.36891	0.0621118	0.0675075	0.853	2944	tags=21%, list=19%, signal=26%
V$OCT1_07	99	0.528402	1.40354	0.0623742	0.0536051	0.807	2978	tags=39%, list=20%, signal=49%
V$OSF2_Q6	170	0.396706	1.34025	0.0643154	0.0797853	0.878	2085	tags=21%, list=14%, signal=24%
TTAYRTAA_V$E4BP4_01	158	0.487915	1.4174	0.0645161	0.0486689	0.791	2632	tags=32%, list=17%, signal=38%
V$ELF1_Q6	162	0.400835	1.39039	0.0649895	0.0593809	0.83	2545	tags=21%, list=17%, signal=25%
ATGGYGGA_UNKNOWN	61	0.327112	1.38001	0.0650407	0.0636993	0.841	4270	tags=31%, list=28%, signal=43%
V$STAT1_03	150	0.326655	1.30229	0.0653061	0.0981173	0.914	3151	tags=23%, list=21%, signal=29%
WYAAANNRNNNGCG_UNKNOWN	35	0.458712	1.38277	0.0654397	0.0627033	0.838	1310	tags=17%, list=9%, signal=19%
V$EVI1_02	72	0.42734	1.3206	0.0658683	0.0888239	0.896	2399	tags=25%, list=16%, signal=30%
GATGKMRGCG_UNKNOWN	44	0.331866	1.45183	0.0671937	0.0376288	0.748	3820	tags=27%, list=25%, signal=36%
V$ETS_Q4	167	0.390172	1.38213	0.0676533	0.0629825	0.839	2531	tags=22%, list=17%, signal=26%
V$BACH2_01	180	0.360996	1.31848	0.0677291	0.089863	0.9	3827	tags=33%, list=25%, signal=44%
V$NRSF_01	49	0.591303	1.39858	0.0679012	0.0558056	0.816	1751	tags=29%, list=11%, signal=32%
GTCAACC,MIR-380-5P	17	0.616486	1.37909	0.0680851	0.0638189	0.843	1514	tags=29%, list=10%, signal=33%
RYTGCNWTGGNR_UNKNOWN	68	0.467808	1.43018	0.0690335	0.0443865	0.782	2959	tags=29%, list=19%, signal=36%
V$FOXM1_01	152	0.462466	1.37913	0.0705394	0.064007	0.843	1814	tags=23%, list=12%, signal=26%
V$RORA1_01	156	0.396816	1.34429	0.0708502	0.0783043	0.874	2937	tags=29%, list=19%, signal=35%
WCAANNNYCAG_UNKNOWN	161	0.325298	1.30459	0.0715706	0.0966964	0.91	2658	tags=21%, list=17%, signal=25%
GGGCATT,MIR-365	102	0.369309	1.3472	0.0724638	0.0769453	0.87	3814	tags=33%, list=25%, signal=44%
GTATGAT,MIR-154,MIR-487	49	0.477099	1.45078	0.0729167	0.0379812	0.751	3602	tags=35%, list=24%, signal=45%
AGGAGTG,MIR-483	52	0.48255	1.4243	0.0764463	0.0462605	0.788	4548	tags=50%, list=30%, signal=71%
MCAATNNNNNGCG_UNKNOWN	62	0.336966	1.29466	0.0767717	0.102608	0.923	2034	tags=15%, list=13%, signal=17%
V$IRF1_Q6	167	0.435295	1.36339	0.0769231	0.0700921	0.858	3397	tags=35%, list=22%, signal=44%
GCGCTTT,MIR-518B,MIR-518C,MIR-518D	15	0.63646	1.41658	0.0784708	0.0488489	0.792	2047	tags=33%, list=13%, signal=38%
TGTATGA,MIR-485-3P	108	0.49253	1.43414	0.0817996	0.0432608	0.777	1812	tags=22%, list=12%, signal=25%
CCAGGTT,MIR-490	47	0.354655	1.36903	0.0825336	0.067522	0.852	2795	tags=23%, list=18%, signal=29%
GTTGNYNNRGNAAC_UNKNOWN	59	0.454104	1.4004	0.0828402	0.0550374	0.812	2931	tags=25%, list=19%, signal=31%
CCCAGAG,MIR-326	116	0.355436	1.32712	0.0833333	0.0857551	0.887	3773	tags=30%, list=25%, signal=40%
GGCAGTG,MIR-324-3P	74	0.486876	1.37341	0.0847108	0.0657974	0.847	2683	tags=34%, list=18%, signal=41%
V$LXR_DR4_Q3	53	0.426243	1.37498	0.0848861	0.0652785	0.845	3365	tags=32%, list=22%, signal=41%
YWATTWNNRGCT_UNKNOWN	42	0.568399	1.34821	0.0850622	0.0766511	0.869	2716	tags=45%, list=18%, signal=55%
V$MIF1_01	105	0.320175	1.267	0.0861723	0.118531	0.936	3124	tags=26%, list=21%, signal=32%
GGAMTNNNNNTCCY_UNKNOWN	78	0.342658	1.35482	0.0882957	0.0737698	0.864	4100	tags=32%, list=27%, signal=44%
V$NKX25_01	79	0.522191	1.37857	0.0888889	0.0639679	0.845	2483	tags=28%, list=16%, signal=33%
RYTAAWNNNTGAY_UNKNOWN	40	0.455774	1.28975	0.0903361	0.105033	0.925	2888	tags=38%, list=19%, signal=46%
TAANNYSGCG_UNKNOWN	52	0.366329	1.37347	0.0909091	0.065854	0.847	2938	tags=27%, list=19%, signal=33%
ACAGGGT,MIR-10A,MIR-10B	95	0.384167	1.33877	0.0912863	0.0804098	0.878	3409	tags=33%, list=22%, signal=42%
GCCATNTTG_V$YY1_Q6	282	0.263271	1.34394	0.093254	0.0782637	0.875	3326	tags=19%, list=22%, signal=24%
AGCTCCT,MIR-28	69	0.419189	1.37059	0.0945674	0.0668387	0.851	3313	tags=30%, list=22%, signal=39%
CCAWNWWNNNGGC_UNKNOWN	50	0.400592	1.34395	0.0952381	0.078375	0.875	2447	tags=20%, list=16%, signal=24%
V$RORA2_01	94	0.439827	1.29246	0.0952381	0.10366	0.924	3924	tags=46%, list=26%, signal=61%
ATATGCA,MIR-448	154	0.486998	1.38448	0.0965092	0.0618358	0.835	3567	tags=39%, list=23%, signal=50%
V$CMYB_01	162	0.306968	1.322	0.0965795	0.0883808	0.894	3638	tags=27%, list=24%, signal=35%
AACWWCAANK_UNKNOWN	93	0.414378	1.30981	0.0979167	0.0938812	0.904	2652	tags=29%, list=17%, signal=35%
CTGTTAC,MIR-194	89	0.450449	1.3977	0.0982906	0.0561244	0.82	2990	tags=28%, list=20%, signal=35%
TCTCTCC,MIR-185	74	0.366699	1.31278	0.0990099	0.0925496	0.902	2985	tags=22%, list=20%, signal=27%
YGACNNYACAR_UNKNOWN	48	0.445992	1.35387	0.0994036	0.0739682	0.864	1829	tags=23%, list=12%, signal=26%
V$PEA3_Q6	168	0.382219	1.32741	0.0994264	0.0857493	0.887	2619	tags=20%, list=17%, signal=23%
CAGTGTT,MIR-141,MIR-200A	250	0.392228	1.35201	0.10166	0.0747474	0.864	3404	tags=30%, list=22%, signal=38%
AGGGCCA,MIR-328	62	0.480955	1.33641	0.103306	0.0814983	0.879	3000	tags=34%, list=20%, signal=42%
CAGCACT,MIR-512-3P	106	0.402927	1.36143	0.104034	0.0709011	0.86	3401	tags=30%, list=22%, signal=39%
CTCNANGTGNY_UNKNOWN	61	0.364436	1.29319	0.104822	0.103359	0.923	3713	tags=30%, list=24%, signal=39%
GGCACAT,MIR-455	42	0.415764	1.3198	0.105578	0.0891565	0.897	1754	tags=19%, list=12%, signal=21%
V$E2A_Q2	141	0.437765	1.35075	0.107287	0.0753272	0.865	3310	tags=37%, list=22%, signal=47%
CGGAARNGGCNG_UNKNOWN	30	0.367814	1.3877	0.107356	0.0605502	0.832	17	tags=3%, list=0%, signal=3%
AAGWWRNYGGC_UNKNOWN	79	0.308079	1.27385	0.109589	0.114369	0.934	2487	tags=18%, list=16%, signal=21%
V$GR_Q6	173	0.417763	1.32848	0.109731	0.085221	0.886	3001	tags=32%, list=20%, signal=39%
ACAWYAAAG_UNKNOWN	65	0.403026	1.31084	0.110883	0.0933332	0.903	2084	tags=22%, list=14%, signal=25%
V$HNF4_01	185	0.297079	1.2021	0.112782	0.164025	0.964	2508	tags=20%, list=16%, signal=24%
V$PR_01	88	0.451772	1.33089	0.114108	0.0839254	0.883	3020	tags=30%, list=20%, signal=37%
GGCNNMSMYNTTG_UNKNOWN	52	0.329098	1.32253	0.114458	0.088165	0.893	811	tags=6%, list=5%, signal=6%
ATCATGA,MIR-433	88	0.372222	1.32122	0.114583	0.0886368	0.895	2627	tags=17%, list=17%, signal=20%
TTTTGAG,MIR-373	180	0.310994	1.29486	0.115854	0.102622	0.923	2574	tags=19%, list=17%, signal=23%
CAGNYGKNAAA_UNKNOWN	46	0.491531	1.33384	0.116327	0.0826073	0.88	2334	tags=28%, list=15%, signal=33%
ACCAATC,MIR-509	30	0.488289	1.3719	0.117284	0.0663768	0.85	2298	tags=27%, list=15%, signal=31%
ACAACTT,MIR-382	56	0.416559	1.35395	0.118503	0.0740492	0.864	3149	tags=32%, list=21%, signal=40%
GTAGGCA,MIR-189	20	0.453022	1.37694	0.119284	0.0646137	0.845	3665	tags=30%, list=24%, signal=39%
V$USF_01	181	0.252898	1.21567	0.120792	0.153929	0.957	3786	tags=22%, list=25%, signal=28%
V$MEIS1BHOXA9_01	77	0.449661	1.29981	0.121951	0.0994641	0.918	2349	tags=26%, list=15%, signal=31%
V$ARNT_02	161	0.284002	1.25781	0.122244	0.124336	0.941	3892	tags=25%, list=26%, signal=33%
V$TEL2_Q6	150	0.299213	1.27776	0.124506	0.111947	0.932	2349	tags=15%, list=15%, signal=17%
V$POU3F2_01	66	0.555303	1.33517	0.125253	0.0819957	0.879	2195	tags=38%, list=14%, signal=44%
AGTCTAG,MIR-151	17	0.511758	1.32504	0.125506	0.0867599	0.888	349	tags=12%, list=2%, signal=12%
TGACCTTG_V$SF1_Q6	158	0.302154	1.25855	0.125761	0.124024	0.941	1547	tags=11%, list=10%, signal=13%
CRGAARNNNNCGA_UNKNOWN	33	0.39816	1.3143	0.127049	0.0919373	0.902	2137	tags=18%, list=14%, signal=21%
V$MYC_Q2	115	0.299948	1.2465	0.12766	0.1317	0.946	3912	tags=30%, list=26%, signal=41%
YTTCCNNNGGAMR_UNKNOWN	34	0.367084	1.24963	0.135903	0.129784	0.946	2407	tags=21%, list=16%, signal=24%
TGAGATT,MIR-216	78	0.365773	1.31223	0.136555	0.0926793	0.902	3067	tags=23%, list=20%, signal=29%
RACCACAR_V$AML_Q6	168	0.366024	1.23288	0.14053	0.141005	0.954	2797	tags=22%, list=18%, signal=27%
GGTAACC,MIR-409-5P	28	0.489198	1.33355	0.141962	0.0826521	0.881	3274	tags=32%, list=21%, signal=41%
ATCTTGC,MIR-31	57	0.445253	1.30118	0.147773	0.0987081	0.917	3334	tags=32%, list=22%, signal=40%
GGCAGAC,MIR-346	29	0.507774	1.34568	0.148221	0.0776306	0.873	1914	tags=24%, list=13%, signal=28%
YAATNANRNNNCAG_UNKNOWN	41	0.431284	1.28193	0.149068	0.109905	0.932	2275	tags=24%, list=15%, signal=29%
GACAGGG,MIR-339	48	0.48489	1.3142	0.150313	0.0918765	0.902	1517	tags=23%, list=10%, signal=25%
AGCYRWTTC_UNKNOWN	64	0.410201	1.2384	0.155738	0.137211	0.951	1914	tags=23%, list=13%, signal=27%
V$GNCF_01	52	0.389787	1.20097	0.157895	0.164651	0.964	3365	tags=31%, list=22%, signal=39%
GGGGCCC,MIR-296	52	0.412422	1.30744	0.169625	0.0950774	0.904	4398	tags=38%, list=29%, signal=54%
ATAGGAA,MIR-202	85	0.402274	1.29524	0.171908	0.10244	0.922	3313	tags=27%, list=22%, signal=34%
V$E2F_Q6_01	155	0.37263	1.27869	0.17284	0.111594	0.932	2375	tags=16%, list=16%, signal=19%
V$E2F1_Q4	168	0.302891	1.24744	0.178138	0.131228	0.946	3635	tags=25%, list=24%, signal=32%
V$EVI1_06	15	0.597195	1.2784	0.178723	0.111696	0.932	2327	tags=40%, list=15%, signal=47%
RYAAAKNNNNNNTTGW_UNKNOWN	54	0.493654	1.27384	0.189516	0.114214	0.934	1948	tags=28%, list=13%, signal=32%
AGTCTTA,MIR-499	60	0.437401	1.27973	0.191176	0.111113	0.932	2491	tags=25%, list=16%, signal=30%
CCAWYNNGAAR_UNKNOWN	85	0.323509	1.16575	0.196281	0.194253	0.981	2624	tags=22%, list=17%, signal=27%
AGTTCTC,MIR-146A,MIR-146B	43	0.4792	1.26472	0.2	0.119906	0.937	1979	tags=26%, list=13%, signal=29%
GTAAACC,MIR-299-5P	38	0.401969	1.30479	0.202479	0.0966301	0.908	2624	tags=24%, list=17%, signal=29%
RACTNNRTTTNC_UNKNOWN	77	0.318467	1.18503	0.203252	0.177654	0.971	4669	tags=40%, list=31%, signal=58%
GGCCAGT,MIR-193A,MIR-193B	79	0.320887	1.20517	0.208925	0.161823	0.963	3554	tags=28%, list=23%, signal=36%
YRCCAKNNGNCGC_UNKNOWN	42	0.309808	1.1527	0.209213	0.204594	0.982	2574	tags=17%, list=17%, signal=20%
V$ETF_Q6	65	0.304107	1.20812	0.209776	0.159514	0.959	3260	tags=26%, list=21%, signal=33%
V$NRF1_Q6	155	0.236551	1.16588	0.218876	0.194408	0.981	3453	tags=24%, list=23%, signal=31%
TAGGTCA,MIR-192,MIR-215	38	0.409454	1.23657	0.225941	0.138289	0.953	4376	tags=53%, list=29%, signal=74%
V$PAX2_01	30	0.486968	1.24546	0.226337	0.132329	0.947	1458	tags=23%, list=10%, signal=26%
V$EVI1_03	34	0.407954	1.15726	0.240385	0.201548	0.982	2327	tags=29%, list=15%, signal=35%
V$STAT1_02	156	0.243695	1.1285	0.241449	0.225077	0.986	4594	tags=33%, list=30%, signal=47%
RYTGCNNRGNAAC_V$MIF1_01	50	0.346567	1.15408	0.248	0.203705	0.982	3182	tags=26%, list=21%, signal=33%
V$E2F_Q3	144	0.329475	1.15633	0.252654	0.201993	0.982	3949	tags=31%, list=26%, signal=42%
ACTWSNACTNY_UNKNOWN	53	0.322111	1.14819	0.254473	0.208322	0.984	3245	tags=28%, list=21%, signal=36%
AGTCAGC,MIR-345	49	0.331341	1.19538	0.255102	0.168931	0.967	3401	tags=22%, list=22%, signal=29%
CCAATNNSNNNGCG_UNKNOWN	40	0.351697	1.1375	0.265182	0.217348	0.986	3604	tags=33%, list=24%, signal=42%
V$AR_02	24	0.408404	1.15143	0.265306	0.205513	0.983	1927	tags=21%, list=13%, signal=24%
CTCTAGA,MIR-526C,MIR-518F,MIR-526A	36	0.438278	1.19663	0.26556	0.168122	0.967	1906	tags=19%, list=13%, signal=22%
GGGATGC,MIR-324-5P	38	0.335062	1.14049	0.265849	0.214864	0.986	2984	tags=29%, list=20%, signal=36%
TCTATGA,MIR-376A,MIR-376B	66	0.307116	1.13291	0.267465	0.221492	0.986	2066	tags=15%, list=14%, signal=17%
CGCTGCT,MIR-503	16	0.419719	1.12999	0.273092	0.224013	0.986	3028	tags=38%, list=20%, signal=47%
V$NFMUE1_Q6	167	0.23452	1.12239	0.283096	0.230627	0.987	3820	tags=19%, list=25%, signal=25%
CCGNMNNTNACG_UNKNOWN	53	0.247186	1.09877	0.28839	0.253304	0.992	3250	tags=23%, list=21%, signal=29%
YTCCCRNNAGGY_UNKNOWN	49	0.297174	1.11268	0.28876	0.240039	0.99	4512	tags=33%, list=30%, signal=46%
V$E2F_03	158	0.316761	1.14119	0.294606	0.214531	0.986	3949	tags=28%, list=26%, signal=37%
V$USF2_Q6	160	0.259188	1.118	0.294821	0.23476	0.989	3912	tags=26%, list=26%, signal=35%
V$SF1_Q6	163	0.258699	1.10299	0.307692	0.249738	0.992	2406	tags=15%, list=16%, signal=17%
V$SREBP1_01	125	0.211932	1.08433	0.314629	0.267691	0.994	4127	tags=22%, list=27%, signal=29%
GGCNKCCATNK_UNKNOWN	80	0.23243	1.08999	0.319361	0.261656	0.993	4146	tags=24%, list=27%, signal=32%
V$PPARA_01	25	0.374287	1.07484	0.32	0.277559	0.997	1961	tags=24%, list=13%, signal=28%
V$E2F_Q4_01	162	0.303698	1.09082	0.330578	0.261122	0.993	2375	tags=16%, list=16%, signal=19%
V$MYOGNF1_01	31	0.40937	1.10012	0.336152	0.252258	0.992	1979	tags=23%, list=13%, signal=26%
V$E2F4DP1_01	162	0.294177	1.05949	0.356846	0.292706	0.997	2938	tags=19%, list=19%, signal=23%
V$E2F1DP1_01	157	0.294608	1.06144	0.360417	0.29216	0.997	2580	tags=17%, list=17%, signal=20%
V$E2F1DP2_01	157	0.294608	1.06144	0.360417	0.291768	0.997	2580	tags=17%, list=17%, signal=20%
V$E2F4DP2_01	157	0.294608	1.06144	0.360417	0.291376	0.997	2580	tags=17%, list=17%, signal=20%
V$E2F1_Q4_01	157	0.285843	1.06116	0.363257	0.29126	0.997	4053	tags=30%, list=27%, signal=40%
GCGNNANTTCC_UNKNOWN	85	0.207431	1.04586	0.36699	0.306356	0.998	3613	tags=20%, list=24%, signal=26%
AAGTCCA,MIR-422B,MIR-422A	50	0.28014	1.04594	0.371595	0.306692	0.998	3151	tags=28%, list=21%, signal=35%
V$E2F1_Q3	158	0.30332	1.06499	0.374741	0.288606	0.997	2938	tags=18%, list=19%, signal=22%
V$E2F1DP1RB_01	155	0.296419	1.05102	0.380952	0.301266	0.997	3000	tags=19%, list=20%, signal=24%
V$E2F_Q3_01	160	0.28352	1.04321	0.391667	0.30901	0.998	4053	tags=30%, list=27%, signal=40%
GGCKCATGS_UNKNOWN	41	0.271772	1.03013	0.403042	0.323103	0.998	1168	tags=12%, list=8%, signal=13%
V$COUP_01	173	0.253533	1.02298	0.403774	0.330262	0.998	2990	tags=22%, list=20%, signal=27%
V$E2F_02	157	0.281934	1.02666	0.409091	0.326817	0.998	2580	tags=16%, list=17%, signal=19%
SGCGSSAAA_V$E2F1DP2_01	116	0.294788	1.01042	0.419958	0.345143	0.999	2938	tags=20%, list=19%, signal=24%
YGTCCTTGR_UNKNOWN	58	0.252865	1.02445	0.421589	0.329056	0.998	4242	tags=26%, list=28%, signal=36%
ACACTAC,MIR-142-3P	110	0.246039	0.994116	0.439364	0.365142	0.999	2215	tags=12%, list=15%, signal=14%
CTCTATG,MIR-368	31	0.325669	1.04093	0.440882	0.311056	0.998	3704	tags=29%, list=24%, signal=38%
ATAACCT,MIR-154	47	0.284928	1.00656	0.452906	0.34944	0.999	1724	tags=13%, list=11%, signal=14%
TAGAACC,MIR-182	27	0.288103	0.935898	0.506073	0.442628	0.999	3932	tags=33%, list=26%, signal=45%
V$CETS1P54_01	169	0.17946	0.97059	0.509128	0.394999	0.999	4413	tags=26%, list=29%, signal=36%
TACGGGT,MIR-99A,MIR-100,MIR-99B	21	0.337772	0.955568	0.519916	0.41545	0.999	4625	tags=38%, list=30%, signal=55%
CACGTTT,MIR-302A	22	0.308823	0.934466	0.53629	0.444098	0.999	262	tags=5%, list=2%, signal=5%
TCCCRNNRTGC_UNKNOWN	119	0.21479	0.917291	0.565637	0.469544	0.999	3653	tags=24%, list=24%, signal=32%
V$E2F_Q6	154	0.248486	0.884308	0.579798	0.520843	1	3832	tags=25%, list=25%, signal=33%
V$E2F_Q4	157	0.246509	0.885691	0.587174	0.518901	1	3832	tags=25%, list=25%, signal=34%
ACTAYRNNNCCCR_UNKNOWN	275	0.196369	0.911759	0.609218	0.477955	1	2825	tags=14%, list=19%, signal=17%
V$E2F1_Q6_01	169	0.217027	0.84578	0.655936	0.585723	1	3932	tags=26%, list=26%, signal=35%
ATCMNTCCGY_UNKNOWN	35	0.241669	0.850798	0.658397	0.578128	1	1543	tags=9%, list=10%, signal=10%
V$E2F1_Q6	157	0.232279	0.823622	0.666667	0.623636	1	2938	tags=17%, list=19%, signal=21%
AACYNNNNTTCCS_UNKNOWN	57	0.21247	0.797439	0.737452	0.669612	1	4833	tags=39%, list=32%, signal=56%
GCGSCMNTTT_UNKNOWN	49	0.224429	0.793845	0.772374	0.674621	1	3571	tags=20%, list=23%, signal=27%
SNACANNNYSYAGA_UNKNOWN	50	0.186715	0.795176	0.829746	0.672858	1	3824	tags=20%, list=25%, signal=27%
KTGGYRSGAA_UNKNOWN	53	0.195486	0.64843	0.869478	0.910794	1	3927	tags=25%, list=26%, signal=33%

## Sheet: Healthy_Mucosa_C3
NAME	SIZE	ES	NES	NOM p-val	FDR q-val	FWER p-val	RANK AT MAX	LEADING EDGE
GGCNRNWCTTYS_UNKNOWN	54	-0.31465	-1.45087	0.0340681	0.228826	0.764	1674	tags=11%, list=11%, signal=12%
V$PPARG_01	32	-0.329771	-1.18819	0.231537	0.833797	0.969	851	tags=19%, list=6%, signal=20%
KRCTCNNNNMANAGC_UNKNOWN	31	-0.473965	-1.07654	0.376344	0.912106	0.993	2259	tags=39%, list=15%, signal=45%
V$FXR_IR1_Q6	76	-0.268412	-0.945638	0.522541	1	1	1034	tags=12%, list=7%, signal=13%
V$ELK1_02	164	-0.165869	-0.943203	0.528	0.880515	1	3688	tags=24%, list=24%, signal=31%
GKCGCNNNNNNNTGAYG_UNKNOWN	44	-0.242067	-0.939678	0.521825	0.742142	1	4989	tags=36%, list=33%, signal=54%
V$NRF2_01	162	-0.163076	-0.901449	0.586207	0.71703	1	4148	tags=30%, list=27%, signal=41%
GGAANCGGAANY_UNKNOWN	77	-0.187889	-0.854549	0.632	0.721803	1	5399	tags=36%, list=35%, signal=56%
TMTCGCGANR_UNKNOWN	97	-0.141383	-0.802712	0.749499	0.740196	1	5256	tags=32%, list=35%, signal=48%
V$GABP_B	161	-0.130192	-0.765339	0.832645	0.731255	1	3270	tags=20%, list=21%, signal=26%

## Sheet: Adjacent_C5
NAME	SIZE	ES	NES	NOM p-val	FDR q-val	FWER p-val	RANK AT MAX	LEADING EDGE
STRUCTURAL_MOLECULE_ACTIVITY	183	0.598314	1.77904	0	1	0.415	2310	tags=28%, list=15%, signal=32%
ANATOMICAL_STRUCTURE_MORPHOGENESIS	301	0.540797	1.72341	0	1	0.578	2195	tags=30%, list=14%, signal=34%
CALCIUM_INDEPENDENT_CELL_CELL_ADHESION	16	0.704434	1.68636	0.00811359	1	0.671	1933	tags=31%, list=13%, signal=36%
REGULATION_OF_BODY_FLUID_LEVELS	45	0.646753	1.68539	0	1	0.672	2074	tags=31%, list=14%, signal=36%
CELL_SUBSTRATE_ADHESION	35	0.722668	1.67068	0.00186916	1	0.701	2111	tags=40%, list=14%, signal=46%
MUSCLE_CELL_DIFFERENTIATION	20	0.77999	1.67047	0	1	0.701	1629	tags=50%, list=11%, signal=56%
CELL_MATRIX_ADHESION	34	0.70838	1.66959	0.0018622	0.924177	0.706	2111	tags=38%, list=14%, signal=44%
CELL_JUNCTION	67	0.567077	1.66755	0	0.825775	0.712	1175	tags=19%, list=8%, signal=21%
PHOSPHOPROTEIN_PHOSPHATASE_ACTIVITY	71	0.464054	1.66716	0.00612245	0.737151	0.716	1667	tags=18%, list=11%, signal=20%
IDENTICAL_PROTEIN_BINDING	266	0.392886	1.66538	0	0.673378	0.721	1933	tags=15%, list=13%, signal=16%
PROTEOGLYCAN_METABOLIC_PROCESS	15	0.703193	1.66525	0.006	0.612265	0.721	3280	tags=60%, list=22%, signal=76%
PROTEASE_INHIBITOR_ACTIVITY	32	0.648366	1.66292	0.0118577	0.572731	0.728	1694	tags=38%, list=11%, signal=42%
RUFFLE	27	0.676568	1.65913	0	0.548655	0.743	1794	tags=33%, list=12%, signal=38%
ORGAN_DEVELOPMENT	438	0.564917	1.65781	0	0.515162	0.749	2836	tags=35%, list=19%, signal=42%
CALCIUM_ION_BINDING	80	0.555549	1.65608	0.00192678	0.487879	0.754	1922	tags=29%, list=13%, signal=33%
ENZYME_INHIBITOR_ACTIVITY	97	0.519779	1.65388	0.00980392	0.467493	0.76	1315	tags=20%, list=9%, signal=21%
ORGAN_MORPHOGENESIS	117	0.585775	1.6494	0.00191939	0.459513	0.772	2162	tags=38%, list=14%, signal=43%
WOUND_HEALING	42	0.629639	1.64397	0.00392927	0.454154	0.787	2074	tags=33%, list=14%, signal=38%
EXTRACELLULAR_REGION	334	0.640171	1.64393	0	0.430315	0.787	2310	tags=41%, list=15%, signal=47%
SKELETAL_DEVELOPMENT	77	0.686487	1.64374	0	0.409527	0.788	3408	tags=56%, list=22%, signal=72%
REGULATION_OF_BIOLOGICAL_QUALITY	323	0.477463	1.64366	0	0.390026	0.788	1922	tags=20%, list=13%, signal=22%
PROTEIN_COMPLEX_BINDING	41	0.643439	1.64126	0.00391389	0.378708	0.79	1545	tags=29%, list=10%, signal=32%
INTRAMOLECULAR_OXIDOREDUCTASE_ACTIVITY	17	0.645609	1.64103	0.00808081	0.362731	0.791	701	tags=12%, list=5%, signal=12%
MACROMOLECULAR_COMPLEX_ASSEMBLY	258	0.364522	1.63909	0.00188679	0.353474	0.792	2939	tags=19%, list=19%, signal=24%
CELLULAR_COMPONENT_ASSEMBLY	272	0.366367	1.6379	0	0.342251	0.795	2939	tags=19%, list=19%, signal=24%
EXTRACELLULAR_REGION_PART	259	0.664743	1.63712	0	0.331757	0.797	2310	tags=44%, list=15%, signal=51%
CELL_MIGRATION	74	0.659541	1.6367	0	0.320818	0.797	1679	tags=32%, list=11%, signal=36%
ACTIN_BINDING	67	0.545789	1.63664	0.00194932	0.309483	0.798	1458	tags=22%, list=10%, signal=25%
TRANSCRIPTION_FROM_RNA_POLYMERASE_II_PROMOTER	402	0.358715	1.63251	0	0.310287	0.806	2374	tags=17%, list=16%, signal=20%
NEGATIVE_REGULATION_OF_CELLULAR_METABOLIC_PROCESS	227	0.403653	1.62102	0.00756144	0.333101	0.836	3491	tags=27%, list=23%, signal=34%
REGULATION_OF_ORGANELLE_ORGANIZATION_AND_BIOGENESIS	39	0.463511	1.62013	0.00587084	0.324772	0.839	4261	tags=44%, list=28%, signal=60%
TIGHT_JUNCTION	25	0.606447	1.61896	0.0019685	0.318423	0.841	2184	tags=24%, list=14%, signal=28%
NEGATIVE_REGULATION_OF_TRANSCRIPTION	168	0.437455	1.61754	0.00747664	0.31112	0.841	2624	tags=22%, list=17%, signal=26%
REGULATION_OF_CELLULAR_COMPONENT_ORGANIZATION_AND_BIOGENESIS	114	0.446918	1.61639	0.00970874	0.305098	0.846	2455	tags=19%, list=16%, signal=23%
EXTRACELLULAR_SPACE	181	0.618415	1.616	0	0.297344	0.847	1682	tags=33%, list=11%, signal=36%
INTERCELLULAR_JUNCTION	54	0.542245	1.61365	0.00377358	0.294285	0.85	2395	tags=28%, list=16%, signal=33%
ENZYME_REGULATOR_ACTIVITY	272	0.422889	1.61336	0	0.287112	0.852	1923	tags=17%, list=13%, signal=19%
SERINE_TYPE_PEPTIDASE_ACTIVITY	35	0.598227	1.61224	0.008	0.281656	0.854	1478	tags=26%, list=10%, signal=28%
CALCIUM_ION_TRANSPORT	18	0.747086	1.60964	0.0019305	0.282119	0.859	1421	tags=28%, list=9%, signal=31%
PROTEIN_HOMODIMERIZATION_ACTIVITY	100	0.453055	1.60831	0.0113636	0.278394	0.861	1684	tags=19%, list=11%, signal=21%
PHOSPHOLIPID_BINDING	37	0.514951	1.60483	0.00796813	0.279428	0.868	1291	tags=16%, list=8%, signal=18%
NEGATIVE_REGULATION_OF_NUCLEOBASENUCLEOSIDENUCLEOTIDE_AND_NUCLEIC_ACID_METABOLIC_PROCESS	187	0.410072	1.60417	0.00564972	0.273888	0.868	2624	tags=20%, list=17%, signal=24%
RESPONSE_TO_STRESS	444	0.432614	1.60364	0.00387597	0.26853	0.868	2725	tags=24%, list=18%, signal=28%
CELL_CELL_ADHESION	73	0.566275	1.60186	0.00195695	0.266321	0.87	2111	tags=30%, list=14%, signal=35%
TRANSCRIPTION_FACTOR_BINDING	286	0.364149	1.60129	0.00195312	0.261385	0.871	3616	tags=27%, list=24%, signal=35%
DI___TRI_VALENT_INORGANIC_CATION_TRANSPORT	23	0.651838	1.60101	0.00573614	0.256377	0.871	1421	tags=22%, list=9%, signal=24%
REGULATION_OF_TRANSPORT	56	0.584607	1.60044	0.00191571	0.252235	0.872	1751	tags=23%, list=11%, signal=26%
REGULATION_OF_CYTOSKELETON_ORGANIZATION_AND_BIOGENESIS	29	0.531056	1.59869	0.011976	0.251277	0.875	3665	tags=45%, list=24%, signal=59%
ION_BINDING	223	0.438016	1.59744	0	0.248656	0.878	2355	tags=22%, list=15%, signal=26%
PHOSPHATASE_REGULATOR_ACTIVITY	25	0.590828	1.59735	0.00982318	0.243941	0.878	1594	tags=24%, list=10%, signal=27%
HEMOSTASIS	39	0.616124	1.59534	0.0116054	0.243571	0.882	2074	tags=31%, list=14%, signal=36%
SERINE_TYPE_ENDOPEPTIDASE_ACTIVITY	31	0.623077	1.59402	0.0101215	0.241386	0.886	1478	tags=29%, list=10%, signal=32%
BLOOD_COAGULATION	35	0.637447	1.59371	0.0038835	0.237326	0.886	2074	tags=34%, list=14%, signal=40%
REGULATION_OF_GENE_EXPRESSION_EPIGENETIC	28	0.465987	1.59203	0.0140562	0.236153	0.889	2990	tags=29%, list=20%, signal=35%
SEQUENCE_SPECIFIC_DNA_BINDING	48	0.449582	1.59113	0.00749064	0.233705	0.891	1231	tags=17%, list=8%, signal=18%
NEGATIVE_REGULATION_OF_DEVELOPMENTAL_PROCESS	169	0.46699	1.5901	0.00934579	0.23152	0.893	3149	tags=31%, list=21%, signal=38%
TRANSCRIPTION_FACTOR_ACTIVITY	282	0.402595	1.58968	0	0.228315	0.893	2475	tags=20%, list=16%, signal=24%
PROTEIN_DNA_COMPLEX_ASSEMBLY	47	0.446053	1.58944	0.0218254	0.224721	0.893	2198	tags=15%, list=14%, signal=17%
BASOLATERAL_PLASMA_MEMBRANE	29	0.643608	1.58885	0.0094162	0.222201	0.893	1111	tags=24%, list=7%, signal=26%
NEGATIVE_REGULATION_OF_METABOLIC_PROCESS	229	0.397599	1.58839	0.00757576	0.219428	0.893	3491	tags=27%, list=23%, signal=34%
RECEPTOR_BINDING	284	0.542631	1.58701	0.0019685	0.218431	0.893	2538	tags=32%, list=17%, signal=38%
TRANSCRIPTION_REPRESSOR_ACTIVITY	134	0.424749	1.5869	0.00387597	0.215231	0.893	2727	tags=22%, list=18%, signal=26%
VASCULATURE_DEVELOPMENT	46	0.614552	1.5847	0.0116505	0.215241	0.896	2074	tags=39%, list=14%, signal=45%
CATION_BINDING	177	0.464576	1.58186	0	0.217446	0.9	2034	tags=23%, list=13%, signal=26%
LEADING_EDGE	42	0.614721	1.58126	0.00756144	0.215127	0.9	1794	tags=29%, list=12%, signal=32%
PHOSPHORIC_DIESTER_HYDROLASE_ACTIVITY	32	0.607114	1.57903	0.0101215	0.215626	0.904	3256	tags=44%, list=21%, signal=56%
ACTIN_FILAMENT_BINDING	22	0.605354	1.57818	0.0175097	0.213893	0.905	1147	tags=18%, list=8%, signal=20%
INTEGRIN_BINDING	21	0.790735	1.57644	0	0.214229	0.91	1545	tags=48%, list=10%, signal=53%
NEGATIVE_REGULATION_OF_CELL_DIFFERENTIATION	24	0.64439	1.576	0.00191571	0.211765	0.91	2074	tags=38%, list=14%, signal=43%
PATTERN_BINDING	34	0.725584	1.57591	0.0039604	0.208911	0.91	2819	tags=59%, list=19%, signal=72%
TRANSPORT_VESICLE	30	0.490623	1.57509	0.0231214	0.207037	0.911	3474	tags=33%, list=23%, signal=43%
NEGATIVE_REGULATION_OF_TRANSCRIPTION_FROM_RNA_POLYMERASE_II_PROMOTER	74	0.489111	1.5737	0.00566038	0.20649	0.912	2441	tags=26%, list=16%, signal=30%
STRUCTURAL_CONSTITUENT_OF_CYTOSKELETON	44	0.567472	1.57347	0.00378788	0.203796	0.912	1861	tags=30%, list=12%, signal=34%
SERINE_HYDROLASE_ACTIVITY	36	0.584074	1.57191	0.0121212	0.203721	0.915	1478	tags=25%, list=10%, signal=28%
LIPID_BINDING	67	0.442858	1.57162	0.00383142	0.201555	0.915	1291	tags=13%, list=8%, signal=15%
HEART_DEVELOPMENT	27	0.75714	1.57112	0.0056391	0.199852	0.915	1363	tags=37%, list=9%, signal=41%
REGULATION_OF_CELL_MIGRATION	22	0.609169	1.57009	0.00803213	0.198642	0.916	1679	tags=23%, list=11%, signal=26%
MYOBLAST_DIFFERENTIATION	15	0.794793	1.56795	0.00191939	0.20007	0.922	1629	tags=53%, list=11%, signal=60%
REGULATION_OF_BLOOD_PRESSURE	16	0.692466	1.56649	0.00383142	0.199932	0.924	1447	tags=31%, list=10%, signal=34%
CENTRAL_NERVOUS_SYSTEM_DEVELOPMENT	87	0.640942	1.56394	0.00191939	0.201819	0.925	1847	tags=32%, list=12%, signal=36%
ACTIN_FILAMENT_BASED_PROCESS	100	0.458775	1.56362	0.00581395	0.19995	0.925	2225	tags=18%, list=15%, signal=21%
CELL_SURFACE_RECEPTOR_LINKED_SIGNAL_TRANSDUCTION_GO_0007166	441	0.482584	1.56337	0.00373832	0.197848	0.926	2590	tags=29%, list=17%, signal=34%
APICAL_JUNCTION_COMPLEX	28	0.577244	1.56272	0.00574713	0.196344	0.926	2184	tags=25%, list=14%, signal=29%
APICOLATERAL_PLASMA_MEMBRANE	28	0.577244	1.56272	0.00574713	0.194007	0.926	2184	tags=25%, list=14%, signal=29%
COAGULATION	36	0.625333	1.56256	0.00396825	0.192003	0.927	2074	tags=33%, list=14%, signal=38%
ANATOMICAL_STRUCTURE_FORMATION	48	0.604524	1.56113	0.00982318	0.191729	0.929	2152	tags=40%, list=14%, signal=46%
POLYSACCHARIDE_BINDING	29	0.739387	1.56032	0.00792079	0.190569	0.929	1146	tags=38%, list=8%, signal=41%
PROTEIN_COMPLEX_ASSEMBLY	155	0.397109	1.55957	0.0056926	0.18951	0.929	2395	tags=20%, list=16%, signal=23%
RESPONSE_TO_WOUNDING	152	0.602448	1.55629	0.00992064	0.193	0.932	2725	tags=41%, list=18%, signal=50%
ANGIOGENESIS	40	0.606555	1.55489	0.0173077	0.193299	0.933	2074	tags=40%, list=14%, signal=46%
CYTOSKELETAL_PROTEIN_BINDING	141	0.498286	1.55425	0.00775194	0.192183	0.934	2152	tags=24%, list=14%, signal=28%
METAL_ION_TRANSPORT	76	0.548055	1.5535	0.00380228	0.191361	0.934	1421	tags=22%, list=9%, signal=25%
DETECTION_OF_STIMULUS	21	0.660074	1.55017	0.0137255	0.194519	0.937	2819	tags=43%, list=19%, signal=53%
REGULATION_OF_TRANSCRIPTION_FROM_RNA_POLYMERASE_II_PROMOTER	259	0.335991	1.54739	0.0117647	0.196619	0.937	3602	tags=25%, list=24%, signal=33%
GLYCOSAMINOGLYCAN_BINDING	28	0.743026	1.54558	0.00596422	0.197225	0.94	1146	tags=39%, list=8%, signal=42%
ISOMERASE_ACTIVITY	32	0.496856	1.54411	0.0143149	0.197309	0.94	1426	tags=13%, list=9%, signal=14%
MUSCLE_DEVELOPMENT	77	0.6751	1.54332	0	0.19653	0.94	2741	tags=52%, list=18%, signal=63%
GTPASE_REGULATOR_ACTIVITY	106	0.434892	1.54328	0.00787402	0.194636	0.94	3193	tags=27%, list=21%, signal=34%
REPRODUCTIVE_PROCESS	97	0.432885	1.54285	0.00809717	0.193339	0.94	2090	tags=20%, list=14%, signal=23%
RAS_GTPASE_ACTIVATOR_ACTIVITY	25	0.556514	1.54285	0.023622	0.191426	0.94	2080	tags=28%, list=14%, signal=32%
NERVOUS_SYSTEM_DEVELOPMENT	287	0.609023	1.54265	0	0.189701	0.94	2066	tags=35%, list=14%, signal=40%
ATPASE_ACTIVITY_COUPLED_TO_TRANSMEMBRANE_MOVEMENT_OF_IONS	18	0.549235	1.54121	0.0313653	0.189607	0.94	354	tags=11%, list=2%, signal=11%
CARBOHYDRATE_BINDING	53	0.635768	1.54034	0.00382409	0.188969	0.941	1146	tags=28%, list=8%, signal=30%
RHO_GTPASE_ACTIVATOR_ACTIVITY	15	0.653726	1.5398	0.0311284	0.187943	0.942	1880	tags=33%, list=12%, signal=38%
ACTIN_CYTOSKELETON_ORGANIZATION_AND_BIOGENESIS	93	0.455923	1.53954	0.00785855	0.186632	0.943	2225	tags=18%, list=15%, signal=21%
HEPARIN_BINDING	19	0.730928	1.53747	0.0199601	0.187752	0.943	2799	tags=58%, list=18%, signal=71%
REGULATION_OF_CELL_PROLIFERATION	245	0.43917	1.53738	0.00957854	0.18616	0.943	2337	tags=24%, list=15%, signal=28%
EXTRACELLULAR_MATRIX	83	0.757254	1.53666	0	0.185444	0.945	2310	tags=63%, list=15%, signal=73%
PROTEIN_IMPORT_INTO_NUCLEUS	43	0.468869	1.53646	0.0239044	0.183988	0.945	4095	tags=40%, list=27%, signal=54%
PROTEINACEOUS_EXTRACELLULAR_MATRIX	82	0.758269	1.53526	0	0.184066	0.945	2310	tags=63%, list=15%, signal=74%
PERINUCLEAR_REGION_OF_CYTOPLASM	50	0.490742	1.53434	0.0381526	0.183911	0.949	3457	tags=32%, list=23%, signal=41%
SMALL_GTPASE_REGULATOR_ACTIVITY	54	0.447817	1.53362	0.0251451	0.183469	0.95	4129	tags=41%, list=27%, signal=56%
STRIATED_MUSCLE_DEVELOPMENT	31	0.626171	1.53346	0.0132827	0.182033	0.95	3300	tags=48%, list=22%, signal=62%
GUANYL_NUCLEOTIDE_BINDING	43	0.486764	1.53338	0.0117647	0.18055	0.95	1240	tags=12%, list=8%, signal=13%
LIPOPROTEIN_BINDING	15	0.616159	1.53275	0.0300601	0.179861	0.953	1861	tags=40%, list=12%, signal=46%
GTPASE_ACTIVATOR_ACTIVITY	52	0.533281	1.53237	0.00990099	0.178887	0.953	3135	tags=38%, list=21%, signal=48%
ENZYME_ACTIVATOR_ACTIVITY	107	0.437276	1.5312	0.00775194	0.179197	0.955	3327	tags=32%, list=22%, signal=40%
CELL_CELL_SIGNALING	276	0.511484	1.52986	0	0.179658	0.956	2446	tags=33%, list=16%, signal=39%
PHOSPHOINOSITIDE_BINDING	15	0.617591	1.52951	0.027668	0.178604	0.957	987	tags=20%, list=6%, signal=21%
CYTOPLASM_ORGANIZATION_AND_BIOGENESIS	15	0.76654	1.52732	0.00968992	0.180191	0.958	1219	tags=47%, list=8%, signal=51%
NEGATIVE_REGULATION_OF_TRANSCRIPTION_DNA_DEPENDENT	112	0.447083	1.52703	0.0209125	0.179028	0.958	2833	tags=26%, list=19%, signal=32%
NEGATIVE_REGULATION_OF_RNA_METABOLIC_PROCESS	112	0.447083	1.52703	0.0209125	0.177561	0.958	2833	tags=26%, list=19%, signal=32%
PHOSPHORIC_ESTER_HYDROLASE_ACTIVITY	133	0.396692	1.52669	0.00395257	0.176468	0.958	1680	tags=15%, list=11%, signal=17%
NEGATIVE_REGULATION_OF_CELL_PROLIFERATION	130	0.471546	1.52534	0.00583658	0.176694	0.959	2306	tags=25%, list=15%, signal=30%
TRANSCRIPTION_COFACTOR_ACTIVITY	211	0.332277	1.5253	0.00200401	0.175319	0.959	3616	tags=24%, list=24%, signal=31%
HELICASE_ACTIVITY	48	0.423323	1.52375	0.0775194	0.176014	0.961	4833	tags=48%, list=32%, signal=70%
REGULATION_OF_TRANSCRIPTIONDNA_DEPENDENT	409	0.329676	1.52308	0.00378788	0.175445	0.961	3602	tags=26%, list=24%, signal=33%
MONOVALENT_INORGANIC_CATION_TRANSPORT	61	0.54635	1.52255	0.0094518	0.174874	0.961	1174	tags=21%, list=8%, signal=23%
BRAIN_DEVELOPMENT	37	0.6409	1.52231	0.00772201	0.173835	0.961	1517	tags=30%, list=10%, signal=33%
TISSUE_DEVELOPMENT	99	0.479207	1.52151	0	0.173519	0.961	1694	tags=18%, list=11%, signal=20%
REGULATION_OF_CELL_DIFFERENTIATION	48	0.535537	1.52124	0.00764818	0.172614	0.961	2074	tags=29%, list=14%, signal=34%
RNA_POLYMERASE_II_TRANSCRIPTION_FACTOR_ACTIVITY	163	0.361859	1.52085	0.0195312	0.171676	0.961	2918	tags=23%, list=19%, signal=28%
ADHERENS_JUNCTION	18	0.769423	1.51947	0.0115163	0.172274	0.961	1175	tags=33%, list=8%, signal=36%
PROTEIN_HOMOOLIGOMERIZATION	19	0.621358	1.51848	0.0234834	0.172298	0.962	874	tags=21%, list=6%, signal=22%
G_PROTEIN_COUPLED_RECEPTOR_PROTEIN_SIGNALING_PATHWAY	196	0.529586	1.51836	0.00371058	0.171221	0.962	2571	tags=34%, list=17%, signal=41%
INTERMEDIATE_FILAMENT_CYTOSKELETON	19	0.606586	1.51802	0.0197487	0.170256	0.962	2481	tags=32%, list=16%, signal=38%
INTERMEDIATE_FILAMENT	19	0.606586	1.51802	0.0197487	0.169013	0.962	2481	tags=32%, list=16%, signal=38%
POSITIVE_REGULATION_OF_CELL_PROLIFERATION	111	0.45429	1.51763	0.0225989	0.168313	0.962	3222	tags=34%, list=21%, signal=43%
MAPKKK_CASCADE_GO_0000165	93	0.484828	1.51756	0.0154739	0.16719	0.962	2629	tags=29%, list=17%, signal=35%
SPECIFIC_RNA_POLYMERASE_II_TRANSCRIPTION_FACTOR_ACTIVITY	30	0.512653	1.51693	0.027451	0.166773	0.963	3491	tags=40%, list=23%, signal=52%
REGULATION_OF_ANATOMICAL_STRUCTURE_MORPHOGENESIS	23	0.593347	1.51647	0.0324427	0.166071	0.963	2455	tags=30%, list=16%, signal=36%
REGULATION_OF_RNA_METABOLIC_PROCESS	414	0.325982	1.51604	0.00381679	0.165567	0.963	3602	tags=25%, list=24%, signal=32%
CELL_PROLIFERATION_GO_0008283	421	0.420819	1.51529	0.00961539	0.165284	0.964	2856	tags=27%, list=19%, signal=32%
RESPONSE_TO_EXTERNAL_STIMULUS	239	0.555517	1.51381	0.0200401	0.166002	0.967	2819	tags=37%, list=19%, signal=45%
RHYTHMIC_PROCESS	18	0.661087	1.51275	0.028169	0.165905	0.967	1351	tags=33%, list=9%, signal=37%
REGULATION_OF_INTRACELLULAR_TRANSPORT	22	0.506975	1.51186	0.0374753	0.165763	0.967	184	tags=9%, list=1%, signal=9%
SULFOTRANSFERASE_ACTIVITY	22	0.663898	1.51182	0.00806452	0.164704	0.967	3036	tags=68%, list=20%, signal=85%
SERINE_TYPE_ENDOPEPTIDASE_INHIBITOR_ACTIVITY	21	0.603568	1.51154	0.0524272	0.163898	0.967	1694	tags=33%, list=11%, signal=37%
SOLUBLE_FRACTION	133	0.423548	1.51098	0.0133843	0.163412	0.968	2090	tags=19%, list=14%, signal=22%
CYTOPLASMIC_VESICLE	102	0.408131	1.5085	0.0177866	0.165412	0.971	1698	tags=14%, list=11%, signal=15%
ACTIN_FILAMENT_ORGANIZATION	20	0.543736	1.50847	0.0362595	0.164389	0.971	516	tags=10%, list=3%, signal=10%
NEUROGENESIS	74	0.563533	1.50777	0.00583658	0.164009	0.972	3865	tags=45%, list=25%, signal=59%
GENERATION_OF_NEURONS	66	0.588135	1.50766	0.00585938	0.163086	0.972	3097	tags=39%, list=20%, signal=49%
NUCLEAR_IMPORT	45	0.440265	1.50679	0.0314961	0.163159	0.972	4095	tags=38%, list=27%, signal=52%
NUCLEAR_TRANSPORT	79	0.352286	1.50654	0.0271845	0.162276	0.972	4324	tags=37%, list=28%, signal=51%
TRANSMEMBRANE_RECEPTOR_PROTEIN_KINASE_ACTIVITY	45	0.54892	1.50615	0.0378072	0.16168	0.972	3149	tags=47%, list=21%, signal=59%
SYSTEM_PROCESS	354	0.550854	1.50374	0.00379507	0.163392	0.974	2090	tags=31%, list=14%, signal=35%
CHEMICAL_HOMEOSTASIS	114	0.517887	1.50212	0.0152672	0.164121	0.974	1918	tags=24%, list=13%, signal=27%
ENDOPLASMIC_RETICULUM	262	0.333798	1.5012	0.0271318	0.164223	0.975	2123	tags=13%, list=14%, signal=15%
PROTEIN_TYROSINE_PHOSPHATASE_ACTIVITY	47	0.44427	1.50089	0.0265849	0.163576	0.975	1533	tags=19%, list=10%, signal=21%
CYTOKINE_AND_CHEMOKINE_MEDIATED_SIGNALING_PATHWAY	19	0.624568	1.49985	0.052	0.163605	0.976	2074	tags=32%, list=14%, signal=37%
SKELETAL_MUSCLE_DEVELOPMENT	23	0.678895	1.49862	0.0212355	0.164265	0.976	1629	tags=39%, list=11%, signal=44%
COLLAGEN	21	0.783391	1.4984	0.00790514	0.163564	0.976	2268	tags=71%, list=15%, signal=84%
CELL_SURFACE	66	0.519976	1.49826	0.0134615	0.16265	0.976	3071	tags=36%, list=20%, signal=45%
ION_TRANSPORT	123	0.471934	1.49819	0.00560748	0.161775	0.976	1709	tags=19%, list=11%, signal=21%
CYTOSKELETON_ORGANIZATION_AND_BIOGENESIS	185	0.423229	1.49693	0.00787402	0.162446	0.976	2103	tags=18%, list=14%, signal=20%
PHOSPHOINOSITIDE_MEDIATED_SIGNALING	33	0.580286	1.49671	0.00742115	0.161679	0.976	2184	tags=33%, list=14%, signal=39%
TRANSMEMBRANE_RECEPTOR_PROTEIN_TYROSINE_KINASE_ACTIVITY	37	0.589997	1.49498	0.025	0.162564	0.977	3067	tags=51%, list=20%, signal=64%
ENDOPEPTIDASE_ACTIVITY	97	0.428686	1.49424	0.0178926	0.162564	0.977	1948	tags=19%, list=13%, signal=21%
ION_HOMEOSTASIS	95	0.532421	1.4922	0.026975	0.164065	0.979	1918	tags=24%, list=13%, signal=28%
POSITIVE_REGULATION_OF_TRANSCRIPTION	126	0.38154	1.48821	0.0170778	0.167507	0.981	3509	tags=30%, list=23%, signal=39%
CELL_PROJECTION	84	0.473811	1.48786	0.00959693	0.16691	0.981	1880	tags=24%, list=12%, signal=27%
PROTEIN_DIMERIZATION_ACTIVITY	156	0.372708	1.4878	0.0114504	0.166037	0.981	1684	tags=15%, list=11%, signal=17%
MEMBRANE_BOUND_VESICLE	100	0.398363	1.48699	0.019802	0.166021	0.981	2452	tags=17%, list=16%, signal=20%
CYTOPLASMIC_MEMBRANE_BOUND_VESICLE	98	0.398143	1.48698	0.019685	0.165097	0.981	1698	tags=13%, list=11%, signal=15%
TRANSCRIPTION_COREPRESSOR_ACTIVITY	86	0.396304	1.48623	0.0156556	0.165109	0.981	2359	tags=17%, list=15%, signal=21%
TRANSFERASE_ACTIVITY_TRANSFERRING_SULFUR_CONTAINING_GROUPS	26	0.600505	1.48485	0.0179283	0.165907	0.983	3036	tags=58%, list=20%, signal=72%
TRANSCRIPTION_INITIATION	34	0.355646	1.48387	0.0791506	0.166126	0.984	2198	tags=12%, list=14%, signal=14%
CYTOSOLIC_PART	18	0.628249	1.48368	0.0406977	0.165413	0.984	780	tags=22%, list=5%, signal=23%
POST_TRANSLATIONAL_PROTEIN_MODIFICATION	413	0.344183	1.48317	0.00967118	0.165141	0.984	3687	tags=28%, list=24%, signal=36%
GROWTH	56	0.485045	1.48295	0.0235294	0.16445	0.984	3478	tags=38%, list=23%, signal=48%
CORTICAL_CYTOSKELETON	15	0.547286	1.48241	0.0554493	0.164163	0.984	2084	tags=33%, list=14%, signal=39%
REGULATION_OF_RESPONSE_TO_STIMULUS	47	0.587689	1.48208	0.0383877	0.163656	0.984	3027	tags=43%, list=20%, signal=53%
VESICLE	107	0.397877	1.48095	0.0198807	0.164091	0.985	2452	tags=17%, list=16%, signal=20%
PROTEIN_KINASE_INHIBITOR_ACTIVITY	22	0.529951	1.48004	0.0392157	0.164153	0.985	913	tags=18%, list=6%, signal=19%
EXTRACELLULAR_MATRIX_PART	48	0.757123	1.47965	0	0.163675	0.985	2268	tags=65%, list=15%, signal=76%
G_PROTEIN_COUPLED_RECEPTOR_ACTIVITY	83	0.570571	1.47943	0.00754717	0.163042	0.985	1763	tags=35%, list=12%, signal=39%
NUCLEOCYTOPLASMIC_TRANSPORT	78	0.343882	1.47941	0.0405405	0.162213	0.985	4324	tags=36%, list=28%, signal=50%
G_PROTEIN_SIGNALING_COUPLED_TO_IP3_SECOND_MESSENGERPHOSPHOLIPASE_C_ACTIVATING	30	0.602097	1.47936	0.011194	0.161445	0.985	2184	tags=37%, list=14%, signal=43%
POSITIVE_REGULATION_OF_NUCLEOBASENUCLEOSIDENUCLEOTIDE_AND_NUCLEIC_ACID_METABOLIC_PROCESS	134	0.371397	1.47852	0.0115163	0.161561	0.985	4146	tags=37%, list=27%, signal=50%
TISSUE_REMODELING	22	0.648091	1.47807	0.0148148	0.16114	0.985	2796	tags=45%, list=18%, signal=56%
CATION_TRANSPORT	99	0.482145	1.4775	0.0112994	0.160892	0.985	1421	tags=17%, list=9%, signal=19%
MICROTUBULE_ASSOCIATED_COMPLEX	43	0.544783	1.47577	0.0383877	0.162268	0.985	2357	tags=28%, list=15%, signal=33%
PROTEIN_OLIGOMERIZATION	35	0.497396	1.47573	0.030888	0.161474	0.985	3704	tags=40%, list=24%, signal=53%
CELLULAR_CATION_HOMEOSTASIS	79	0.551172	1.4724	0.047081	0.164201	0.988	1607	tags=23%, list=11%, signal=25%
CATION_HOMEOSTASIS	81	0.545692	1.47082	0.0478012	0.165234	0.988	1607	tags=22%, list=11%, signal=25%
NEGATIVE_REGULATION_OF_CELLULAR_PROTEIN_METABOLIC_PROCESS	37	0.462489	1.47074	0.0603113	0.164454	0.988	3665	tags=35%, list=24%, signal=46%
NEGATIVE_REGULATION_OF_CELL_CYCLE	74	0.433067	1.46963	0.0287356	0.164892	0.988	3543	tags=36%, list=23%, signal=47%
PURINE_RIBONUCLEOTIDE_BINDING	173	0.341916	1.468	0.0075188	0.166007	0.989	3900	tags=28%, list=26%, signal=37%
REGULATION_OF_KINASE_ACTIVITY	140	0.409812	1.46794	0.0116279	0.165258	0.989	2355	tags=24%, list=15%, signal=28%
PEPTIDYL_TYROSINE_MODIFICATION	22	0.624802	1.46783	0.0725806	0.16458	0.989	3457	tags=45%, list=23%, signal=59%
MICROTUBULE_BINDING	30	0.593573	1.46776	0.0327553	0.163871	0.989	2152	tags=37%, list=14%, signal=43%
NEURON_DIFFERENTIATION	60	0.588051	1.46666	0.0270793	0.164473	0.989	3097	tags=38%, list=20%, signal=48%
LIGAND_GATED_CHANNEL_ACTIVITY	21	0.702806	1.46619	0.025974	0.16424	0.99	1902	tags=62%, list=12%, signal=71%
FEMALE_PREGNANCY	30	0.502908	1.46616	0.0268714	0.163483	0.99	2575	tags=33%, list=17%, signal=40%
GATED_CHANNEL_ACTIVITY	70	0.574677	1.46457	0.0205993	0.164317	0.992	2352	tags=36%, list=15%, signal=42%
CELLULAR_HOMEOSTASIS	110	0.490278	1.4643	0.0413534	0.163831	0.992	1918	tags=21%, list=13%, signal=24%
RECEPTOR_ACTIVITY	398	0.456694	1.4637	0.0185529	0.163804	0.992	3067	tags=34%, list=20%, signal=41%
REGULATION_OF_TRANSFERASE_ACTIVITY	144	0.404358	1.46313	0.0137525	0.163736	0.992	2355	tags=24%, list=15%, signal=28%
REGULATION_OF_PROTEIN_KINASE_ACTIVITY	138	0.412649	1.46255	0.00978474	0.163636	0.992	2355	tags=25%, list=15%, signal=29%
NEURON_DEVELOPMENT	49	0.585602	1.46234	0.0288462	0.163181	0.992	3262	tags=43%, list=21%, signal=54%
POTASSIUM_ION_TRANSPORT	36	0.595931	1.46224	0.0184162	0.162549	0.992	1174	tags=25%, list=8%, signal=27%
PEPTIDYL_AMINO_ACID_MODIFICATION	47	0.458075	1.4622	0.0775348	0.161796	0.992	3498	tags=30%, list=23%, signal=39%
BASEMENT_MEMBRANE	31	0.742317	1.46216	0.00192308	0.161077	0.992	2836	tags=71%, list=19%, signal=87%
RESPONSE_TO_HORMONE_STIMULUS	28	0.481907	1.46142	0.0444015	0.16112	0.992	1020	tags=11%, list=7%, signal=11%
POSITIVE_REGULATION_OF_RESPONSE_TO_STIMULUS	33	0.619565	1.4611	0.0551181	0.16074	0.992	1570	tags=30%, list=10%, signal=34%
TRANSMEMBRANE_RECEPTOR_ACTIVITY	265	0.466549	1.45995	0.0205993	0.161187	0.992	2596	tags=31%, list=17%, signal=37%
CELL_PROJECTION_BIOGENESIS	21	0.580038	1.4586	0.0386847	0.162055	0.992	1570	tags=29%, list=10%, signal=32%
EXTRACELLULAR_MATRIX_STRUCTURAL_CONSTITUENT	21	0.790221	1.45725	0.0174081	0.162739	0.993	2310	tags=71%, list=15%, signal=84%
CELLULAR_MORPHOGENESIS_DURING_DIFFERENTIATION	38	0.655405	1.45608	0.0135397	0.163282	0.993	2455	tags=45%, list=16%, signal=53%
EXTRACELLULAR_STRUCTURE_ORGANIZATION_AND_BIOGENESIS	27	0.723027	1.45562	0.0179641	0.163109	0.993	2824	tags=59%, list=19%, signal=73%
PROTEIN_AMINO_ACID_DEPHOSPHORYLATION	56	0.406776	1.4528	0.0321932	0.165595	0.993	1310	tags=14%, list=9%, signal=16%
POSITIVE_REGULATION_OF_TRANSFERASE_ACTIVITY	73	0.451787	1.45225	0.021611	0.165484	0.993	2629	tags=30%, list=17%, signal=36%
MAGNESIUM_ION_BINDING	49	0.381711	1.45026	0.0283554	0.167025	0.993	2355	tags=20%, list=15%, signal=24%
SECOND_MESSENGER_MEDIATED_SIGNALING	90	0.517032	1.44817	0.0132325	0.168903	0.993	1576	tags=30%, list=10%, signal=33%
BONE_REMODELING	21	0.656942	1.44696	0.0188324	0.169902	0.993	2796	tags=48%, list=18%, signal=58%
PROTEIN_KINASE_CASCADE	258	0.373265	1.44614	0.0437376	0.170233	0.994	2702	tags=22%, list=18%, signal=26%
HOMEOSTATIC_PROCESS	156	0.449307	1.44431	0.0355805	0.171887	0.995	2038	tags=19%, list=13%, signal=22%
CELL_DEVELOPMENT	482	0.364507	1.44262	0.0335821	0.173082	0.995	2849	tags=22%, list=19%, signal=26%
NEUROLOGICAL_SYSTEM_PROCESS	219	0.485916	1.44214	0.0093985	0.172927	0.995	2806	tags=31%, list=18%, signal=38%
ECTODERM_DEVELOPMENT	56	0.477125	1.44148	0.0251451	0.172933	0.995	2192	tags=23%, list=14%, signal=27%
JAK_STAT_CASCADE	27	0.542587	1.43857	0.077551	0.17577	0.995	2538	tags=30%, list=17%, signal=35%
REGULATION_OF_ANGIOGENESIS	21	0.568556	1.43804	0.0364683	0.175627	0.995	2074	tags=43%, list=14%, signal=50%
CELL_RECOGNITION	15	0.702128	1.43788	0.027833	0.175032	0.995	1378	tags=40%, list=9%, signal=44%
INSULIN_RECEPTOR_SIGNALING_PATHWAY	15	0.616038	1.43721	0.0805501	0.175007	0.995	3304	tags=53%, list=22%, signal=68%
MEMBRANE_ORGANIZATION_AND_BIOGENESIS	115	0.404309	1.43656	0.0756144	0.17495	0.995	2507	tags=23%, list=16%, signal=28%
EMBRYONIC_DEVELOPMENT	47	0.484306	1.4352	0.0254902	0.175678	0.995	2152	tags=28%, list=14%, signal=32%
PROTEIN_TYROSINE_KINASE_ACTIVITY	54	0.461826	1.43497	0.0337079	0.175216	0.995	3349	tags=43%, list=22%, signal=54%
TRANSCRIPTION_ACTIVATOR_ACTIVITY	160	0.340068	1.43434	0.0412574	0.17517	0.995	4327	tags=35%, list=28%, signal=48%
PROTEOLYSIS	170	0.340204	1.43311	0.0360721	0.175827	0.995	1527	tags=11%, list=10%, signal=12%
MRNA_BINDING	21	0.479313	1.43271	0.0639535	0.175594	0.995	1582	tags=14%, list=10%, signal=16%
REGULATION_OF_MAP_KINASE_ACTIVITY	58	0.473894	1.43246	0.0365854	0.175199	0.995	2629	tags=31%, list=17%, signal=37%
KINASE_INHIBITOR_ACTIVITY	23	0.528011	1.43218	0.0719844	0.174749	0.995	913	tags=17%, list=6%, signal=18%
CELL_CORTEX	33	0.424562	1.43189	0.0540541	0.174391	0.995	2894	tags=27%, list=19%, signal=34%
ONE_CARBON_COMPOUND_METABOLIC_PROCESS	25	0.402899	1.43011	0.101626	0.17585	0.995	29	tags=4%, list=0%, signal=4%
NUCLEOTIDE_BINDING	190	0.325802	1.42907	0.00954198	0.176382	0.995	3900	tags=26%, list=26%, signal=35%
REGULATION_OF_DNA_REPLICATION	18	0.590725	1.42878	0.0715631	0.175977	0.995	3592	tags=44%, list=24%, signal=58%
REGULATION_OF_SMALL_GTPASE_MEDIATED_SIGNAL_TRANSDUCTION	18	0.480312	1.42834	0.0805243	0.175835	0.995	1436	tags=17%, list=9%, signal=18%
NUCLEAR_BODY	32	0.426229	1.4283	0.0722892	0.175199	0.995	387	tags=6%, list=3%, signal=6%
ENZYME_LINKED_RECEPTOR_PROTEIN_SIGNALING_PATHWAY	120	0.413606	1.42811	0.0546875	0.174715	0.995	1994	tags=21%, list=13%, signal=24%
CALMODULIN_BINDING	23	0.609571	1.42795	0.0642023	0.174191	0.995	1893	tags=30%, list=12%, signal=35%
PURINE_NUCLEOTIDE_BINDING	178	0.32724	1.42609	0.012963	0.175492	0.995	3900	tags=27%, list=26%, signal=36%
SULFUR_METABOLIC_PROCESS	31	0.536212	1.42326	0.0497132	0.178083	0.995	3280	tags=45%, list=22%, signal=57%
DEPHOSPHORYLATION	63	0.376474	1.42315	0.0565657	0.177477	0.995	1310	tags=13%, list=9%, signal=14%
RECEPTOR_MEDIATED_ENDOCYTOSIS	27	0.468398	1.4225	0.0707457	0.177514	0.995	2452	tags=30%, list=16%, signal=35%
SYNAPTIC_TRANSMISSION	106	0.586148	1.42213	0.0207939	0.177252	0.995	2357	tags=37%, list=15%, signal=43%
RHO_PROTEIN_SIGNAL_TRANSDUCTION	33	0.421657	1.42212	0.0667976	0.176572	0.995	1570	tags=15%, list=10%, signal=17%
PROTEIN_KINASE_REGULATOR_ACTIVITY	37	0.472095	1.42101	0.0745698	0.177391	0.995	1641	tags=19%, list=11%, signal=21%
CYTOSKELETON_DEPENDENT_INTRACELLULAR_TRANSPORT	23	0.561845	1.41993	0.055666	0.177864	0.995	4915	tags=70%, list=32%, signal=103%
NEGATIVE_REGULATION_OF_PROTEIN_METABOLIC_PROCESS	39	0.443614	1.41979	0.0758755	0.177341	0.995	3665	tags=36%, list=24%, signal=47%
REGULATION_OF_SIGNAL_TRANSDUCTION	188	0.364688	1.41934	0.0486891	0.177158	0.995	3027	tags=23%, list=20%, signal=29%
HYDROLASE_ACTIVITY_ACTING_ON_ESTER_BONDS	227	0.338809	1.40973	0.00790514	0.187516	0.996	1680	tags=11%, list=11%, signal=13%
CYTOSKELETON	307	0.373928	1.40948	0.0340909	0.187088	0.996	2379	tags=19%, list=16%, signal=22%
BEHAVIOR	107	0.557593	1.40893	0.0494297	0.18694	0.996	2074	tags=36%, list=14%, signal=42%
PROTEIN_AMINO_ACID_PHOSPHORYLATION	233	0.358998	1.40836	0.0306513	0.186925	0.996	3636	tags=31%, list=24%, signal=41%
TRANSMISSION_OF_NERVE_IMPULSE	119	0.565221	1.40836	0.0324427	0.186222	0.996	1859	tags=30%, list=12%, signal=34%
NEURITE_DEVELOPMENT	42	0.602874	1.40475	0.0587084	0.189923	0.997	3262	tags=48%, list=21%, signal=60%
CONTRACTILE_FIBER	20	0.696896	1.40236	0.0697674	0.192168	0.997	1458	tags=40%, list=10%, signal=44%
ELECTRON_TRANSPORT_GO_0006118	46	0.444591	1.40219	0.0556622	0.191676	0.997	874	tags=13%, list=6%, signal=14%
AXONOGENESIS	33	0.65391	1.40165	0.0501931	0.191674	0.997	2455	tags=45%, list=16%, signal=54%
RECEPTOR_SIGNALING_PROTEIN_ACTIVITY	76	0.421742	1.40165	0.054409	0.190966	0.997	3176	tags=37%, list=21%, signal=46%
PROTEIN_KINASE_ACTIVITY	250	0.326011	1.40009	0.0207939	0.192251	0.997	3349	tags=27%, list=22%, signal=34%
SMALL_GTPASE_BINDING	32	0.378931	1.39817	0.0897959	0.193971	0.999	4328	tags=38%, list=28%, signal=52%
CHROMATIN_REMODELING_COMPLEX	16	0.528618	1.39792	0.111538	0.193532	0.999	4334	tags=50%, list=28%, signal=70%
RAS_GTPASE_BINDING	24	0.382531	1.39628	0.121951	0.194886	0.999	4328	tags=42%, list=28%, signal=58%
ANTI_APOPTOSIS	102	0.388101	1.39627	0.0529412	0.194191	0.999	3116	tags=25%, list=20%, signal=32%
REGULATION_OF_CATALYTIC_ACTIVITY	226	0.357097	1.39411	0.028	0.196206	0.999	2431	tags=22%, list=16%, signal=25%
LIPID_RAFT	25	0.620883	1.39255	0.0742857	0.197567	0.999	763	tags=20%, list=5%, signal=21%
TUBULIN_BINDING	44	0.508215	1.3909	0.0839844	0.198809	0.999	2350	tags=30%, list=15%, signal=35%
STEROID_HORMONE_RECEPTOR_SIGNALING_PATHWAY	20	0.442444	1.39039	0.119608	0.198802	0.999	5237	tags=65%, list=34%, signal=99%
CELL_CORTEX_PART	19	0.46639	1.38995	0.0715631	0.198695	0.999	2481	tags=32%, list=16%, signal=38%
REPRODUCTION	155	0.356478	1.3887	0.00761905	0.199627	0.999	2945	tags=24%, list=19%, signal=29%
HOMOPHILIC_CELL_ADHESION	16	0.686207	1.38865	0.0670611	0.19897	0.999	1081	tags=38%, list=7%, signal=40%
GOLGI_APPARATUS	207	0.293414	1.3885	0.0333988	0.198401	0.999	3127	tags=21%, list=21%, signal=26%
GTP_BINDING	42	0.414711	1.38813	0.059501	0.198083	0.999	1240	tags=10%, list=8%, signal=10%
SENSORY_PERCEPTION	99	0.379894	1.38812	0.0128913	0.197407	0.999	2806	tags=25%, list=18%, signal=31%
GTPASE_BINDING	33	0.366983	1.38638	0.0965795	0.198861	0.999	4328	tags=36%, list=28%, signal=51%
STRUCTURE_SPECIFIC_DNA_BINDING	50	0.371301	1.38595	0.120316	0.198724	0.999	4261	tags=36%, list=28%, signal=50%
KINASE_REGULATOR_ACTIVITY	42	0.456323	1.38576	0.0917782	0.19828	0.999	3448	tags=33%, list=23%, signal=43%
POSITIVE_REGULATION_OF_METABOLIC_PROCESS	191	0.332918	1.38517	0.046332	0.198361	0.999	3509	tags=25%, list=23%, signal=32%
TRANS_GOLGI_NETWORK	20	0.409261	1.38508	0.0968379	0.197818	0.999	3127	tags=25%, list=21%, signal=31%
INFLAMMATORY_RESPONSE	102	0.545605	1.38475	0.0925197	0.19756	0.999	2716	tags=39%, list=18%, signal=47%
TRANSMEMBRANE_RECEPTOR_PROTEIN_TYROSINE_KINASE_SIGNALING_PATHWAY	71	0.410882	1.38379	0.0592734	0.198079	0.999	1994	tags=24%, list=13%, signal=27%
REGULATION_OF_GROWTH	45	0.421947	1.3831	0.066	0.198163	0.999	3478	tags=33%, list=23%, signal=43%
PEPTIDYL_TYROSINE_PHOSPHORYLATION	20	0.587062	1.38184	0.122244	0.198934	0.999	3457	tags=45%, list=23%, signal=58%
HORMONE_ACTIVITY	28	0.62395	1.38165	0.0396226	0.198533	0.999	1502	tags=32%, list=10%, signal=36%
NUCLEAR_ENVELOPE	67	0.379452	1.38143	0.147287	0.198157	0.999	4252	tags=37%, list=28%, signal=52%
POSITIVE_REGULATION_OF_CELLULAR_METABOLIC_PROCESS	186	0.33804	1.38001	0.0447471	0.19922	0.999	3509	tags=26%, list=23%, signal=33%
NEGATIVE_REGULATION_OF_SIGNAL_TRANSDUCTION	32	0.461049	1.37774	0.0859375	0.201462	0.999	3795	tags=31%, list=25%, signal=42%
MULTI_ORGANISM_PROCESS	113	0.451981	1.37759	0.0608519	0.201015	0.999	2945	tags=30%, list=19%, signal=37%
POTASSIUM_CHANNEL_ACTIVITY	29	0.56003	1.37656	0.0580524	0.201565	0.999	1073	tags=21%, list=7%, signal=22%
REGULATION_OF_G_PROTEIN_COUPLED_RECEPTOR_PROTEIN_SIGNALING_PATHWAY	20	0.662507	1.37183	0.0838207	0.206895	0.999	2650	tags=50%, list=17%, signal=60%
RESPONSE_TO_ABIOTIC_STIMULUS	68	0.374607	1.3718	0.0776892	0.206236	0.999	2968	tags=25%, list=19%, signal=31%
UBIQUITIN_CYCLE	45	0.3555	1.37127	0.0877193	0.206186	0.999	2658	tags=18%, list=17%, signal=21%
NEGATIVE_REGULATION_OF_PROGRAMMED_CELL_DEATH	130	0.386107	1.37112	0.0480769	0.20567	0.999	3149	tags=25%, list=21%, signal=32%
NEGATIVE_REGULATION_OF_TRANSPORT	19	0.488291	1.37061	0.0700758	0.205632	0.999	1470	tags=16%, list=10%, signal=17%
CATION_CHANNEL_ACTIVITY	66	0.537786	1.3706	0.039548	0.204973	0.999	2078	tags=32%, list=14%, signal=37%
ION_CHANNEL_ACTIVITY	88	0.502492	1.36982	0.0392523	0.205167	0.999	2401	tags=34%, list=16%, signal=40%
STRUCTURAL_CONSTITUENT_OF_MUSCLE	22	0.737541	1.36816	0.073501	0.206505	0.999	1836	tags=45%, list=12%, signal=52%
CYTOSOL	177	0.330286	1.36815	0.0263653	0.205843	0.999	1922	tags=14%, list=13%, signal=16%
GUANYL_NUCLEOTIDE_EXCHANGE_FACTOR_ACTIVITY	38	0.417976	1.3673	0.0893204	0.206329	0.999	4754	tags=47%, list=31%, signal=69%
REGULATION_OF_CELL_GROWTH	37	0.453322	1.36714	0.0769231	0.205852	0.999	3478	tags=35%, list=23%, signal=45%
MYOFIBRIL	16	0.708743	1.36708	0.0965251	0.205268	0.999	1458	tags=44%, list=10%, signal=48%
CELL_CYCLE_ARREST_GO_0007050	53	0.438273	1.36656	0.0884615	0.205276	0.999	3684	tags=40%, list=24%, signal=52%
PHOSPHORYLATION	262	0.329958	1.36642	0.040153	0.204789	0.999	3594	tags=29%, list=24%, signal=37%
VOLTAGE_GATED_POTASSIUM_CHANNEL_COMPLEX	21	0.615772	1.36564	0.0664137	0.205091	0.999	1014	tags=24%, list=7%, signal=25%
POSITIVE_REGULATION_OF_CATALYTIC_ACTIVITY	129	0.380646	1.36563	0.0425532	0.204459	0.999	2629	tags=26%, list=17%, signal=31%
AXON_GUIDANCE	16	0.742615	1.36169	0.0352941	0.208827	0.999	1227	tags=44%, list=8%, signal=48%
RESPONSE_TO_CHEMICAL_STIMULUS	249	0.408175	1.36139	0.0660377	0.208613	0.999	2629	tags=24%, list=17%, signal=29%
TRANSFORMING_GROWTH_FACTOR_BETA_RECEPTOR_SIGNALING_PATHWAY	33	0.523213	1.36034	0.116142	0.209362	0.999	4119	tags=52%, list=27%, signal=70%
MYELOID_CELL_DIFFERENTIATION	31	0.480925	1.36018	0.10987	0.208941	0.999	3857	tags=48%, list=25%, signal=65%
TRANSITION_METAL_ION_BINDING	99	0.396223	1.35846	0.0539499	0.210612	0.999	2171	tags=19%, list=14%, signal=22%
CELL_FRACTION	412	0.325547	1.35721	0.0113208	0.211412	0.999	3097	tags=22%, list=20%, signal=27%
ACTIVATION_OF_MAPK_ACTIVITY	35	0.503844	1.3563	0.0749507	0.211895	0.999	2629	tags=37%, list=17%, signal=45%
HORMONE_RECEPTOR_BINDING	29	0.37621	1.35511	0.112871	0.212613	0.999	4567	tags=41%, list=30%, signal=59%
NEGATIVE_REGULATION_OF_APOPTOSIS	129	0.374896	1.35504	0.0599613	0.212047	0.999	3149	tags=25%, list=21%, signal=31%
SUBSTRATE_SPECIFIC_CHANNEL_ACTIVITY	93	0.491909	1.35435	0.0336449	0.212303	0.999	2401	tags=34%, list=16%, signal=41%
LIPID_TRANSPORTER_ACTIVITY	22	0.467642	1.35338	0.117988	0.212977	0.999	2076	tags=27%, list=14%, signal=32%
REGULATION_OF_DEVELOPMENTAL_PROCESS	376	0.347432	1.35238	0.0711611	0.213494	0.999	3149	tags=23%, list=21%, signal=28%
PHOSPHORIC_MONOESTER_HYDROLASE_ACTIVITY	100	0.335238	1.3519	0.0334646	0.213487	0.999	1667	tags=13%, list=11%, signal=15%
METAL_ION_TRANSMEMBRANE_TRANSPORTER_ACTIVITY	88	0.487781	1.3488	0.0510397	0.21675	0.999	2078	tags=27%, list=14%, signal=31%
SUBSTRATE_SPECIFIC_TRANSPORTER_ACTIVITY	274	0.368219	1.34791	0.0200364	0.217087	0.999	2453	tags=22%, list=16%, signal=25%
REGULATION_OF_PROTEIN_AMINO_ACID_PHOSPHORYLATION	22	0.538242	1.34774	0.135827	0.216637	0.999	1731	tags=32%, list=11%, signal=36%
G_PROTEIN_SIGNALING_COUPLED_TO_CYCLIC_NUCLEOTIDE_SECOND_MESSENGER	52	0.513633	1.3473	0.0568182	0.216526	0.999	1502	tags=33%, list=10%, signal=36%
EPIDERMIS_DEVELOPMENT	48	0.468709	1.34608	0.0766208	0.21729	0.999	2192	tags=23%, list=14%, signal=27%
SMALL_GTPASE_MEDIATED_SIGNAL_TRANSDUCTION	78	0.37408	1.34591	0.100952	0.216891	0.999	1593	tags=13%, list=10%, signal=14%
RHODOPSIN_LIKE_RECEPTOR_ACTIVITY	48	0.561931	1.34528	0.070632	0.217082	0.999	1685	tags=38%, list=11%, signal=42%
CONTRACTILE_FIBER_PART	18	0.705378	1.34502	0.105058	0.216782	0.999	1458	tags=44%, list=10%, signal=49%
SYNAPSE_ORGANIZATION_AND_BIOGENESIS	20	0.694562	1.34179	0.0831643	0.220193	0.999	2824	tags=60%, list=19%, signal=74%
TRANSCRIPTION_COACTIVATOR_ACTIVITY	115	0.294642	1.34052	0.0675944	0.221171	0.999	3616	tags=24%, list=24%, signal=32%
PROTEIN_POLYMERIZATION	18	0.55877	1.33655	0.108268	0.225437	0.999	2225	tags=33%, list=15%, signal=39%
POSITIVE_REGULATION_OF_MAP_KINASE_ACTIVITY	40	0.467586	1.33512	0.0805501	0.226639	0.999	2629	tags=33%, list=17%, signal=39%
TRANSMEMBRANE_RECEPTOR_PROTEIN_SERINE_THREONINE_KINASE_SIGNALING_PATHWAY	43	0.470092	1.33232	0.118474	0.229664	0.999	4119	tags=44%, list=27%, signal=60%
PEPTIDASE_ACTIVITY	149	0.354168	1.33206	0.032	0.229383	0.999	1753	tags=15%, list=12%, signal=17%
SECRETORY_GRANULE	15	0.6182	1.32913	0.131213	0.232521	0.999	2212	tags=40%, list=15%, signal=47%
SYNAPTOGENESIS	15	0.758844	1.32465	0.0795229	0.237819	0.999	2669	tags=67%, list=18%, signal=81%
ESTABLISHMENT_AND_OR_MAINTENANCE_OF_CHROMATIN_ARCHITECTURE	66	0.309266	1.32454	0.119919	0.23727	0.999	4334	tags=38%, list=28%, signal=53%
INTRACELLULAR_RECEPTOR_MEDIATED_SIGNALING_PATHWAY	21	0.436035	1.32373	0.174442	0.237573	0.999	5237	tags=62%, list=34%, signal=94%
SULFUR_COMPOUND_BIOSYNTHETIC_PROCESS	15	0.58474	1.32372	0.136634	0.236911	0.999	3280	tags=60%, list=22%, signal=76%
NUCLEOSIDE_TRIPHOSPHATASE_ACTIVITY	189	0.319793	1.32318	0.104962	0.236882	0.999	4116	tags=29%, list=27%, signal=39%
PROTEIN_LOCALIZATION	192	0.290504	1.32263	0.0721443	0.236859	0.999	4129	tags=26%, list=27%, signal=35%
REGULATION_OF_MOLECULAR_FUNCTION	267	0.325932	1.32188	0.0550098	0.2371	0.999	2431	tags=19%, list=16%, signal=22%
CYCLIC_NUCLEOTIDE_MEDIATED_SIGNALING	54	0.491748	1.32138	0.0733083	0.237163	0.999	1502	tags=31%, list=10%, signal=35%
EMBRYONIC_MORPHOGENESIS	15	0.646455	1.32078	0.124	0.237324	0.999	2152	tags=47%, list=14%, signal=54%
PHOSPHOTRANSFERASE_ACTIVITY_ALCOHOL_GROUP_AS_ACCEPTOR	294	0.296829	1.32001	0.0550285	0.237662	0.999	3663	tags=29%, list=24%, signal=37%
ION_TRANSMEMBRANE_TRANSPORTER_ACTIVITY	180	0.396937	1.31846	0.0488722	0.238973	0.999	2453	tags=23%, list=16%, signal=27%
PYROPHOSPHATASE_ACTIVITY	203	0.314476	1.31503	0.115242	0.24288	1	2285	tags=15%, list=15%, signal=17%
S_ADENOSYLMETHIONINE_DEPENDENT_METHYLTRANSFERASE_ACTIVITY	21	0.432713	1.30996	0.130435	0.249217	1	4146	tags=38%, list=27%, signal=52%
KINASE_ACTIVITY	320	0.288056	1.30888	0.0434783	0.249958	1	3559	tags=27%, list=23%, signal=35%
POSITIVE_REGULATION_OF_CELLULAR_COMPONENT_ORGANIZATION_AND_BIOGENESIS	29	0.417922	1.30862	0.0921569	0.249601	1	2455	tags=21%, list=16%, signal=25%
POSITIVE_REGULATION_OF_TRANSPORT	18	0.491482	1.30763	0.149621	0.250255	1	1333	tags=17%, list=9%, signal=18%
REGULATION_OF_PROTEIN_IMPORT_INTO_NUCLEUS	15	0.485171	1.30746	0.125761	0.249832	1	159	tags=7%, list=1%, signal=7%
REGULATION_OF_DNA_METABOLIC_PROCESS	39	0.409028	1.30696	0.147793	0.249828	1	4261	tags=38%, list=28%, signal=53%
ACTIN_CYTOSKELETON	106	0.372457	1.30615	0.121495	0.250254	1	1922	tags=17%, list=13%, signal=19%
NUCLEAR_HORMONE_RECEPTOR_BINDING	28	0.366114	1.30405	0.136095	0.252409	1	4567	tags=39%, list=30%, signal=56%
HYDROLASE_ACTIVITY_ACTING_ON_ACID_ANHYDRIDES	205	0.310447	1.3027	0.114603	0.253728	1	2285	tags=15%, list=15%, signal=17%
ADENYL_RIBONUCLEOTIDE_BINDING	134	0.296291	1.29905	0.0494297	0.258022	1	3521	tags=25%, list=23%, signal=32%
SECRETION	147	0.344893	1.29846	0.0707635	0.258071	1	2146	tags=14%, list=14%, signal=16%
POSITIVE_REGULATION_OF_TRANSCRIPTIONDNA_DEPENDENT	105	0.301451	1.29451	0.0939226	0.262912	1	4146	tags=34%, list=27%, signal=47%
VESICULAR_FRACTION	39	0.435632	1.29373	0.111984	0.263321	1	1715	tags=21%, list=11%, signal=23%
MACROMOLECULE_LOCALIZATION	211	0.273689	1.29358	0.0914513	0.2628	1	4129	tags=26%, list=27%, signal=35%
POSITIVE_REGULATION_OF_PHOSPHATE_METABOLIC_PROCESS	21	0.487526	1.2924	0.143451	0.263851	1	3286	tags=38%, list=22%, signal=49%
ENDOSOME	58	0.321993	1.29212	0.110672	0.263455	1	1685	tags=16%, list=11%, signal=17%
LOCOMOTORY_BEHAVIOR	76	0.549504	1.29138	0.136802	0.263697	1	2074	tags=37%, list=14%, signal=42%
REGULATION_OF_MYELOID_CELL_DIFFERENTIATION	16	0.526662	1.28976	0.132216	0.265363	1	3781	tags=56%, list=25%, signal=75%
ATP_BINDING	128	0.2944	1.28717	0.0788462	0.268333	1	3900	tags=28%, list=26%, signal=37%
MICROTUBULE_BASED_MOVEMENT	16	0.548339	1.28675	0.176923	0.268228	1	4915	tags=75%, list=32%, signal=111%
RECEPTOR_SIGNALING_PROTEIN_SERINE_THREONINE_KINASE_ACTIVITY	32	0.392081	1.28522	0.105469	0.269584	1	3149	tags=34%, list=21%, signal=43%
REGULATION_OF_ACTION_POTENTIAL	16	0.569765	1.2827	0.170825	0.272518	1	1662	tags=25%, list=11%, signal=28%
BASAL_LAMINA	16	0.760104	1.28257	0.150289	0.272014	1	1616	tags=63%, list=11%, signal=70%
CYTOSKELETAL_PART	202	0.348311	1.28212	0.109195	0.271823	1	2357	tags=17%, list=15%, signal=20%
RAS_PROTEIN_SIGNAL_TRANSDUCTION	58	0.370714	1.28211	0.150097	0.271126	1	1570	tags=12%, list=10%, signal=13%
VOLTAGE_GATED_CATION_CHANNEL_ACTIVITY	35	0.498579	1.27777	0.127376	0.276565	1	4268	tags=49%, list=28%, signal=67%
ZINC_ION_BINDING	80	0.380194	1.27667	0.112595	0.27744	1	2171	tags=19%, list=14%, signal=22%
CATION_TRANSMEMBRANE_TRANSPORTER_ACTIVITY	134	0.397715	1.27548	0.0953271	0.278359	1	1902	tags=19%, list=12%, signal=22%
ACTIVATION_OF_PROTEIN_KINASE_ACTIVITY	23	0.48494	1.27504	0.174074	0.278245	1	2276	tags=30%, list=15%, signal=36%
SUBSTRATE_SPECIFIC_TRANSMEMBRANE_TRANSPORTER_ACTIVITY	236	0.360469	1.27402	0.0539033	0.278977	1	2453	tags=22%, list=16%, signal=25%
G_PROTEIN_SIGNALING_COUPLED_TO_CAMP_NUCLEOTIDE_SECOND_MESSENGER	39	0.49947	1.27354	0.138434	0.27885	1	1502	tags=31%, list=10%, signal=34%
GTPASE_ACTIVITY	91	0.406495	1.27344	0.190385	0.278303	1	2431	tags=21%, list=16%, signal=25%
MEMBRANE_FRACTION	286	0.305171	1.27302	0.047532	0.278237	1	3097	tags=22%, list=20%, signal=28%
POSITIVE_REGULATION_OF_RNA_METABOLIC_PROCESS	107	0.292999	1.2729	0.0949721	0.277685	1	4146	tags=34%, list=27%, signal=46%
INTEGRIN_COMPLEX	19	0.506675	1.27051	0.162835	0.280372	1	4813	tags=63%, list=32%, signal=92%
PROTEIN_IMPORT	56	0.339185	1.27051	0.143713	0.279671	1	4095	tags=30%, list=27%, signal=41%
LAMELLIPODIUM	23	0.520786	1.26961	0.174664	0.280186	1	3108	tags=35%, list=20%, signal=44%
DI___TRI_VALENT_INORGANIC_CATION_TRANSMEMBRANE_TRANSPORTER_ACTIVITY	19	0.479028	1.26949	0.138554	0.279624	1	564	tags=16%, list=4%, signal=16%
PHOSPHOLIPASE_ACTIVITY	31	0.440751	1.26945	0.114878	0.278984	1	1875	tags=19%, list=12%, signal=22%
RESPONSE_TO_OXIDATIVE_STRESS	42	0.362773	1.26761	0.150515	0.280887	1	2192	tags=17%, list=14%, signal=19%
ESTABLISHMENT_OF_PROTEIN_LOCALIZATION	171	0.272628	1.26593	0.101167	0.282585	1	4129	tags=26%, list=27%, signal=35%
VESICLE_MEDIATED_TRANSPORT	171	0.28511	1.26519	0.0987203	0.282847	1	2793	tags=18%, list=18%, signal=21%
ACTIN_POLYMERIZATION_AND_OR_DEPOLYMERIZATION	22	0.475595	1.26504	0.16047	0.2823	1	2225	tags=23%, list=15%, signal=27%
HEMOPOIETIC_OR_LYMPHOID_ORGAN_DEVELOPMENT	63	0.447061	1.26428	0.169261	0.282761	1	3857	tags=44%, list=25%, signal=59%
IMMUNE_SYSTEM_DEVELOPMENT	66	0.438379	1.26407	0.169847	0.28238	1	3944	tags=44%, list=26%, signal=59%
CAMP_MEDIATED_SIGNALING	40	0.492084	1.26358	0.142857	0.282381	1	1502	tags=30%, list=10%, signal=33%
VOLTAGE_GATED_CHANNEL_ACTIVITY	41	0.458336	1.2608	0.141491	0.285574	1	4054	tags=41%, list=27%, signal=56%
RESPONSE_TO_HYPOXIA	24	0.381454	1.25608	0.138277	0.291392	1	2137	tags=21%, list=14%, signal=24%
REGULATION_OF_PROTEIN_MODIFICATION_PROCESS	35	0.429494	1.25332	0.206827	0.294571	1	1731	tags=20%, list=11%, signal=23%
POSITIVE_REGULATION_OF_PHOSPHORYLATION	19	0.492349	1.25283	0.199161	0.29453	1	3028	tags=37%, list=20%, signal=46%
RESPONSE_TO_VIRUS	41	0.527429	1.25022	0.198807	0.297515	1	1918	tags=27%, list=13%, signal=31%
NEGATIVE_REGULATION_OF_TRANSLATION	16	0.475555	1.24862	0.213611	0.299176	1	694	tags=13%, list=5%, signal=13%
TRANSMEMBRANE_RECEPTOR_PROTEIN_PHOSPHATASE_ACTIVITY	17	0.460478	1.24555	0.151394	0.302849	1	3723	tags=41%, list=24%, signal=54%
DEFENSE_RESPONSE	200	0.459788	1.24505	0.18	0.30287	1	2945	tags=34%, list=19%, signal=41%
RAS_GUANYL_NUCLEOTIDE_EXCHANGE_FACTOR_ACTIVITY	16	0.486223	1.24477	0.19685	0.302537	1	4367	tags=63%, list=29%, signal=88%
TRANSMEMBRANE_TRANSPORTER_ACTIVITY	257	0.346811	1.24395	0.0744879	0.303078	1	2453	tags=21%, list=16%, signal=25%
CLATHRIN_COATED_VESICLE	32	0.355715	1.2435	0.177189	0.30304	1	2452	tags=13%, list=16%, signal=15%
CARBOHYDRATE_TRANSPORT	15	0.506047	1.24199	0.169708	0.30453	1	2378	tags=47%, list=16%, signal=55%
NEGATIVE_REGULATION_OF_TRANSFERASE_ACTIVITY	32	0.386639	1.24093	0.159664	0.305279	1	3345	tags=31%, list=22%, signal=40%
RESPONSE_TO_OTHER_ORGANISM	59	0.478015	1.24052	0.184891	0.305175	1	2945	tags=34%, list=19%, signal=42%
GENERATION_OF_PRECURSOR_METABOLITES_AND_ENERGY	107	0.348049	1.23933	0.141221	0.306256	1	1860	tags=16%, list=12%, signal=18%
REGULATION_OF_DEFENSE_RESPONSE	15	0.529176	1.23484	0.180698	0.311743	1	2945	tags=40%, list=19%, signal=50%
ADENYL_NUCLEOTIDE_BINDING	139	0.278626	1.2343	0.102273	0.311856	1	3521	tags=24%, list=23%, signal=31%
CYTOKINE_ACTIVITY	73	0.494998	1.23381	0.174	0.31177	1	1641	tags=29%, list=11%, signal=32%
ENERGY_DERIVATION_BY_OXIDATION_OF_ORGANIC_COMPOUNDS	33	0.383306	1.23269	0.203704	0.312543	1	1118	tags=15%, list=7%, signal=16%
DOUBLE_STRANDED_DNA_BINDING	30	0.393982	1.23241	0.234951	0.312167	1	1582	tags=13%, list=10%, signal=15%
MICROSOME	37	0.419931	1.2323	0.150391	0.31158	1	1715	tags=19%, list=11%, signal=21%
PROTEIN_SERINE_THREONINE_KINASE_ACTIVITY	182	0.275728	1.22848	0.12069	0.316486	1	3717	tags=27%, list=24%, signal=36%
TRANSFERASE_ACTIVITY_TRANSFERRING_PHOSPHORUS_CONTAINING_GROUPS	373	0.259254	1.22847	0.102662	0.315757	1	3349	tags=24%, list=22%, signal=30%
MONOOXYGENASE_ACTIVITY	20	0.480682	1.22806	0.147114	0.315685	1	1549	tags=20%, list=10%, signal=22%
LIGAND_DEPENDENT_NUCLEAR_RECEPTOR_ACTIVITY	22	0.50735	1.22765	0.207767	0.315624	1	2389	tags=32%, list=16%, signal=38%
REGULATION_OF_IMMUNE_RESPONSE	25	0.527575	1.22558	0.207243	0.317902	1	3027	tags=36%, list=20%, signal=45%
CELLULAR_LOCALIZATION	334	0.260172	1.2254	0.112595	0.317415	1	2146	tags=11%, list=14%, signal=12%
RESPONSE_TO_BIOTIC_STIMULUS	92	0.413742	1.22332	0.197581	0.319725	1	2945	tags=27%, list=19%, signal=33%
SYNAPSE	23	0.485416	1.22281	0.185114	0.31971	1	3518	tags=48%, list=23%, signal=62%
GROWTH_FACTOR_ACTIVITY	38	0.472884	1.2208	0.194932	0.321853	1	2483	tags=39%, list=16%, signal=47%
HEMOPOIESIS	61	0.425389	1.22007	0.205374	0.322295	1	3857	tags=43%, list=25%, signal=57%
PROTEIN_AMINO_ACID_O_LINKED_GLYCOSYLATION	16	0.423847	1.21909	0.236473	0.322977	1	797	tags=13%, list=5%, signal=13%
HOMEOSTASIS_OF_NUMBER_OF_CELLS	19	0.472096	1.21717	0.234733	0.325112	1	3781	tags=37%, list=25%, signal=49%
PROTEIN_N_TERMINUS_BINDING	36	0.344173	1.21347	0.204724	0.329477	1	3570	tags=28%, list=23%, signal=36%
CALCIUM_CHANNEL_ACTIVITY	19	0.591199	1.21276	0.251923	0.329766	1	1790	tags=32%, list=12%, signal=36%
GENERATION_OF_A_SIGNAL_INVOLVED_IN_CELL_CELL_SIGNALING	24	0.570349	1.21137	0.217221	0.331138	1	1751	tags=29%, list=11%, signal=33%
ATPASE_ACTIVITY	97	0.27192	1.2089	0.160748	0.334007	1	4116	tags=28%, list=27%, signal=38%
REGULATION_OF_PROTEIN_METABOLIC_PROCESS	140	0.305095	1.2052	0.188492	0.338773	1	3457	tags=22%, list=23%, signal=28%
GROWTH_FACTOR_BINDING	28	0.451106	1.2052	0.202358	0.338011	1	1994	tags=25%, list=13%, signal=29%
PORE_COMPLEX	32	0.362867	1.20508	0.267961	0.337426	1	4252	tags=38%, list=28%, signal=52%
REGULATION_OF_MULTICELLULAR_ORGANISMAL_PROCESS	116	0.427064	1.20379	0.175337	0.33851	1	3436	tags=36%, list=23%, signal=46%
EXTRINSIC_TO_MEMBRANE	19	0.439289	1.20183	0.200385	0.340608	1	2030	tags=21%, list=13%, signal=24%
DAMAGED_DNA_BINDING	20	0.403293	1.19932	0.311111	0.343547	1	4512	tags=55%, list=30%, signal=78%
PROTEIN_TARGETING	99	0.256692	1.19806	0.179074	0.344536	1	3844	tags=22%, list=25%, signal=30%
ACTIVATION_OF_JNK_ACTIVITY	15	0.455239	1.19777	0.228175	0.34422	1	3568	tags=40%, list=23%, signal=52%
INORGANIC_CATION_TRANSMEMBRANE_TRANSPORTER_ACTIVITY	46	0.345894	1.1967	0.204842	0.345023	1	564	tags=9%, list=4%, signal=9%
NEURON_PROJECTION	16	0.548507	1.19491	0.264646	0.346756	1	1861	tags=25%, list=12%, signal=28%
POSITIVE_REGULATION_OF_PROTEIN_MODIFICATION_PROCESS	22	0.420687	1.19181	0.217742	0.350694	1	4501	tags=50%, list=30%, signal=71%
G_PROTEIN_COUPLED_RECEPTOR_BINDING	45	0.55055	1.18926	0.233068	0.353613	1	2074	tags=40%, list=14%, signal=46%
POSITIVE_REGULATION_OF_IMMUNE_RESPONSE	23	0.522234	1.18893	0.261044	0.353281	1	3027	tags=35%, list=20%, signal=43%
DEVELOPMENT_OF_PRIMARY_SEXUAL_CHARACTERISTICS	15	0.451135	1.18838	0.258197	0.353312	1	1601	tags=20%, list=11%, signal=22%
REGULATION_OF_HYDROLASE_ACTIVITY	60	0.345484	1.18786	0.2	0.353314	1	1576	tags=15%, list=10%, signal=17%
CHROMATIN_MODIFICATION	46	0.276927	1.1878	0.250518	0.352618	1	4993	tags=48%, list=33%, signal=71%
NEGATIVE_REGULATION_OF_GROWTH	37	0.382115	1.1862	0.208835	0.354416	1	3478	tags=35%, list=23%, signal=45%
HISTONE_MODIFICATION	20	0.367996	1.18555	0.282828	0.354545	1	4730	tags=60%, list=31%, signal=87%
PROTEIN_SECRETION	27	0.45397	1.18178	0.222892	0.359152	1	1113	tags=15%, list=7%, signal=16%
RNA_PROCESSING	153	0.27956	1.17695	0.299603	0.365385	1	4880	tags=35%, list=32%, signal=51%
POSITIVE_REGULATION_OF_JNK_ACTIVITY	16	0.429483	1.1763	0.255403	0.365584	1	3568	tags=38%, list=23%, signal=49%
REGULATION_OF_CELLULAR_PROTEIN_METABOLIC_PROCESS	130	0.302067	1.17236	0.228797	0.370648	1	2225	tags=14%, list=15%, signal=16%
ORGANELLE_ORGANIZATION_AND_BIOGENESIS	426	0.257911	1.17047	0.169884	0.372744	1	4167	tags=26%, list=27%, signal=34%
NEGATIVE_REGULATION_OF_BIOSYNTHETIC_PROCESS	22	0.382483	1.16882	0.235632	0.374269	1	694	tags=9%, list=5%, signal=10%
MICROTUBULE_BASED_PROCESS	76	0.333979	1.16819	0.205769	0.374513	1	2357	tags=20%, list=15%, signal=23%
ENZYME_BINDING	158	0.267229	1.1671	0.20751	0.375397	1	4177	tags=30%, list=27%, signal=41%
NEGATIVE_REGULATION_OF_CELLULAR_COMPONENT_ORGANIZATION_AND_BIOGENESIS	27	0.350921	1.16684	0.284351	0.374938	1	4261	tags=33%, list=28%, signal=46%
REGULATION_OF_RAS_PROTEIN_SIGNAL_TRANSDUCTION	15	0.370545	1.15798	0.289683	0.387852	1	2918	tags=20%, list=19%, signal=25%
NEGATIVE_REGULATION_OF_BINDING	15	0.382151	1.1551	0.254	0.39149	1	159	tags=7%, list=1%, signal=7%
HEMATOPOIETIN_INTERFERON_CLASSD200_DOMAIN_CYTOKINE_RECEPTOR_ACTIVITY	27	0.43983	1.1543	0.254302	0.391851	1	2803	tags=30%, list=18%, signal=36%
INTRINSIC_TO_GOLGI_MEMBRANE	15	0.37835	1.15405	0.272177	0.391419	1	2238	tags=20%, list=15%, signal=23%
SECRETION_BY_CELL	104	0.301904	1.15389	0.224105	0.390825	1	1471	tags=10%, list=10%, signal=11%
REGULATION_OF_PHOSPHORYLATION	40	0.381848	1.15332	0.243644	0.390892	1	1731	tags=20%, list=11%, signal=23%
NUCLEAR_CHROMOSOME_PART	31	0.360444	1.15089	0.292731	0.393698	1	3628	tags=26%, list=24%, signal=34%
ER_GOLGI_INTERMEDIATE_COMPARTMENT	22	0.356712	1.15035	0.258252	0.39367	1	38	tags=5%, list=0%, signal=5%
REGULATION_OF_NEUROTRANSMITTER_LEVELS	18	0.539955	1.14951	0.329457	0.394217	1	1841	tags=33%, list=12%, signal=38%
NUCLEAR_MEMBRANE	46	0.313776	1.14809	0.328032	0.395552	1	4252	tags=35%, list=28%, signal=48%
POSITIVE_REGULATION_OF_SIGNAL_TRANSDUCTION	106	0.290916	1.14651	0.236686	0.39728	1	3027	tags=21%, list=20%, signal=26%
HISTONE_ACETYLTRANSFERASE_ACTIVITY	15	0.386914	1.14618	0.313765	0.396934	1	4799	tags=47%, list=32%, signal=68%
IMMUNE_SYSTEM_PROCESS	272	0.41518	1.14516	0.304264	0.397658	1	3219	tags=29%, list=21%, signal=37%
NEGATIVE_REGULATION_OF_CELLULAR_BIOSYNTHETIC_PROCESS	21	0.383494	1.14307	0.265267	0.400268	1	694	tags=10%, list=5%, signal=10%
MAINTENANCE_OF_LOCALIZATION	20	0.41491	1.13951	0.27459	0.40518	1	1392	tags=10%, list=9%, signal=11%
INTRACELLULAR_PROTEIN_TRANSPORT	134	0.224911	1.13845	0.231969	0.406035	1	4095	tags=23%, list=27%, signal=31%
ESTABLISHMENT_OF_CELLULAR_LOCALIZATION	320	0.236702	1.1356	0.184466	0.409796	1	4167	tags=24%, list=27%, signal=32%
CHEMOKINE_ACTIVITY	36	0.554116	1.13534	0.306324	0.409307	1	2074	tags=44%, list=14%, signal=51%
METHYLTRANSFERASE_ACTIVITY	34	0.323936	1.13399	0.301961	0.410721	1	4146	tags=26%, list=27%, signal=36%
MICROTUBULE_CYTOSKELETON	136	0.324678	1.1312	0.278626	0.414442	1	2357	tags=17%, list=15%, signal=20%
PRIMARY_ACTIVE_TRANSMEMBRANE_TRANSPORTER_ACTIVITY	33	0.347898	1.13077	0.311787	0.414206	1	1040	tags=9%, list=7%, signal=10%
ATPASE_ACTIVITY_COUPLED_TO_MOVEMENT_OF_SUBSTANCES	33	0.348341	1.13063	0.318095	0.413578	1	1040	tags=9%, list=7%, signal=10%
ACTIN_FILAMENT	15	0.409032	1.13001	0.294756	0.41374	1	1033	tags=13%, list=7%, signal=14%
POSITIVE_REGULATION_OF_SECRETION	16	0.456729	1.12776	0.284615	0.416376	1	3392	tags=50%, list=22%, signal=64%
ATPASE_ACTIVITY_COUPLED	81	0.267509	1.12751	0.258064	0.415982	1	372	tags=5%, list=2%, signal=5%
HYDROLASE_ACTIVITY_ACTING_ON_ACID_ANHYDRIDESCATALYZING_TRANSMEMBRANE_MOVEMENT_OF_SUBSTANCES	32	0.351611	1.12683	0.314991	0.416223	1	1040	tags=9%, list=7%, signal=10%
IMMUNE_RESPONSE	189	0.436443	1.12539	0.327381	0.417791	1	2945	tags=29%, list=19%, signal=35%
NEGATIVE_REGULATION_OF_MULTICELLULAR_ORGANISMAL_PROCESS	26	0.4313	1.12519	0.268859	0.417283	1	1694	tags=15%, list=11%, signal=17%
RESPONSE_TO_EXTRACELLULAR_STIMULUS	26	0.39612	1.12448	0.268468	0.417663	1	1421	tags=19%, list=9%, signal=21%
PROTEIN_TRANSPORT	144	0.22139	1.12364	0.250943	0.41822	1	4095	tags=24%, list=27%, signal=32%
NUCLEAR_CHROMOSOME	50	0.321404	1.12304	0.3125	0.418322	1	2588	tags=16%, list=17%, signal=19%
REGULATION_OF_JNK_ACTIVITY	17	0.392243	1.11977	0.309665	0.422763	1	3568	tags=35%, list=23%, signal=46%
ICOSANOID_METABOLIC_PROCESS	15	0.428963	1.116	0.318637	0.42789	1	1447	tags=20%, list=10%, signal=22%
RESPONSE_TO_NUTRIENT_LEVELS	23	0.408713	1.11145	0.292857	0.43432	1	1421	tags=22%, list=9%, signal=24%
REGULATION_OF_HEART_CONTRACTION	16	0.631135	1.11065	0.437383	0.434784	1	2510	tags=56%, list=16%, signal=67%
EARLY_ENDOSOME	18	0.324716	1.1083	0.320939	0.437563	1	1420	tags=11%, list=9%, signal=12%
CHEMOKINE_RECEPTOR_BINDING	37	0.538382	1.10714	0.33004	0.438536	1	2074	tags=43%, list=14%, signal=50%
INTRACELLULAR_TRANSPORT	257	0.214723	1.10703	0.268199	0.437849	1	4167	tags=23%, list=27%, signal=31%
MEIOTIC_CELL_CYCLE	27	0.38274	1.1061	0.324165	0.438489	1	2968	tags=26%, list=19%, signal=32%
ACTIVATION_OF_IMMUNE_RESPONSE	15	0.528055	1.10283	0.374269	0.442823	1	3027	tags=33%, list=20%, signal=42%
INNATE_IMMUNE_RESPONSE	15	0.485014	1.1026	0.316505	0.442301	1	3311	tags=47%, list=22%, signal=60%
DNA_HELICASE_ACTIVITY	24	0.351948	1.10163	0.344898	0.443061	1	3711	tags=33%, list=24%, signal=44%
REGULATION_OF_SECRETION	33	0.417599	1.10014	0.356736	0.444493	1	3504	tags=39%, list=23%, signal=51%
NEUROTRANSMITTER_BINDING	24	0.457432	1.09995	0.338262	0.443856	1	1566	tags=29%, list=10%, signal=32%
POSITIVE_REGULATION_OF_I_KAPPAB_KINASE_NF_KAPPAB_CASCADE	75	0.281806	1.09448	0.313883	0.451666	1	2169	tags=15%, list=14%, signal=17%
REGULATION_OF_NUCLEOCYTOPLASMIC_TRANSPORT	21	0.345386	1.09377	0.300813	0.451956	1	159	tags=5%, list=1%, signal=5%
NEGATIVE_REGULATION_OF_CATALYTIC_ACTIVITY	56	0.322318	1.09275	0.306288	0.452663	1	3345	tags=27%, list=22%, signal=34%
ENDOMEMBRANE_SYSTEM	206	0.234976	1.09095	0.333966	0.454719	1	2478	tags=12%, list=16%, signal=14%
GOLGI_MEMBRANE	43	0.278144	1.09039	0.317365	0.454659	1	2658	tags=16%, list=17%, signal=20%
[truncated: 207 more rows]

## Sheet: Healthy_Mucosa_C5
NAME	SIZE	ES	NES	NOM p-val	FDR q-val	FWER p-val	RANK AT MAX	LEADING EDGE
[truncated: 217 more rows]
