# Supplementary material for: Aberrant gene expression in mucosa adjacent to tumor reveals a molecular crosstalk in colon cancer
Source: Mol Cancer. 2014 Mar 5;13:46. doi: 10.1186/1476-4598-13-46 (PMC4023701; doi:10.1186/1476-4598-13-46)
Supplement: Additional file 5: Table S4 — Gene expression levels of the 895 DEG between adjacent and mucosa samples, in independent public datasets GSE38713 and GSE23878. Only 825 out of 895 genes were found in the validation serie microarray. [file 1476-4598-13-46-S5.xls]

## Sheet: validation
ps	mean.healthy	sd.healthy	mean.adjacent	sd.adjacent	numer	ee	t	df	pval	Gene.Symbol	qval
223122_s_at	3.89055	0.124739	8.44876	0.157425	4.55821	0.200854	22.6941	34.7173	2.08105e-22	SFRP2	3.5458e-18		ps	probe set
225242_s_at	4.80655	0.131121	8.28724	0.13086	3.48069	0.185248	18.7893	31.5033	1.12509e-18	CCDC80	4.08387e-15		mean.healthy	mean expression in healthy mucosa samples
218730_s_at	4.02055	0.150066	8.09035	0.17708	4.0698	0.232115	17.5336	34.1447	1.19842e-18	OGN	4.08387e-15		sd.healthy	estandar deviation in healthy mucosa samples
219059_s_at	5.20883	0.109255	8.25053	0.150014	3.0417	0.185583	16.39	34.9978	5.40252e-18	LYVE1	1.31501e-14		mean.adjacent	mean expression in adjacent mucosa samples
201893_x_at	9.59387	0.0972133	12.1072	0.0717235	2.51336	0.120808	20.8045	24.7878	3.29368e-17	DCN	5.10176e-14		sd.adjacent	estandar deviation in adjacent mucosa samples
223121_s_at	4.62671	0.0847839	7.44885	0.155438	2.82214	0.177058	15.9391	33.1051	4.30146e-17	SFRP2	5.79268e-14		numer	mean.adjacent - mean.healthy
206577_at	3.90572	0.138373	7.69931	0.213991	3.79359	0.254832	14.8867	34.6455	1.27252e-16	VIP	1.20454e-13		ee	estandar error
211896_s_at	8.48557	0.120246	11.281	0.0920978	2.79542	0.151463	18.4561	25.6102	2.59234e-16	DCN	2.10331e-13		t	t-test statistic (numer / ee)
220037_s_at	4.35781	0.106853	7.42117	0.183028	3.06336	0.211936	14.4542	33.82	4.90071e-16	LYVE1	3.63047e-13		df	degrees of freedom
204135_at	6.57041	0.10191	9.37774	0.168136	2.80733	0.19661	14.2787	34.1654	5.77616e-16	FILIP1L	3.93668e-13		pval	p-value
211813_x_at	9.11779	0.118735	11.6959	0.0896376	2.57811	0.148771	17.3294	25.2902	1.51273e-15	DCN	9.20524e-13		Gene.Symbol	Gene symbol
204620_s_at	6.68217	0.101041	8.86676	0.128535	2.1846	0.163495	13.3619	34.7644	2.94994e-15	VCAN	1.43607e-12		qval	q-value
226322_at	4.54491	0.0714648	6.72882	0.142684	2.1839	0.159581	13.6852	32.1135	5.98834e-15	TMTC1	2.68506e-12
201185_at	6.26879	0.0839741	8.27743	0.129971	2.00864	0.154739	12.9808	34.6405	7.2698e-15	HTRA1	3.09666e-12
224917_at	8.19236	0.132448	10.9385	0.165372	2.74618	0.211873	12.9615	34.6468	7.56707e-15	MIR21	3.11399e-12
227561_at	6.3677	0.127702	8.90951	0.147733	2.54182	0.195276	13.0165	33.9175	9.54948e-15	DDR2	3.53715e-12
202291_s_at	6.06687	0.239915	11.1417	0.159052	5.07479	0.287849	17.6301	22.5895	1.071e-14	MGP	3.72411e-12
225987_at	3.89184	0.0609786	6.65938	0.179049	2.76755	0.189147	14.6317	27.9248	1.27417e-14	STEAP4	4.14765e-12
200795_at	8.64784	0.137769	11.3059	0.112475	2.65803	0.177851	14.9453	27.0563	1.35288e-14	SPARCL1	4.26872e-12
204939_s_at	4.98932	0.220116	9.36039	0.262742	4.37107	0.34276	12.7526	34.2644	1.44686e-14	PLN	4.48224e-12
243864_at	3.97212	0.0549617	5.06732	0.0677352	1.09519	0.0872287	12.5554	34.5503	1.97357e-14	CCDC80	5.60445e-12
204940_at	3.76418	0.158149	7.96421	0.290349	4.20003	0.330626	12.7033	33.0895	2.82819e-14	PLN	7.30122e-12
220988_s_at	5.78586	0.0586512	7.5708	0.125301	1.78494	0.138349	12.9018	31.3026	4.52844e-14	C1QTNF3	1.00205e-11
208782_at	7.53267	0.132574	9.92718	0.117513	2.3945	0.177159	13.5161	28.9428	4.93607e-14	FSTL1	1.0646e-11
213068_at	4.66931	0.171335	8.32711	0.252394	3.6578	0.305054	11.9907	34.8837	6.28857e-14	DPT	1.26989e-11
242876_at	4.20645	0.0696115	5.4682	0.0747555	1.26176	0.102148	12.3523	32.8459	6.84175e-14	AKT3	1.3247e-11
210139_s_at	7.87518	0.1372	10.2996	0.138832	2.42441	0.195188	12.4209	31.7747	9.79736e-14	PMP22	1.70632e-11
209758_s_at	5.27193	0.177466	8.3639	0.157379	3.09197	0.237197	13.0354	28.9534	1.21289e-13	MFAP5	1.9871e-11
222162_s_at	4.89151	0.237007	8.98529	0.230343	4.09378	0.3305	12.3866	30.9627	1.56233e-13	ADAMTS1	2.33506e-11
209071_s_at	7.01571	0.207614	10.5758	0.185467	3.5601	0.278391	12.7881	29.1195	1.78466e-13	RGS5	2.47219e-11
202765_s_at	4.93963	0.0723182	6.86584	0.142758	1.92621	0.160031	12.0365	32.2488	1.80654e-13	FBN1	2.48232e-11
222486_s_at	3.89138	0.134849	6.91193	0.22333	3.02056	0.260884	11.5781	34.1323	2.28034e-13	ADAMTS1	2.89953e-11
226713_at	6.3119	0.070943	7.77414	0.106119	1.46224	0.127649	11.4552	34.8216	2.31685e-13	CCDC50	2.92413e-11
217232_x_at	8.31079	0.190603	11.6673	0.216379	3.35648	0.288356	11.6401	33.6775	2.38027e-13	HBB	2.9781e-11
202766_s_at	6.16378	0.139952	8.52865	0.124749	2.36487	0.18748	12.614	29.0697	2.57425e-13	FBN1	3.17836e-11
1554966_a_at	5.55927	0.180383	8.6413	0.193328	3.08203	0.264412	11.6562	32.8129	3.30635e-13	FILIP1L	3.88519e-11
202992_at	5.39972	0.149544	8.17095	0.197308	2.77122	0.247576	11.1934	34.925	4.21394e-13	C7	4.85129e-11
212353_at	5.2547	0.103814	7.41934	0.162194	2.16464	0.192573	11.2406	34.5812	4.28533e-13	SULF1	4.90037e-11
225442_at	5.56075	0.177335	8.50373	0.144315	2.94298	0.228637	12.8719	26.983	4.9519e-13	DDR2	5.55085e-11
205612_at	3.32441	0.11148	5.54867	0.166506	2.22426	0.20038	11.1002	34.8282	5.49911e-13	MMRN1	6.00619e-11
215646_s_at	4.98719	0.140363	7.56822	0.186262	2.58103	0.233228	11.0665	34.942	5.72579e-13	VCAN	6.2013e-11
202920_at	5.06822	0.157762	7.8595	0.195245	2.79128	0.251017	11.1199	34.5826	5.75054e-13	ANK2	6.2013e-11
201666_at	8.16356	0.0997367	10.085	0.142604	1.92147	0.174021	11.0416	34.9679	6.0321e-13	TIMP1	6.38373e-11
209087_x_at	5.49862	0.0663215	7.95481	0.19022	2.45619	0.201451	12.1925	28.1348	9.54001e-13	MCAM	9.32935e-11
209116_x_at	8.3171	0.219198	11.8438	0.224026	3.52673	0.313425	11.2522	31.9653	1.18844e-12	HBB	1.10652e-10
202283_at	7.89827	0.104242	9.55407	0.0980984	1.6558	0.143142	11.5675	30.2769	1.22497e-12	SERPINF1	1.12498e-10
221731_x_at	6.5966	0.147236	8.91777	0.126607	2.32117	0.194185	11.9534	28.2487	1.44214e-12	VCAN	1.27315e-10
206227_at	4.89239	0.129407	7.05465	0.153649	2.16226	0.200883	10.7638	34.2102	1.58712e-12	CILP	1.3797e-10
226103_at	4.35581	0.186442	7.46682	0.221748	3.11101	0.289711	10.7383	34.2279	1.67947e-12	NEXN	1.42366e-10
226237_at	3.33605	0.080092	5.15764	0.148103	1.8216	0.168372	10.8189	33.0088	2.16836e-12	COL8A1	1.67175e-10
1555725_a_at	5.71932	0.162242	8.64637	0.225926	2.92705	0.278145	10.5235	34.9989	2.19462e-12	RGS5	1.68437e-10
219935_at	4.94686	0.115378	6.78023	0.131739	1.83336	0.175121	10.4691	33.7533	3.88147e-12	ADAMTS5	2.62438e-10
212865_s_at	5.15426	0.169813	7.71609	0.145317	2.56183	0.223502	11.4622	28.1377	4.08574e-12	COL14A1	2.73e-10
235318_at	3.00309	0.0824792	4.40812	0.108966	1.40503	0.136662	10.2811	34.9291	4.18132e-12	FBN1	2.78294e-10
227646_at	4.51939	0.147673	6.78456	0.152258	2.26518	0.212107	10.6794	32.1302	4.21785e-12	EBF1	2.79634e-10
203748_x_at	6.80118	0.0867959	8.29746	0.117152	1.49628	0.145801	10.2625	34.9794	4.31467e-12	RBMS1	2.84944e-10
211571_s_at	5.64789	0.0974581	7.64032	0.165479	1.99243	0.192045	10.3748	33.9044	4.65981e-12	VCAN	3.00743e-10
201147_s_at	4.88614	0.0910629	6.5677	0.136599	1.68155	0.16417	10.2428	34.8088	4.80219e-12	TIMP3	3.06665e-10
213010_at	5.1144	0.109839	6.886	0.132454	1.77159	0.172072	10.2957	34.3633	4.86582e-12	PRKCDBP	3.08202e-10
212077_at	8.81339	0.174404	11.4239	0.163121	2.6105	0.2388	10.9317	30.143	5.20353e-12	CALD1	3.24763e-10
200986_at	6.20645	0.123725	8.21622	0.152943	2.00978	0.196722	10.2163	34.5738	5.55416e-12	SERPING1	3.41641e-10
209070_s_at	6.70439	0.18246	9.59581	0.214103	2.89142	0.281304	10.2786	34.0831	5.58459e-12	RGS5	3.41846e-10
229218_at	4.54402	0.127026	6.81647	0.184043	2.27245	0.223624	10.1619	34.9368	5.67422e-12	COL1A2	3.43149e-10
207977_s_at	5.66208	0.0900405	8.16928	0.213051	2.5072	0.231297	10.8398	30.1088	6.47533e-12	DPT	3.79141e-10
202238_s_at	5.86795	0.133719	8.11629	0.177815	2.24834	0.222483	10.1057	34.9476	6.54391e-12	NNMT	3.8054e-10
211696_x_at	8.66526	0.229243	12.0143	0.195604	3.34905	0.301353	11.1134	28.0709	8.62776e-12	HBB	4.69662e-10
206101_at	5.1412	0.0979905	6.94288	0.152397	1.80167	0.181182	9.94398	34.6106	1.10934e-11	ECM2	5.81585e-10
232297_at	3.75301	0.110118	6.1933	0.21258	2.44029	0.239408	10.193	32.5124	1.18446e-11	KLHL5	6.15286e-10
212233_at	5.09833	0.131616	7.03403	0.137505	1.9357	0.190343	10.1696	32.371	1.31766e-11	MAP1B	6.60673e-10
208982_at	6.93635	0.131256	8.83564	0.100862	1.89929	0.165533	11.4738	25.6836	1.31836e-11	PECAM1	6.60673e-10
203088_at	5.70448	0.0986368	7.63325	0.16766	1.92878	0.194522	9.91546	33.8942	1.49897e-11	FBLN5	7.33916e-10
204938_s_at	3.78426	0.0933704	7.78435	0.343585	4.00009	0.356046	11.2348	26.2482	1.57869e-11	PLN	7.6853e-10
209167_at	4.69648	0.182738	7.34759	0.187784	2.65111	0.262023	10.1178	32.068	1.66104e-11	GPM6B	8.01747e-10
232204_at	3.92218	0.0835705	5.68345	0.155704	1.76128	0.176713	9.96685	32.9235	1.8043e-11	EBF1	8.53961e-10
209170_s_at	5.50505	0.180074	8.07395	0.174905	2.56889	0.251035	10.2332	30.9502	1.87642e-11	GPM6B	8.78336e-10
222722_at	4.66049	0.281663	8.95229	0.166683	4.29181	0.327288	13.1132	20.561	1.88641e-11	OGN	8.80594e-10
224822_at	5.52072	0.0802242	7.33109	0.161378	1.81037	0.180218	10.0454	32.024	2.01228e-11	DLC1	9.21673e-10
216944_s_at	5.13555	0.106651	6.72034	0.122337	1.5848	0.162299	9.76471	33.8123	2.2673e-11	ITPR1	9.984e-10
224339_s_at	4.30275	0.0924034	6.33261	0.181852	2.02986	0.203982	9.95118	32.285	2.32105e-11	ANGPTL1	1.01926e-09
201438_at	7.36182	0.14503	9.53487	0.170902	2.17305	0.224146	9.69484	34.1297	2.46447e-11	COL6A3	1.07946e-09
202237_at	6.25321	0.189892	8.96043	0.19444	2.70722	0.271783	9.96095	32.001	2.49384e-11	NNMT	1.08673e-09
222453_at	7.56882	0.116836	9.53626	0.168776	1.96744	0.205271	9.58463	34.9447	2.58381e-11	CYBRD1	1.11922e-09
230722_at	4.08401	0.0881821	5.94476	0.167746	1.86076	0.189512	9.81867	32.6844	2.82933e-11	BNC2	1.1934e-09
212950_at	4.58698	0.104115	6.14326	0.124173	1.55629	0.162046	9.60398	34.256	3.00919e-11	GPR116	1.24145e-09
235489_at	4.05686	0.129271	6.02892	0.162939	1.97207	0.207991	9.48152	34.7093	3.6427e-11	RHOJ	1.4434e-09
203874_s_at	4.25509	0.0845183	6.09773	0.168362	1.84264	0.188385	9.78121	32.1408	3.70903e-11	SMARCA1	1.4595e-09
211549_s_at	9.18885	0.124554	7.11706	0.181744	-2.07178	0.220328	-9.40316	34.916	4.23613e-11	HPGD	1.60751e-09
219213_at	5.44557	0.0878421	6.73154	0.103397	1.28597	0.135673	9.47842	34.1175	4.36255e-11	JAM2	1.64043e-09
212067_s_at	7.41611	0.132872	9.22437	0.11696	1.80826	0.177016	10.2152	28.7842	4.4154e-11	C1R	1.65344e-09
209283_at	6.12367	0.116585	8.54064	0.222151	2.41696	0.250884	9.63379	32.6647	4.53793e-11	CRYAB	1.69189e-09
209209_s_at	4.86309	0.11346	7.57103	0.250032	2.70794	0.274571	9.86247	30.9335	4.55932e-11	FERMT2	1.69616e-09
207266_x_at	6.7963	0.0794714	8.27099	0.133983	1.47469	0.155779	9.46658	33.9713	4.69791e-11	RBMS1	1.72884e-09
206898_at	4.7104	0.1625	7.30869	0.225304	2.59829	0.277791	9.3534	34.9999	4.73124e-11	CDH19	1.73362e-09
229530_at	5.00268	0.140701	7.23865	0.193433	2.23596	0.239193	9.34796	34.9984	4.80325e-11	GUCY1A3	1.74872e-09
203817_at	5.11711	0.142759	7.36824	0.194673	2.25114	0.241408	9.32505	34.9927	5.1183e-11	GUCY1B3	1.81306e-09
205382_s_at	8.37534	0.113545	9.92383	0.10905	1.54848	0.15743	9.83599	30.7135	5.23973e-11	CFD	1.82732e-09
222357_at	4.7934	0.182835	7.28712	0.133195	2.49372	0.226207	11.0241	24.5145	5.48662e-11	ZBTB20	1.89354e-09
225285_at	4.34493	0.113978	5.89457	0.108753	1.54963	0.157538	9.83655	30.5744	5.48998e-11	BCAT1	1.89354e-09
219778_at	3.51387	0.0743845	5.0787	0.145234	1.56483	0.163175	9.58993	32.3789	5.54633e-11	ZFPM2	1.90081e-09
201540_at	8.81572	0.184411	11.2913	0.147538	2.47563	0.236167	10.4826	26.5936	6.08709e-11	FHL1	2.0497e-09
202376_at	5.5543	0.081208	7.05621	0.13838	1.50191	0.160449	9.3607	33.8703	6.39387e-11	SERPINA3	2.13033e-09
222717_at	4.74548	0.191202	7.38911	0.201623	2.64363	0.277867	9.51401	32.5357	6.40154e-11	SDPR	2.13033e-09
205381_at	4.48776	0.0796363	5.9011	0.129263	1.41334	0.151825	9.30899	34.3016	6.48452e-11	LRRC17	2.14954e-09
222146_s_at	5.94461	0.140251	7.81745	0.116935	1.87284	0.182604	10.2563	27.5391	6.60472e-11	TCF4	2.18514e-09
208131_s_at	5.43477	0.123651	7.55161	0.192195	2.11684	0.228535	9.26265	34.6142	6.72748e-11	PTGIS	2.20372e-09
229357_at	3.70333	0.116133	5.35195	0.133031	1.64862	0.176591	9.33583	33.7949	6.97691e-11	ADAMTS5	2.25571e-09
202037_s_at	5.60917	0.159867	7.86755	0.181571	2.25838	0.24192	9.33522	33.6837	7.21581e-11	SFRP1	2.31975e-09
205525_at	3.96645	0.100179	6.24898	0.215059	2.28253	0.237247	9.62088	31.2448	7.38387e-11	CALD1	2.36036e-09
202917_s_at	5.44875	0.305291	9.80376	0.356184	4.355	0.469116	9.28344	34.0178	7.5206e-11	S100A8	2.39067e-09
210299_s_at	6.90042	0.212944	9.7983	0.217821	2.89788	0.304616	9.51322	31.9816	7.61997e-11	FHL1	2.41775e-09
226695_at	4.2283	0.119048	5.84663	0.123387	1.61833	0.171455	9.43885	32.2265	8.51952e-11	PRRX1	2.63927e-09
213001_at	5.68676	0.09125	7.1653	0.133611	1.47854	0.161797	9.13824	34.9048	8.70424e-11	ANGPTL2	2.68672e-09
213661_at	5.97751	0.0770215	7.09233	0.0938914	1.11481	0.121441	9.17987	34.4605	8.77064e-11	PAMR1	2.70233e-09
206481_s_at	4.85675	0.146069	6.78515	0.129095	1.9284	0.194941	9.89224	28.8758	8.82626e-11	LDB2	2.71455e-09
211340_s_at	6.31526	0.102914	8.66847	0.223629	2.35321	0.246173	9.55917	31.1001	9.00417e-11	MCAM	2.75436e-09
220170_at	3.3991	0.0500168	4.62622	0.116739	1.22712	0.127003	9.66221	30.2645	9.2532e-11	FHL5	2.80535e-09
235368_at	4.86814	0.100875	6.36071	0.128777	1.49257	0.163582	9.12425	34.7839	9.34007e-11	ADAMTS5	2.82666e-09
218162_at	6.52794	0.126528	8.24432	0.13261	1.71637	0.183289	9.36431	32.4278	9.68739e-11	OLFML3	2.90117e-09
213071_at	5.96687	0.107747	8.4175	0.233787	2.45062	0.257422	9.51988	31.1175	9.86009e-11	DPT	2.94223e-09
226889_at	5.0414	0.0632687	5.95027	0.077037	0.908869	0.0996876	9.11717	34.4505	1.04152e-10	WDR35	3.06923e-09
226425_at	4.67378	0.113565	6.27225	0.132473	1.59847	0.174488	9.16088	34.0156	1.04298e-10	CLIP4	3.06923e-09
218353_at	5.62163	0.262908	9.12976	0.178333	3.50813	0.317685	11.0428	23.0382	1.11724e-10	RGS5	3.22646e-09
1552309_a_at	4.27675	0.134481	6.97526	0.258453	2.69851	0.291347	9.26218	32.5649	1.20865e-10	NEXN	3.43949e-09
212713_at	6.50396	0.0553777	7.8385	0.128706	1.33454	0.140114	9.5247	30.313	1.26632e-10	MFAP4	3.54872e-09
204140_at	5.38103	0.0525229	6.18986	0.0730884	0.808836	0.0900032	8.98674	34.9992	1.2851e-10	TPST1	3.5778e-09
229461_x_at	4.67267	0.160859	6.86144	0.177737	2.18877	0.239721	9.13048	33.2948	1.38157e-10	NEGR1	3.77409e-09
226625_at	6.40335	0.12212	8.04291	0.131281	1.63956	0.179299	9.14432	32.8632	1.50499e-10	TGFBR3	4.00668e-09
208983_s_at	6.06646	0.123234	7.67616	0.119831	1.6097	0.17189	9.3647	30.9737	1.5128e-10	PECAM1	4.0212e-09
242290_at	4.582	0.11752	6.20111	0.136566	1.61911	0.18017	8.98656	33.9712	1.68466e-10	TACC1	4.35571e-09
201617_x_at	6.24917	0.207437	9.19049	0.256247	2.94132	0.329686	8.92158	34.5685	1.71754e-10	CALD1	4.42729e-09
205802_at	3.83143	0.0891974	5.11508	0.113455	1.28365	0.14432	8.89445	34.7637	1.75949e-10	TRPC1	4.49802e-09
213298_at	4.76099	0.0541389	4.05836	0.0526759	-0.702624	0.0755366	-9.30177	30.9862	1.76082e-10	NFIC	4.49802e-09
212097_at	7.29503	0.206586	9.93492	0.161953	2.63989	0.262501	10.0567	26.1326	1.7846e-10	CAV1	4.53834e-09
205399_at	4.33884	0.0627811	5.67958	0.131114	1.34074	0.14537	9.22293	31.5745	1.79246e-10	DCLK1	4.55153e-09
227780_s_at	5.50779	0.105787	6.89093	0.106736	1.38314	0.150278	9.20388	31.7183	1.80183e-10	ECSCR	4.56174e-09
209614_at	5.28118	0.0784753	6.39	0.0973824	1.10882	0.125067	8.86586	34.6028	1.98303e-10	ADH1B	4.93252e-09
209210_s_at	6.39043	0.218626	9.2258	0.217304	2.83537	0.308251	9.19825	31.4219	1.99686e-10	FERMT2	4.95969e-09
203323_at	5.79618	0.0887632	7.39925	0.155511	1.60307	0.179061	8.95268	33.5935	2.04091e-10	CAV2	5.02515e-09
208747_s_at	8.26519	0.170144	10.5437	0.0992369	2.27849	0.196969	11.5677	20.3258	2.13012e-10	C1S	5.13776e-09
201525_at	5.62627	0.145778	7.9425	0.218431	2.31623	0.262608	8.8201	34.8139	2.13188e-10	APOD	5.13776e-09
210664_s_at	5.30286	0.11732	6.84227	0.123553	1.53941	0.17038	9.03515	32.5128	2.20849e-10	TFPI	5.27022e-09
209763_at	5.43561	0.216646	8.17212	0.183685	2.7365	0.284034	9.63442	27.9249	2.23561e-10	CHRDL1	5.30561e-09
209875_s_at	4.96829	0.144837	7.47578	0.243036	2.50749	0.282921	8.86285	34.0149	2.32602e-10	SPP1	5.47228e-09
201387_s_at	5.42156	0.105986	7.36425	0.190579	1.94269	0.218067	8.90866	33.3184	2.47077e-10	UCHL1	5.73546e-09
200911_s_at	9.57854	0.0637363	10.4792	0.080643	0.900697	0.102789	8.76257	34.7329	2.54995e-10	TACC1	5.90317e-09
223492_s_at	5.07073	0.166618	7.15833	0.147868	2.0876	0.22277	9.37111	28.9701	2.84886e-10	LRRFIP1	6.42917e-09
227530_at	5.64755	0.106795	8.09695	0.244827	2.4494	0.267105	9.17018	30.471	2.85781e-10	AKAP12	6.43234e-09
227059_at	6.25542	0.103453	7.5983	0.109623	1.34288	0.150731	8.90914	32.6201	2.98006e-10	GPC6	6.61143e-09
213306_at	5.12796	0.069026	6.62228	0.14991	1.49432	0.165038	9.0544	31.1066	3.1504e-10	MPDZ	6.84865e-09
201426_s_at	10.1416	0.130561	11.7741	0.0947548	1.63244	0.161322	10.1192	24.4336	3.2225e-10	VIM	6.959e-09
212157_at	5.71112	0.0689278	6.7544	0.0992537	1.04328	0.12084	8.63359	34.9525	3.45725e-10	SDC2	7.31755e-09
202202_s_at	6.01445	0.172064	8.15558	0.125101	2.14113	0.212735	10.0648	24.4723	3.52771e-10	LAMA4	7.4206e-09
220276_at	3.59666	0.0428728	5.57311	0.194736	1.97645	0.1994	9.91199	25.1703	3.57094e-10	RERGL	7.50228e-09
228186_s_at	4.75862	0.129064	6.48238	0.150279	1.72376	0.198095	8.7017	33.9945	3.62399e-10	RSPO3	7.58566e-09
207030_s_at	5.67699	0.154351	7.59123	0.140013	1.91424	0.208393	9.18572	29.4646	3.76745e-10	CSRP2	7.86103e-09
209821_at	4.53386	0.136846	6.4476	0.175015	1.91374	0.222165	8.61407	34.7936	3.79258e-10	IL33	7.88048e-09
203980_at	5.68504	0.169755	8.49731	0.278228	2.81227	0.325925	8.62856	34.2217	4.18563e-10	FABP4	8.52271e-09
204846_at	4.58426	0.138014	6.28861	0.126241	1.70435	0.187041	9.11218	29.651	4.24323e-10	CP	8.58649e-09
219091_s_at	4.71779	0.0688492	5.70642	0.0931232	0.988633	0.115811	8.53662	34.9827	4.50221e-10	MMRN2	9.01421e-09
209191_at	6.2096	0.157119	8.52037	0.220594	2.31077	0.270829	8.53221	34.9939	4.54628e-10	TUBB6	9.06116e-09
213765_at	4.8143	0.219218	7.51435	0.156024	2.70005	0.269073	10.0346	24.0207	4.55292e-10	MFAP5	9.06116e-09
243357_at	4.79184	0.0706723	6.29096	0.153007	1.49912	0.16854	8.89474	31.1437	4.66794e-10	NEGR1	9.20541e-09
207961_x_at	7.78311	0.171903	10.1292	0.213748	2.34614	0.274297	8.55329	34.6174	4.68483e-10	MYH11	9.22803e-09
214453_s_at	4.93818	0.114495	6.48895	0.140743	1.55077	0.181433	8.54737	34.5299	4.86286e-10	IFI44	9.50182e-09
212813_at	6.65023	0.120759	8.25609	0.143598	1.60586	0.187625	8.55889	34.2258	5.06652e-10	JAM3	9.84332e-09
205116_at	5.42189	0.0651907	6.22401	0.0614606	0.802121	0.0895948	8.95276	30.3164	5.1285e-10	LAMA2	9.90724e-09
203913_s_at	11.0907	0.102588	9.47459	0.159551	-1.61608	0.189686	-8.51976	34.6104	5.15169e-10	HPGD	9.92953e-09
226571_s_at	5.41581	0.0525008	6.16123	0.0707578	0.74542	0.0881079	8.46031	34.9769	5.58574e-10	PTPRS	1.06338e-08
215127_s_at	7.262	0.123998	8.79439	0.121908	1.53239	0.173888	8.81252	31.2004	5.66478e-10	RBMS1	1.07483e-08
211980_at	7.25696	0.164293	9.33399	0.175017	2.07703	0.240049	8.65254	32.7108	5.73395e-10	COL4A1	1.08553e-08
203131_at	8.5221	0.135056	10.1559	0.102079	1.63376	0.169293	9.65048	25.3162	5.77271e-10	PDGFRA	1.09045e-08
225688_s_at	6.14101	0.142144	8.12338	0.186589	1.98237	0.234564	8.45128	34.908	5.8211e-10	PHLDB2	1.09534e-08
204083_s_at	6.50826	0.219063	9.84738	0.329415	3.33912	0.395604	8.44056	34.7973	6.15402e-10	TPM2	1.14221e-08
212843_at	4.34161	0.0891422	5.88376	0.157097	1.54215	0.180626	8.5378	33.5325	6.35334e-10	NCAM1	1.16025e-08
214091_s_at	7.53216	0.0978658	8.98101	0.141974	1.44885	0.172437	8.40221	34.9332	6.64457e-10	GPX3	1.20184e-08
203065_s_at	7.16147	0.146131	9.15061	0.186046	1.98914	0.236574	8.40811	34.769	6.78491e-10	CAV1	1.22204e-08
217764_s_at	6.86158	0.116374	8.28457	0.113236	1.42299	0.162374	8.76369	30.9874	6.80939e-10	RAB31	1.22386e-08
205168_at	5.59555	0.124601	7.75339	0.220629	2.15784	0.253383	8.51613	33.4829	6.82206e-10	DDR2	1.22481e-08
210517_s_at	6.38659	0.173829	8.83789	0.234892	2.4513	0.292217	8.38863	34.9812	6.82906e-10	AKAP12	1.22481e-08
215294_s_at	3.95565	0.0535698	5.65386	0.175417	1.69821	0.183415	9.25886	27.0393	7.11571e-10	SMARCA1	1.26161e-08
213519_s_at	5.3926	0.0827801	6.39174	0.0765903	0.999145	0.112777	8.85949	29.905	7.29521e-10	LAMA2	1.28276e-08
212354_at	5.89561	0.0806652	7.70805	0.189289	1.81244	0.20576	8.80852	30.2031	7.59272e-10	SULF1	1.3204e-08
225999_at	3.49943	0.0542013	4.22108	0.0669004	0.721656	0.0861014	8.38147	34.5622	7.66594e-10	RIMKLB	1.3274e-08
229549_at	4.86196	0.122323	6.51151	0.155346	1.64955	0.197725	8.34266	34.7548	8.18233e-10	CALU	1.40823e-08
205547_s_at	8.27221	0.277989	11.6741	0.282204	3.40194	0.396128	8.58798	31.8368	8.53079e-10	TAGLN	1.45062e-08
225943_at	8.40312	0.162366	6.44873	0.154709	-1.95438	0.224272	-8.71436	30.5449	8.73156e-10	NLN	1.47739e-08
211126_s_at	6.5378	0.0759942	7.74769	0.123314	1.20989	0.144849	8.35275	34.3041	8.813e-10	CSRP2	1.48465e-08
223577_x_at	5.62283	0.159793	7.55628	0.156278	1.93345	0.223509	8.65042	31.0928	8.84053e-10	MALAT1	1.48696e-08
209335_at	7.01172	0.197749	9.5049	0.104576	2.49318	0.223698	11.1453	18.8801	9.59541e-10	DCN	1.58269e-08
209197_at	4.1776	0.0912176	5.27973	0.0905157	1.10213	0.128506	8.57648	31.3886	9.88803e-10	SYT11	1.61997e-08
235518_at	4.46887	0.124261	6.41463	0.199079	1.94576	0.234677	8.2912	34.4037	1.02334e-09	SLC8A1	1.66375e-08
202112_at	6.37276	0.127609	7.89466	0.120534	1.52189	0.175535	8.67004	30.357	1.02918e-09	VWF	1.66848e-08
211959_at	5.90494	0.265581	9.02752	0.196603	3.12257	0.330433	9.44995	24.8606	1.04656e-09	IGFBP5	1.68725e-08
219436_s_at	5.21625	0.0847815	6.36828	0.111162	1.15204	0.139803	8.24043	34.9039	1.05663e-09	EMCN	1.70004e-08
214505_s_at	7.06592	0.148697	9.30631	0.227633	2.24039	0.271896	8.23987	34.7049	1.10561e-09	FHL1	1.76716e-08
219134_at	4.1644	0.139875	5.88791	0.150316	1.72351	0.205329	8.39391	32.8574	1.10667e-09	ELTD1	1.7672e-08
230130_at	4.48505	0.179284	6.60323	0.165024	2.11818	0.243671	8.69279	29.7907	1.14014e-09	SLIT2	1.80542e-08
213069_at	6.63784	0.0851115	7.78378	0.110666	1.14594	0.13961	8.20813	34.8716	1.16619e-09	HEG1	1.83983e-08
222133_s_at	5.94925	0.0649122	6.8378	0.0867647	0.888549	0.108359	8.20003	34.9603	1.17059e-09	PHF20L1	1.84329e-08
225450_at	5.89296	0.0799636	7.4542	0.165848	1.56124	0.184119	8.47954	31.6574	1.18763e-09	AMOTL1	1.8624e-08
205907_s_at	3.36346	0.0685292	5.01103	0.17564	1.64757	0.188536	8.73878	29.237	1.19422e-09	OMD	1.87019e-08
228143_at	4.73303	0.163592	6.63461	0.124023	1.90158	0.20529	9.26289	25.3833	1.27484e-09	CP	1.98368e-08
218683_at	5.95431	0.0916079	7.69685	0.185884	1.74255	0.207232	8.40869	31.9201	1.33956e-09	PTBP2	2.06741e-08
217762_s_at	6.66836	0.151017	8.42238	0.129221	1.75402	0.198757	8.82497	28.1357	1.35111e-09	RAB31	2.08334e-08
218625_at	4.60006	0.114606	6.01722	0.127468	1.41716	0.171414	8.2675	33.392	1.37668e-09	NRN1	2.11621e-08
226769_at	3.82444	0.102747	5.94906	0.227942	2.12462	0.250028	8.49751	30.8545	1.39648e-09	FIBIN	2.1359e-08
202450_s_at	7.2822	0.168306	9.34359	0.0909134	2.0614	0.191291	10.7762	19.1727	1.41149e-09	CTSK	2.15306e-08
219087_at	5.63467	0.22753	8.26292	0.185622	2.62825	0.293641	8.95054	27.0396	1.42995e-09	ASPN	2.17281e-08
230670_at	5.1024	0.090922	6.16214	0.0822459	1.05973	0.122602	8.64371	29.4019	1.4386e-09	IGSF10	2.18268e-08
212344_at	5.61526	0.0465373	7.097	0.158264	1.48174	0.164964	8.9822	26.7658	1.45674e-09	SULF1	2.20825e-08
235570_at	4.97084	0.142921	6.62103	0.103332	1.65018	0.176363	9.35673	24.3527	1.54447e-09	RBMS3	2.30634e-08
201539_s_at	6.48986	0.123679	8.66016	0.231792	2.1703	0.262725	8.26073	32.8562	1.5887e-09	FHL1	2.34587e-08
209406_at	4.49615	0.141219	7.2152	0.293986	2.71905	0.326145	8.33693	31.6128	1.74846e-09	BAG2	2.52955e-08
204472_at	6.06627	0.246268	9.12456	0.284131	3.05829	0.376003	8.13369	33.8846	1.78501e-09	GEM	2.5644e-08
211824_x_at	3.852	0.0310917	4.47981	0.068129	0.627813	0.0748883	8.38333	31.0007	1.80663e-09	NLRP1	2.58674e-08
228335_at	3.54814	0.0862512	5.03393	0.159496	1.48578	0.181323	8.19411	33.0085	1.83931e-09	CLDN11	2.62252e-08
209612_s_at	7.44697	0.236503	10.2414	0.138717	2.79439	0.274183	10.1917	20.4161	1.85835e-09	ADH1B	2.64523e-08
222043_at	4.3763	0.16762	6.34041	0.165053	1.96411	0.235242	8.34932	31.2325	1.86134e-09	CLU	2.6457e-08
1555724_s_at	8.36111	0.261886	11.5702	0.295899	3.20906	0.395146	8.12121	33.6139	1.96203e-09	TAGLN	2.76281e-08
203886_s_at	5.02055	0.071229	6.0248	0.10303	1.00425	0.125255	8.01762	34.9412	1.97801e-09	FBLN2	2.77727e-08
202274_at	7.22367	0.325855	11.1153	0.345602	3.89165	0.474997	8.193	32.6357	2.01081e-09	ACTG2	2.8083e-08
227235_at	4.8006	0.199055	7.18966	0.214106	2.38906	0.292343	8.17213	32.8723	2.01531e-09	GUCY1A3	2.81227e-08
202273_at	5.77008	0.0674254	6.54185	0.0603664	0.771765	0.0905002	8.52776	29.1695	2.04617e-09	PDGFRB	2.84137e-08
231735_s_at	4.97082	0.095588	6.8036	0.19965	1.83278	0.221353	8.27989	31.5733	2.05288e-09	MALAT1	2.84605e-08
226047_at	6.64097	0.098692	8.14092	0.15825	1.49995	0.186502	8.04252	34.3973	2.06491e-09	MRVI1	2.85577e-08
231773_at	5.35162	0.127304	7.1048	0.178511	1.75318	0.219254	7.99609	34.9949	2.08078e-09	ANGPTL1	2.87478e-08
225894_at	4.74181	0.195981	7.7522	0.319095	3.01039	0.374473	8.03899	34.2765	2.13979e-09	SYNPO2	2.94154e-08
200771_at	6.88177	0.17471	8.85907	0.13118	1.9773	0.218476	9.05041	25.1706	2.17135e-09	LAMC1	2.974e-08
212609_s_at	5.67284	0.0476892	6.86011	0.130219	1.18727	0.138677	8.56141	28.5973	2.21684e-09	AKT3	3.0279e-08
224663_s_at	6.28381	0.14209	8.43606	0.228181	2.15225	0.268805	8.00673	34.3857	2.29088e-09	CFL2	3.10279e-08
203851_at	6.05221	0.0830086	7.43569	0.149595	1.38347	0.171082	8.08661	33.2942	2.31812e-09	IGFBP6	3.13474e-08
201616_s_at	7.03571	0.115552	9.38415	0.258154	2.34845	0.282835	8.30323	30.772	2.35789e-09	CALD1	3.1784e-08
201431_s_at	5.90235	0.118846	7.76613	0.199775	1.86378	0.232453	8.01787	33.9987	2.40941e-09	DPYSL3	3.2325e-08
213800_at	5.9318	0.16895	7.88068	0.103112	1.94888	0.19793	9.8463	21.0786	2.44719e-09	CFH	3.27802e-08
201150_s_at	5.98059	0.226037	8.60133	0.134078	2.62074	0.262811	9.97197	20.5994	2.46951e-09	TIMP3	3.29496e-08
1555938_x_at	3.27384	0.118496	5.42608	0.236284	2.15224	0.264332	8.14219	32.1287	2.59623e-09	VIM	3.42885e-08
208396_s_at	4.37344	0.0889803	5.61379	0.128937	1.24035	0.15666	7.91746	34.9364	2.63922e-09	PDE1A	3.47246e-08
231213_at	3.43999	0.0807481	4.85554	0.155055	1.41555	0.174821	8.09715	32.5748	2.64681e-09	PDE1A	3.47707e-08
225664_at	5.70333	0.187827	7.89645	0.193745	2.19313	0.269845	8.12736	32.1385	2.69592e-09	COL12A1	3.53071e-08
212822_at	6.33681	0.0522649	7.15791	0.0885925	0.821105	0.10286	7.98271	33.9205	2.70441e-09	HEG1	3.53639e-08
226751_at	6.51718	0.126638	7.94103	0.0878534	1.42385	0.154128	9.23809	23.4912	2.74911e-09	CNRIP1	3.58384e-08
228885_at	5.02614	0.206226	7.33713	0.144063	2.31099	0.251562	9.18659	23.6334	2.88725e-09	MAMDC2	3.72121e-08
227713_at	5.16187	0.0727252	6.53825	0.1524	1.37638	0.168863	8.15086	31.5336	2.9187e-09	KATNAL1	3.74902e-08
227758_at	5.52197	0.081292	7.10118	0.175302	1.57921	0.193234	8.17254	31.1909	2.99226e-09	RERG	3.82479e-08
204793_at	4.06293	0.0883569	5.70803	0.182587	1.64511	0.202842	8.11028	31.7013	3.12582e-09	GPRASP1	3.97161e-08
1555319_at	3.41621	0.0217903	3.70922	0.0302937	0.293009	0.0373166	7.85197	34.9995	3.14728e-09	STAB1	3.98698e-08
1555191_a_at	3.32374	0.0404816	3.95973	0.0692774	0.635997	0.0802379	7.92639	33.8289	3.23063e-09	FHL5	4.08044e-08
225721_at	7.34683	0.175759	9.88204	0.270307	2.53522	0.322423	7.86301	34.6785	3.25012e-09	SYNPO2	4.09898e-08
212607_at	5.85227	0.0674115	7.20811	0.151471	1.35584	0.165794	8.17786	30.7046	3.32302e-09	AKT3	4.17547e-08
204570_at	6.22133	0.133545	8.01959	0.186864	1.79826	0.229679	7.82944	34.9964	3.36072e-09	COX7A1	4.21041e-08
204471_at	2.96153	0.0531067	4.80354	0.204583	1.84201	0.211363	8.71489	25.978	3.44984e-09	GAP43	4.28739e-08
202403_s_at	8.92222	0.139074	10.5227	0.142476	1.60047	0.1991	8.03849	32.0104	3.52927e-09	COL1A2	4.3575e-08
207836_s_at	4.75839	0.0617134	6.39926	0.184187	1.64087	0.194251	8.44715	27.7829	3.69466e-09	RBPMS	4.52562e-08
206580_s_at	6.47009	0.071587	7.43131	0.100537	0.961218	0.12342	7.78821	34.9936	3.78816e-09	EFEMP2	4.61693e-08
225627_s_at	4.24841	0.111178	5.47008	0.083414	1.22167	0.138991	8.78955	25.1538	3.84446e-09	CACHD1	4.67551e-08
212230_at	7.64348	0.0893851	8.63817	0.0814373	0.994684	0.12092	8.22594	29.5626	3.91814e-09	PPAP2B	4.73469e-08
209686_at	4.35762	0.0598732	6.12562	0.198595	1.768	0.207424	8.52361	26.9444	3.94992e-09	S100B	4.76297e-08
208791_at	6.4604	0.179699	8.63404	0.212142	2.17365	0.278022	7.81827	34.1494	4.10743e-09	CLU	4.93543e-08
229800_at	3.90355	0.14313	5.65267	0.172561	1.74912	0.224195	7.80177	34.3612	4.12645e-09	DCLK1	4.9513e-08
219295_s_at	4.35868	0.0581016	6.26013	0.213464	1.90145	0.221229	8.59494	26.2579	4.13938e-09	PCOLCE2	4.95635e-08
208789_at	6.76475	0.121174	8.33604	0.162303	1.57129	0.202548	7.75764	34.9649	4.16173e-09	PTRF	4.97272e-08
201810_s_at	5.83898	0.07224	6.68731	0.0802891	0.848328	0.108004	7.85457	33.3815	4.33924e-09	SH3BP5	5.1272e-08
221541_at	6.52933	0.128652	8.42695	0.207241	1.89762	0.243926	7.77948	34.3619	4.39727e-09	CRISPLD2	5.18139e-08
225895_at	6.25904	0.351499	10.0989	0.290498	3.83985	0.456005	8.42062	27.337	4.47985e-09	SYNPO2	5.2653e-08
216682_s_at	4.53362	0.0780383	5.53549	0.104124	1.00187	0.130122	7.69944	34.9561	4.9343e-09	FAM48A	5.67678e-08
228850_s_at	3.74033	0.0571968	4.96653	0.140029	1.2262	0.15126	8.10656	29.7289	5.09077e-09	SLIT2	5.81751e-08
227705_at	4.55073	0.167109	6.47636	0.180635	1.92563	0.246078	7.82526	32.9529	5.15022e-09	TCEAL7	5.85951e-08
200770_s_at	6.76689	0.0699545	7.6138	0.0844651	0.846913	0.109672	7.72223	34.3751	5.16729e-09	LAMC1	5.87344e-08
212624_s_at	5.88535	0.0612014	6.73428	0.0918518	0.848924	0.110374	7.69136	34.8065	5.19722e-09	CHN1	5.89959e-08
203083_at	4.87147	0.098482	6.32025	0.15975	1.44878	0.187667	7.71998	34.3068	5.2705e-09	THBS2	5.9635e-08
204072_s_at	4.85417	0.143146	6.4283	0.132093	1.57412	0.19478	8.08156	29.8466	5.27102e-09	FRY	5.9635e-08
208851_s_at	6.67586	0.0705495	7.55461	0.0899343	0.878749	0.114304	7.68782	34.7761	5.28115e-09	THY1	5.96703e-08
212764_at	6.36575	0.213913	8.75398	0.211022	2.38823	0.300481	7.94803	31.2697	5.32941e-09	ZEB1	5.98189e-08
211323_s_at	5.10921	0.0850405	6.45641	0.151673	1.3472	0.173887	7.74757	33.4062	5.82891e-09	ITPR1	6.40741e-08
210762_s_at	5.7726	0.148851	7.73532	0.209502	1.96272	0.256997	7.63714	34.9915	5.87392e-09	DLC1	6.44448e-08
204749_at	3.36032	0.0786608	4.85594	0.171449	1.49562	0.188633	7.92873	31.0638	5.88139e-09	NAP1L3	6.44852e-08
226517_at	4.43483	0.180028	6.4307	0.103095	1.99587	0.207458	9.62059	20.0369	5.9341e-09	BCAT1	6.49796e-08
210298_x_at	6.83965	0.192254	9.11956	0.225708	2.27991	0.296488	7.6897	34.0886	5.99702e-09	FHL1	6.54581e-08
214880_x_at	6.21254	0.0777559	7.06202	0.074582	0.84948	0.107743	7.88435	30.6862	7.21452e-09	CALD1	7.60582e-08
212509_s_at	8.43738	0.16228	10.2534	0.169813	1.81605	0.234885	7.73164	32.3996	7.49272e-09	MXRA7	7.81302e-08
217967_s_at	6.09829	0.237582	8.67597	0.224052	2.57768	0.326565	7.89333	30.3225	7.66404e-09	FAM129A	7.94719e-08
213413_at	4.61267	0.106961	6.70212	0.242986	2.08945	0.265486	7.87028	30.5766	7.6785e-09	STON1	7.94841e-08
212730_at	5.99821	0.13591	9.36349	0.392695	3.36528	0.415549	8.09839	28.0681	7.9664e-09	SYNM	8.17047e-08
203914_x_at	11.5065	0.0838392	10.0839	0.164331	-1.42268	0.184482	-7.71178	32.333	8.02501e-09	HPGD	8.2172e-08
203875_at	5.34759	0.0442048	6.48614	0.132854	1.13855	0.140016	8.13159	27.7233	8.05319e-09	SMARCA1	8.2411e-08
222885_at	5.99968	0.119984	7.27699	0.103474	1.2773	0.158439	8.0618	28.3155	8.1724e-09	EMCN	8.34805e-08
235308_at	6.84134	0.145878	8.45984	0.150689	1.6185	0.209733	7.71697	32.1648	8.19351e-09	ZBTB20	8.36388e-08
201058_s_at	6.56498	0.245895	9.94532	0.375322	3.38034	0.448699	7.53363	34.7212	8.34267e-09	MYL9	8.48636e-08
201860_s_at	7.43629	0.131363	8.82181	0.0986745	1.38552	0.164295	8.43312	25.1797	8.37605e-09	PLAT	8.50508e-08
225662_at	6.45926	0.184824	8.67759	0.2294	2.21833	0.294592	7.53017	34.6042	8.60949e-09	ZAK	8.67492e-08
201842_s_at	7.12715	0.223718	9.62843	0.110006	2.50127	0.249301	10.0331	17.9567	8.68897e-09	EFEMP1	8.74466e-08
204619_s_at	4.12994	0.195904	6.20062	0.132309	2.07067	0.236398	8.75926	22.9523	8.90064e-09	VCAN	8.91555e-08
203562_at	5.27147	0.130873	6.75471	0.144801	1.48325	0.19518	7.59938	33.315	9.0125e-09	FEZ1	8.99587e-08
225269_s_at	6.50282	0.157159	8.16536	0.134871	1.66254	0.207097	8.02784	28.203	9.15374e-09	RBMS1	9.08364e-08
227279_at	7.33305	0.0899794	8.30821	0.087636	0.975159	0.125604	7.76376	31.0071	9.25186e-09	TCEAL3	9.16499e-08
205433_at	4.147	0.237408	6.99676	0.297852	2.84976	0.380892	7.4818	34.6794	9.77364e-09	BCHE	9.5816e-08
202994_s_at	6.93588	0.118847	8.18655	0.079188	1.25067	0.142813	8.75745	22.6871	9.8481e-09	FBLN1	9.64904e-08
209621_s_at	7.01444	0.129618	8.82165	0.204026	1.80721	0.241717	7.47655	34.5312	1.01932e-08	PDLIM3	9.94143e-08
201496_x_at	6.52357	0.2411	9.88205	0.379766	3.35847	0.449835	7.46601	34.5265	1.05187e-08	MYH11	1.01889e-07
202388_at	8.83504	0.196644	10.8968	0.166616	2.06176	0.257739	7.9994	27.9096	1.05965e-08	RGS2	1.02585e-07
203666_at	6.40497	0.0924062	7.47054	0.10811	1.06557	0.14222	7.49241	34.0496	1.06334e-08	CXCL12	1.02824e-07
228636_at	4.19777	0.0962715	5.20224	0.0775098	1.00447	0.123596	8.12704	26.7377	1.06708e-08	BHLHE22	1.03128e-07
213891_s_at	7.31418	0.142989	8.80853	0.0973941	1.49435	0.173007	8.63751	23.1209	1.07564e-08	TCF4	1.03837e-07
229339_at	4.9917	0.0826153	6.72412	0.205427	1.73242	0.221417	7.82424	29.5595	1.09673e-08	MYOCD	1.05515e-07
232746_at	3.50793	0.0722205	4.42592	0.100449	0.917988	0.123717	7.42006	34.9993	1.10569e-08	CXCR7	1.06017e-07
237206_at	5.18896	0.143338	7.49344	0.269095	2.30448	0.30489	7.55841	32.8366	1.1105e-08	MYOCD	1.06359e-07
208966_x_at	7.73905	0.127854	9.071	0.0873377	1.33196	0.154837	8.6023	23.1789	1.1336e-08	IFI16	1.08085e-07
224772_at	6.43646	0.0705545	7.25819	0.0848056	0.82173	0.110317	7.44878	34.3326	1.14516e-08	NAV1	1.08883e-07
204955_at	6.55297	0.123827	8.03067	0.155973	1.4777	0.19915	7.42006	34.7052	1.16456e-08	SRPX	1.10542e-07
230730_at	4.09663	0.0601139	5.34887	0.149374	1.25224	0.161016	7.7771	29.5669	1.23695e-08	SGCD	1.16202e-07
206084_at	8.41749	0.16861	6.02365	0.275112	-2.39384	0.32267	-7.41883	34.2591	1.26548e-08	PTPRR	1.18444e-07
228062_at	3.53654	0.122797	5.23889	0.19477	1.70235	0.230249	7.39353	34.4777	1.30979e-08	NAP1L5	1.2113e-07
227802_at	6.01435	0.0878551	6.92222	0.0733235	0.907863	0.114433	7.93359	27.5623	1.36313e-08	RUFY3	1.24802e-07
1554689_a_at	4.55976	0.0522332	5.12307	0.0533495	0.563305	0.0746624	7.5447	31.9532	1.37469e-08	NLGN4X	1.2568e-07
201811_x_at	7.16293	0.138312	8.5915	0.091885	1.42857	0.166051	8.60318	22.6298	1.3756e-08	SH3BP5	1.2568e-07
1555579_s_at	5.65477	0.12373	6.93508	0.104944	1.28031	0.162241	7.89136	27.9332	1.37567e-08	PTPRM	1.2568e-07
1558636_s_at	2.65607	0.0140165	2.9806	0.0389507	0.324539	0.0413959	7.83988	28.4287	1.38267e-08	ADAMTS5	1.2607e-07
227565_at	4.37528	0.125539	6.16901	0.207543	1.79372	0.242557	7.39506	34.1478	1.38289e-08	KLHL5	1.2607e-07
204223_at	5.77742	0.0819505	7.33343	0.186226	1.55601	0.20346	7.64774	30.573	1.38685e-08	PRELP	1.26362e-07
228827_at	5.42569	0.112512	6.86683	0.161124	1.44114	0.19652	7.33329	34.9647	1.43499e-08	RUNX1T1	1.2964e-07
211548_s_at	11.5325	0.0922429	10.0587	0.174893	-1.47381	0.197728	-7.45372	32.7226	1.52285e-08	HPGD	1.35564e-07
226545_at	4.75349	0.146109	6.37743	0.163968	1.62394	0.21962	7.39431	33.52	1.55255e-08	CD109	1.3792e-07
221747_at	6.15851	0.122963	8.37253	0.266037	2.21402	0.293079	7.55434	31.1518	1.57688e-08	TNS1	1.39573e-07
203766_s_at	6.40489	0.138606	8.83755	0.292834	2.43266	0.32398	7.50867	31.436	1.68455e-08	LMOD1	1.47645e-07
200974_at	9.49778	0.253698	12.1813	0.131656	2.68349	0.285825	9.38859	18.6288	1.71934e-08	ACTA2	1.50077e-07
209868_s_at	6.44644	0.173495	8.23135	0.153779	1.78491	0.231837	7.69898	28.9418	1.74948e-08	RBMS1	1.51929e-07
225720_at	5.57162	0.322233	8.91839	0.299985	3.34677	0.440256	7.60189	30.041	1.75839e-08	SYNPO2	1.52315e-07
210875_s_at	3.87091	0.126684	6.06109	0.264352	2.19018	0.29314	7.47146	31.5844	1.81037e-08	ZEB1	1.56024e-07
203324_s_at	6.24048	0.110984	7.73825	0.173702	1.49777	0.206131	7.26611	34.5696	1.86922e-08	CAV2	1.60366e-07
208792_s_at	6.99318	0.203191	9.09717	0.19111	2.10399	0.278944	7.54272	30.2647	1.96014e-08	CLU	1.66989e-07
221748_s_at	6.47239	0.278902	9.39617	0.275359	2.92378	0.39193	7.45995	31.2863	1.98317e-08	TNS1	1.68612e-07
209897_s_at	5.24989	0.129125	6.70453	0.15294	1.45464	0.20016	7.26738	34.1846	1.9891e-08	SLIT2	1.68949e-07
210170_at	3.24237	0.0685687	5.02838	0.218153	1.78602	0.228675	7.81028	27.2591	1.99306e-08	PDLIM3	1.69202e-07
209242_at	4.36399	0.14858	6.03754	0.176692	1.67355	0.230859	7.24923	34.2265	2.08188e-08	PEG3	1.75022e-07
1554547_at	4.58597	0.154425	6.27552	0.172722	1.68955	0.231689	7.2923	33.4729	2.09654e-08	FAM13C	1.76057e-07
227529_s_at	3.40331	0.0541198	5.7388	0.283341	2.33549	0.288463	8.09631	24.646	2.09767e-08	AKAP12	1.76065e-07
1553194_at	3.98261	0.0388909	5.09686	0.136303	1.11425	0.141743	7.86106	26.56	2.11239e-08	NEGR1	1.76691e-07
211822_s_at	4.23807	0.0508209	4.77427	0.0518059	0.536197	0.0725715	7.38853	31.9161	2.13223e-08	NLRP1	1.77566e-07
214059_at	3.4901	0.0390927	4.46215	0.119222	0.972057	0.125468	7.74748	27.6002	2.13577e-08	IFI44	1.77774e-07
219230_at	5.60453	0.183972	7.45427	0.123534	1.84974	0.221599	8.34722	22.8386	2.16849e-08	TMEM100	1.80058e-07
230744_at	4.13018	0.130433	5.63149	0.163378	1.50131	0.209058	7.18132	34.6686	2.35729e-08	FSTL1	1.92765e-07
224396_s_at	4.46456	0.136586	6.51466	0.247646	2.05011	0.282815	7.24893	33.228	2.47887e-08	ASPN	2.00838e-07
215199_at	3.35068	0.080721	4.86466	0.186664	1.51397	0.20337	7.44443	30.3709	2.49224e-08	CALD1	2.01564e-07
204342_at	10.8667	0.0413963	10.0086	0.106123	-0.858114	0.113911	-7.5332	29.2346	2.51256e-08	SLC25A24	2.03085e-07
227662_at	5.7813	0.274114	8.62838	0.273752	2.84708	0.3874	7.34919	31.5167	2.56754e-08	SYNPO2	2.06549e-07
201497_x_at	9.01149	0.286733	11.8903	0.247166	2.87879	0.378559	7.60459	28.3051	2.581e-08	MYH11	2.07338e-07
240432_x_at	4.38941	0.0453311	5.57958	0.147511	1.19018	0.154319	7.71246	27.0863	2.64535e-08	KLF7	2.1151e-07
202192_s_at	6.82176	0.0742398	7.6351	0.0853755	0.813338	0.113139	7.18881	33.8443	2.64801e-08	GAS7	2.11525e-07
212154_at	5.83935	0.136419	7.28171	0.144414	1.44236	0.198659	7.26051	32.6032	2.68266e-08	SDC2	2.13891e-07
212136_at	6.43064	0.171704	8.61901	0.255078	2.18836	0.307485	7.11697	34.8511	2.76578e-08	ATP2B4	2.19083e-07
228693_at	5.22336	0.0810781	6.38234	0.139705	1.15898	0.161528	7.17511	33.7616	2.79408e-08	CCDC50	2.20709e-07
213543_at	4.53931	0.110864	5.65097	0.0988767	1.11166	0.148551	7.48333	29.0825	2.95764e-08	SGCD	2.31589e-07
214492_at	5.14829	0.0492324	5.64004	0.0289361	0.491749	0.0571063	8.61112	20.4495	3.07156e-08	SGCD	2.38644e-07
216840_s_at	5.10633	0.106435	6.16447	0.0643542	1.05815	0.124378	8.50751	20.9191	3.1236e-08	LAMA2	2.42136e-07
212120_at	7.03975	0.130448	8.43337	0.144419	1.39361	0.194611	7.161	33.3242	3.13576e-08	RHOQ	2.42688e-07
228339_at	5.18644	0.0499307	6.24204	0.132115	1.0556	0.141236	7.47405	28.9091	3.14713e-08	ECSCR	2.43296e-07
210198_s_at	4.84105	0.221753	7.0188	0.173075	2.17774	0.2813	7.74173	26.0326	3.22702e-08	PLP1	2.48302e-07
211958_at	5.51161	0.0776162	6.63168	0.136473	1.12007	0.157	7.13419	33.5563	3.25598e-08	IGFBP5	2.49671e-07
221942_s_at	5.27241	0.134171	7.29963	0.248976	2.02722	0.282827	7.16771	32.9691	3.27096e-08	GUCY1A3	2.5042e-07
210675_s_at	8.24208	0.180314	5.98455	0.264811	-2.25753	0.320372	-7.0466	34.8946	3.38223e-08	PTPRR	2.57844e-07
203951_at	7.00297	0.185133	9.86009	0.353229	2.85713	0.398804	7.16423	32.6495	3.49341e-08	CNN1	2.63841e-07
225946_at	3.9688	0.087531	5.61679	0.206868	1.64799	0.224624	7.33666	30.1222	3.49949e-08	RASSF8	2.64066e-07
210869_s_at	4.5007	0.0752893	6.2914	0.225866	1.7907	0.238084	7.5213	27.7388	3.6332e-08	MCAM	2.72586e-07
36829_at	7.33931	0.0683423	8.19583	0.101047	0.856521	0.121989	7.02132	34.8699	3.65937e-08	PER1	2.74188e-07
218711_s_at	5.60135	0.10701	7.05354	0.175874	1.45219	0.205871	7.05387	34.1983	3.69856e-08	SDPR	2.76759e-07
201069_at	7.554	0.149404	9.04945	0.139669	1.49544	0.204521	7.31193	30.1321	3.73177e-08	MMP2	2.78876e-07
203329_at	5.74368	0.0952666	6.71405	0.0950967	0.970368	0.134607	7.20889	31.5074	3.78907e-08	PTPRM	2.82415e-07
235631_at	4.14612	0.0821971	5.39987	0.15555	1.25374	0.175932	7.12629	32.7447	3.82671e-08	DDR2	2.84598e-07
200755_s_at	7.44576	0.0712947	8.53134	0.134741	1.08558	0.152441	7.1213	32.7598	3.87126e-08	CALU	2.87535e-07
204797_s_at	4.93302	0.120518	6.59776	0.20314	1.66474	0.2362	7.04801	33.9733	3.90173e-08	EML1	2.89167e-07
242789_at	3.18756	0.0444329	3.89517	0.0883764	0.707606	0.0989175	7.1535	32.1589	3.92782e-08	PDE1A	2.90595e-07
205383_s_at	7.25765	0.122331	8.5407	0.133189	1.28306	0.180843	7.09487	33.0683	3.95969e-08	ZBTB20	2.92319e-07
233496_s_at	4.07219	0.102888	6.23822	0.274582	2.16603	0.293225	7.38692	28.823	4.01936e-08	CFL2	2.95679e-07
204424_s_at	5.01843	0.10412	7.61368	0.329431	2.59525	0.345494	7.51172	27.3024	4.1209e-08	LMO3	3.01996e-07
225944_at	7.63267	0.141706	6.24663	0.121343	-1.38603	0.18656	-7.42942	28.1526	4.17289e-08	NLN	3.04626e-07
227550_at	5.32874	0.0822144	6.21704	0.0963062	0.888299	0.126626	7.01515	34.0637	4.23247e-08	GFRA1	3.08447e-07
211981_at	6.20395	0.143504	8.10415	0.230579	1.9002	0.271588	6.99662	34.3815	4.249e-08	COL4A1	3.09387e-07
226186_at	4.13627	0.0713626	5.13893	0.123432	1.00266	0.142577	7.03246	33.7238	4.25114e-08	TMOD2	3.09411e-07
215707_s_at	6.70724	0.0960838	8.00027	0.15779	1.29303	0.184742	6.99913	34.2052	4.33689e-08	PRNP	3.15047e-07
219957_at	4.24278	0.238099	6.59355	0.217733	2.35077	0.322644	7.28597	29.6452	4.41237e-08	RUFY2	3.19644e-07
202555_s_at	8.69215	0.154444	10.9048	0.274278	2.2126	0.314772	7.02922	33.4518	4.48637e-08	MYLK	3.24156e-07
203549_s_at	4.93076	0.109679	6.61165	0.210594	1.68089	0.237443	7.0791	32.5756	4.50538e-08	LPL	3.25e-07
235593_at	3.80723	0.0737472	4.71867	0.108459	0.911441	0.131157	6.94925	34.8897	4.51787e-08	ZEB2	3.25487e-07
212387_at	6.25305	0.180316	7.98336	0.126933	1.73031	0.220513	7.84678	23.7917	4.71452e-08	TCF4	3.36807e-07
244745_at	3.41972	0.0615116	5.03691	0.206669	1.61719	0.215629	7.49986	26.8515	4.72239e-08	RERG	3.37228e-07
209168_at	4.28008	0.10548	5.72087	0.177528	1.44078	0.2065	6.97716	33.9871	4.7875e-08	GPM6B	3.40877e-07
228176_at	5.12496	0.103002	6.58556	0.181586	1.4606	0.208765	6.99636	33.5289	4.87226e-08	S1PR3	3.45181e-07
212158_at	6.57973	0.140155	7.96277	0.131065	1.38304	0.191889	7.20748	30.1393	4.9335e-08	SDC2	3.48505e-07
201042_at	6.02895	0.11791	7.25929	0.130326	1.23034	0.175749	7.00057	33.3	4.99604e-08	TGM2	3.51462e-07
238905_at	5.29702	0.0871942	6.26391	0.109221	0.966892	0.139757	6.91839	34.6688	5.11998e-08	RHOJ	3.58451e-07
219167_at	5.27962	0.0993192	6.42367	0.132698	1.14404	0.16575	6.9022	34.9593	5.14195e-08	RASL12	3.59504e-07
1557918_s_at	8.27554	0.217191	6.13874	0.203984	-2.1368	0.297962	-7.17138	30.2335	5.33987e-08	SLC16A1	3.70605e-07
202132_at	5.64663	0.0587188	6.55322	0.114841	0.90659	0.128982	7.02882	32.3589	5.39239e-08	WWTR1	3.72883e-07
201300_s_at	8.04099	0.16317	9.63504	0.149234	1.59405	0.221122	7.2089	29.6484	5.41276e-08	PRNP	3.73836e-07
221569_at	6.0616	0.107737	7.08866	0.0849021	1.02705	0.13717	7.48746	26.2505	5.62674e-08	AHI1	3.86266e-07
233547_x_at	3.10511	0.0560119	3.8426	0.0910537	0.737487	0.106902	6.8987	34.2894	5.74951e-08	PDE1A	3.93268e-07
222164_at	4.78868	0.0659309	5.68699	0.112125	0.898313	0.130072	6.90625	33.8893	5.98125e-08	FGFR1	4.06022e-07
213258_at	6.24307	0.243452	8.60493	0.129909	2.36186	0.275944	8.55919	19.0029	6.0495e-08	TFPI	4.10164e-07
209263_x_at	6.81869	0.0401711	7.32693	0.0622272	0.508247	0.0740671	6.86198	34.6354	6.08202e-08	TSPAN4	4.12042e-07
225021_at	4.78296	0.0972863	5.86531	0.124512	1.08236	0.158012	6.84983	34.7974	6.15544e-08	ZNF532	4.15529e-07
227297_at	5.57413	0.153489	7.02234	0.112203	1.44821	0.190127	7.61705	24.5886	6.3365e-08	ITGA9	4.26232e-07
206332_s_at	7.93171	0.129999	9.15675	0.0930324	1.22505	0.159858	7.66333	24.136	6.44964e-08	IFI16	4.32476e-07
226303_at	6.01322	0.179847	8.3684	0.293682	2.35518	0.344375	6.839	34.2525	6.8935e-08	PGM5	4.55453e-07
225782_at	5.674	0.267916	8.21185	0.222128	2.53785	0.348023	7.29219	27.4104	6.9693e-08	MSRB3	4.59086e-07
202921_s_at	4.5105	0.08678	5.73338	0.155346	1.22288	0.177942	6.87235	33.3667	7.16244e-08	ANK2	4.69546e-07
212135_s_at	6.83189	0.090727	8.60111	0.23113	1.76923	0.2483	7.12538	29.3006	7.23912e-08	ATP2B4	4.7367e-07
204731_at	5.87713	0.130123	7.24	0.151066	1.36286	0.199382	6.83544	33.9598	7.28031e-08	TGFBR3	4.76e-07
220769_s_at	6.33023	0.128192	4.84835	0.17696	-1.48188	0.218514	-6.78163	34.9997	7.32421e-08	WDR78	4.78319e-07
210078_s_at	3.52727	0.0502116	5.1239	0.208493	1.59663	0.214454	7.44507	25.5804	7.34511e-08	KCNAB1	4.79134e-07
200931_s_at	9.0713	0.0511183	9.95464	0.114999	0.883344	0.125849	7.01908	30.6905	7.42461e-08	VCL	4.8324e-07
203887_s_at	4.80021	0.173878	6.56498	0.188935	1.76477	0.256769	6.87301	33.0367	7.53004e-08	THBD	4.88764e-07
211535_s_at	6.44887	0.080838	7.70086	0.161744	1.25199	0.18082	6.92397	32.088	7.59488e-08	FGFR1	4.92332e-07
239183_at	4.39081	0.0814929	5.80894	0.18509	1.41813	0.202236	7.01228	30.5791	7.71816e-08	ANGPTL1	4.98731e-07
200600_at	7.92954	0.170531	9.55449	0.151614	1.62495	0.228183	7.12125	29.0112	7.74836e-08	MSN	4.99888e-07
229344_x_at	5.12954	0.0932923	6.19933	0.128049	1.0698	0.15843	6.7525	34.9976	7.99314e-08	RIMKLB	5.11804e-07
205653_at	6.00089	0.0875033	7.01189	0.121781	1.011	0.149958	6.74188	34.9991	8.24946e-08	CTSG	5.26239e-07
213939_s_at	5.25324	0.240634	7.55037	0.12431	2.29713	0.270847	8.48129	18.5695	8.31144e-08	RUFY3	5.28111e-07
213293_s_at	7.87071	0.185792	9.62069	0.105288	1.74998	0.213551	8.19468	19.8756	8.40219e-08	TRIM22	5.31998e-07
223374_s_at	3.03309	0.0399057	3.86658	0.109968	0.833495	0.116985	7.1248	28.5088	8.48822e-08	B3GALNT1	5.35853e-07
212817_at	5.59002	0.0994641	6.66783	0.125193	1.07781	0.159895	6.74075	34.7005	8.63652e-08	DNAJB5	5.44005e-07
216264_s_at	5.23967	0.074139	6.29385	0.135643	1.05418	0.154582	6.81956	33.1281	8.66176e-08	LAMB2	5.4499e-07
211555_s_at	4.42619	0.034286	5.86484	0.189045	1.43865	0.192129	7.48795	24.4872	8.76788e-08	GUCY1B3	5.50245e-07
226001_at	5.3972	0.214486	7.47975	0.210689	2.08255	0.300656	6.92668	31.1829	8.78624e-08	KLHL5	5.51194e-07
204082_at	6.45198	0.103862	7.67077	0.148681	1.2188	0.181365	6.72013	34.9655	8.84603e-08	PBX3	5.54537e-07
231031_at	4.3921	0.0785634	5.1899	0.0872796	0.797805	0.117431	6.79385	33.3752	8.98432e-08	KGFLP2	5.61965e-07
209030_s_at	6.48443	0.101403	7.4224	0.0667783	0.937966	0.121416	7.7252	22.4611	9.12258e-08	CADM1	5.69136e-07
203186_s_at	8.66816	0.125622	9.84338	0.106297	1.17522	0.16456	7.1416	27.879	9.24746e-08	S100A4	5.74209e-07
204894_s_at	6.03359	0.174024	7.82245	0.199247	1.78886	0.264544	6.76203	33.7885	9.26384e-08	AOC3	5.75016e-07
228640_at	5.31157	0.252006	7.63495	0.171332	2.32338	0.304732	7.62434	23.084	9.46011e-08	PCDH7	5.85493e-07
204464_s_at	4.36048	0.0824997	5.625	0.165298	1.26452	0.184742	6.84478	32.0714	9.53043e-08	EDNRA	5.88776e-07
205079_s_at	4.78623	0.0534266	5.68288	0.11865	0.89665	0.130124	6.89073	30.8422	1.02942e-07	MPDZ	6.26869e-07
227209_at	4.09888	0.0914934	4.98134	0.0903492	0.88246	0.128585	6.86287	31.2904	1.03055e-07	CNTN1	6.27334e-07
200757_s_at	8.07237	0.0906327	9.0164	0.107872	0.944032	0.140892	6.70038	34.2352	1.04065e-07	CALU	6.31899e-07
224352_s_at	5.87763	0.170413	7.87519	0.246494	1.99757	0.299667	6.66596	34.9412	1.04381e-07	CFL2	6.33595e-07
218623_at	4.47535	0.0596241	5.10698	0.0733936	0.631626	0.0945603	6.67961	34.5409	1.05973e-07	HMP19	6.41202e-07
212886_at	5.41579	0.0553801	6.90745	0.199394	1.49166	0.206942	7.20808	26.3844	1.08064e-07	CCDC69	6.51537e-07
201149_s_at	5.11657	0.0669961	6.10487	0.129922	0.988305	0.146179	6.76093	32.4591	1.13783e-07	TIMP3	6.781e-07
219478_at	7.02947	0.130306	8.425	0.1647	1.39554	0.210013	6.64499	34.7266	1.14486e-07	WFDC1	6.81574e-07
223392_s_at	4.90196	0.0610752	5.82176	0.121637	0.919808	0.136109	6.75787	32.1433	1.20603e-07	TSHZ3	7.0838e-07
218694_at	6.30202	0.159655	7.88417	0.173536	1.58215	0.235806	6.70954	33.0418	1.20685e-07	ARMCX1	7.0838e-07
213434_at	5.74399	0.0701217	6.53978	0.0979333	0.795784	0.120449	6.60681	34.9976	1.2368e-07	STX2	7.21776e-07
216331_at	5.31024	0.0707188	6.68289	0.184646	1.37265	0.197725	6.94221	29.0447	1.23696e-07	ITGA7	7.21776e-07
37408_at	7.24945	0.044305	7.67285	0.0438985	0.423401	0.0623699	6.78854	31.3585	1.25449e-07	MRC2	7.29259e-07
236154_at	3.26227	0.0432428	3.9329	0.0891846	0.670626	0.0991153	6.76612	31.7249	1.25914e-07	QKI	7.31462e-07
224823_at	9.80709	0.129279	11.4255	0.207335	1.61845	0.244338	6.62382	34.3958	1.27652e-07	MYLK	7.4005e-07
201348_at	7.96506	0.15596	9.43977	0.15035	1.47471	0.21663	6.80751	30.7929	1.30705e-07	GPX3	7.5339e-07
207480_s_at	5.43134	0.127707	7.2148	0.234589	1.78346	0.267097	6.67718	33.0833	1.31743e-07	MEIS2	7.5886e-07
202236_s_at	10.3457	0.149254	8.89207	0.157182	-1.4536	0.216756	-6.70616	32.5127	1.32029e-07	SLC16A1	7.60057e-07
202947_s_at	7.09217	0.0647497	7.92134	0.107134	0.829167	0.12518	6.62377	34.1406	1.32294e-07	GYPC	7.60057e-07
221031_s_at	4.86523	0.195139	6.92555	0.244241	2.06032	0.312622	6.59045	34.6635	1.35906e-07	APOLD1	7.76797e-07
205908_s_at	3.38707	0.075648	4.3606	0.126346	0.97353	0.147262	6.61088	34.0573	1.39047e-07	OMD	7.92887e-07
201843_s_at	4.75539	0.266202	7.25014	0.122581	2.49475	0.293069	8.5125	17.2246	1.40359e-07	EFEMP1	7.98765e-07
227394_at	5.21024	0.106561	6.40142	0.146924	1.19118	0.181499	6.56303	34.9995	1.41022e-07	NCAM1	8.01077e-07
228063_s_at	5.40848	0.109882	6.69873	0.162822	1.29025	0.19643	6.56848	34.8613	1.41316e-07	NAP1L5	8.02071e-07
227688_at	4.34035	0.0511377	5.65333	0.178301	1.31298	0.18549	7.07845	26.5945	1.42387e-07	LRCH2	8.06831e-07
230087_at	5.44969	0.0752747	6.86577	0.192241	1.41608	0.206453	6.85908	29.2745	1.48038e-07	PRIMA1	8.33559e-07
203724_s_at	3.48384	0.065842	4.5263	0.140268	1.04245	0.154952	6.72756	31.3363	1.49392e-07	RUFY3	8.40348e-07
211071_s_at	5.17978	0.0787946	7.17757	0.272294	1.99779	0.283465	7.04775	26.6549	1.51785e-07	MLLT11	8.50163e-07
212187_x_at	7.56006	0.139745	8.9767	0.164076	1.41664	0.215522	6.57305	34.0896	1.54816e-07	PTGDS	8.63729e-07
227253_at	4.15744	0.0857489	5.00207	0.0947456	0.844628	0.127787	6.60964	33.2948	1.55485e-07	CP	8.66331e-07
242986_at	3.48832	0.0617326	4.09952	0.0690163	0.611209	0.0925968	6.60076	33.4665	1.55701e-07	NAV1	8.67246e-07
209488_s_at	5.9541	0.174011	7.8318	0.229454	1.8777	0.287974	6.52037	34.9231	1.6193e-07	RBPMS	8.94629e-07
208981_at	6.63479	0.196084	8.45848	0.0881522	1.82369	0.214988	8.48276	16.9789	1.64436e-07	PECAM1	9.06715e-07
205902_at	4.74879	0.0676011	5.85246	0.149778	1.10368	0.164327	6.71634	30.8698	1.66232e-07	KCNN3	9.15506e-07
201107_s_at	6.55123	0.129872	5.34744	0.12255	-1.20379	0.178564	-6.7415	30.3356	1.69359e-07	THBS1	9.29948e-07
201792_at	6.49296	0.0622361	7.2536	0.0989132	0.760648	0.116864	6.50884	34.4631	1.78117e-07	AEBP1	9.67438e-07
202995_s_at	6.38171	0.147091	7.7561	0.146164	1.37439	0.207363	6.62793	31.4168	1.95243e-07	FBLN1	1.04219e-06
232461_at	2.7688	0.0258825	3.05127	0.0352833	0.282464	0.0437586	6.45504	34.9924	1.95319e-07	AHI1	1.04226e-06
241789_at	3.70392	0.0559164	4.64615	0.129475	0.94223	0.141034	6.68089	30.3557	1.99477e-07	RBMS3	1.05816e-06
226607_at	5.48932	0.0831085	6.54997	0.140664	1.06065	0.163381	6.49189	33.9347	2.01042e-07	C20orf194	1.0648e-06
1559477_s_at	5.24114	0.0831053	6.55057	0.179219	1.30944	0.19755	6.62837	31.1905	2.01988e-07	MEIS1	1.06914e-06
204726_at	4.19332	0.053872	4.74015	0.0651256	0.546825	0.0845194	6.46982	34.3863	2.02139e-07	CDH13	1.06961e-06
238478_at	4.47819	0.0725498	5.99661	0.210254	1.51842	0.222419	6.82686	28.0411	2.02458e-07	BNC2	1.07063e-06
202222_s_at	6.12795	0.142114	8.98318	0.395221	2.85523	0.419995	6.79824	28.4216	2.03358e-07	DES	1.07406e-06
211748_x_at	7.64763	0.156473	9.11163	0.157338	1.464	0.221898	6.59762	31.6516	2.05188e-07	PTGDS	1.08305e-06
212561_at	6.17114	0.0724898	7.3709	0.165356	1.19975	0.180548	6.64507	30.5287	2.14138e-07	DENND5A	1.1223e-06
235639_at	4.27807	0.0659544	5.27655	0.136643	0.998476	0.151728	6.58071	31.6706	2.1465e-07	CDH19	1.1236e-06
228665_at	5.1341	0.121249	6.20001	0.0758803	1.0659	0.143036	7.45201	21.5182	2.16011e-07	CYYR1	1.12899e-06
231766_s_at	3.81581	0.0807691	5.48748	0.232474	1.67167	0.246105	6.79251	28.1029	2.18967e-07	COL12A1	1.14268e-06
213894_at	3.04557	0.0649119	3.90234	0.115387	0.856768	0.132393	6.47142	33.4417	2.28276e-07	THSD7A	1.18042e-06
204457_s_at	4.11927	0.0761043	6.252	0.29736	2.13272	0.306944	6.94824	25.8988	2.28363e-07	GAS1	1.18051e-06
221921_s_at	5.20853	0.0894722	5.99884	0.0741302	0.790309	0.116192	6.80176	27.3946	2.44334e-07	CADM3	1.24569e-06
206702_at	4.77489	0.121927	5.83663	0.0863118	1.06174	0.149385	7.1074	23.908	2.45111e-07	TEK	1.2489e-06
212951_at	4.71217	0.108511	5.74087	0.116185	1.0287	0.158976	6.47079	32.7967	2.49941e-07	GPR116	1.27085e-06
209169_at	4.45223	0.0917186	5.63075	0.158771	1.17852	0.183359	6.4274	33.7157	2.5047e-07	GPM6B	1.27316e-06
217767_at	7.24371	0.239787	9.32137	0.157542	2.07766	0.28691	7.2415	22.4165	2.64538e-07	C3	1.3253e-06
226028_at	6.05945	0.0577879	6.60604	0.0623885	0.546584	0.0850398	6.42739	32.933	2.78289e-07	ROBO4	1.38079e-06
212977_at	6.30148	0.229002	8.30287	0.185776	2.00139	0.294881	6.78711	26.911	2.78525e-07	CXCR7	1.38146e-06
202266_at	12.3656	0.0685406	11.5051	0.116123	-0.860532	0.134842	-6.38177	33.9252	2.78906e-07	TDP2	1.38184e-06
213222_at	5.87854	0.115985	7.02919	0.139064	1.15065	0.181083	6.35425	34.3084	2.88218e-07	PLCB1	1.41931e-06
238906_s_at	3.46669	0.0469197	4.51567	0.148492	1.04897	0.155728	6.73592	27.3003	2.94802e-07	RHOJ	1.44505e-06
225481_at	5.4388	0.185732	7.044	0.14044	1.6052	0.232851	6.89367	25.3255	2.95173e-07	FRMD6	1.44603e-06
41644_at	6.96777	0.0587552	7.69141	0.0975741	0.723644	0.113899	6.35341	34.1082	2.96372e-07	SASH1	1.44933e-06
235867_at	5.04465	0.0676923	5.897	0.115679	0.852349	0.134029	6.35942	33.8427	3.01191e-07	GSTM3	1.46792e-06
219025_at	6.00018	0.0786889	6.70493	0.0737854	0.704747	0.107871	6.53322	30.1986	3.07596e-07	CD248	1.49304e-06
215217_at	6.19137	0.0664433	6.81897	0.0724124	0.627597	0.0982765	6.38603	33.0838	3.07659e-07	IGKC	1.49304e-06
200897_s_at	9.20743	0.0777898	10.367	0.162329	1.15955	0.180005	6.44176	31.5841	3.2266e-07	PALLD	1.55125e-06
225464_at	6.05113	0.185273	7.63557	0.133247	1.58444	0.228212	6.94283	24.2405	3.33433e-07	FRMD6	1.5915e-06
224560_at	7.93445	0.141629	9.20021	0.134031	1.26575	0.194995	6.49121	30.3981	3.35027e-07	TIMP2	1.59719e-06
238840_at	4.17086	0.0653205	5.47105	0.185182	1.30019	0.196365	6.62128	28.2415	3.35304e-07	LRRFIP1	1.59762e-06
229947_at	4.61096	0.177302	6.51794	0.247742	1.90697	0.304651	6.25953	34.9973	3.52041e-07	PI15	1.66156e-06
218087_s_at	6.98716	0.20486	9.00438	0.247973	2.01721	0.321649	6.27147	34.3981	3.65052e-07	SORBS1	1.71301e-06
218433_at	7.9806	0.0988746	6.96406	0.129287	-1.01655	0.162762	-6.24562	34.8939	3.71687e-07	PANK3	1.73687e-06
212419_at	6.33922	0.0834918	7.39577	0.145574	1.05655	0.167817	6.29586	33.6429	3.72918e-07	ZCCHC24	1.74081e-06
225016_at	5.47543	0.183425	7.02934	0.12232	1.55391	0.220469	7.04819	22.7037	3.77726e-07	APCDD1	1.75796e-06
243481_at	3.57254	0.0524327	4.38513	0.115695	0.812587	0.127022	6.39722	30.9182	4.03099e-07	RHOJ	1.85477e-06
218656_s_at	5.69634	0.191848	7.31149	0.13235	1.61515	0.233071	6.92986	23.3775	4.19873e-07	LHFP	1.919e-06
1558680_s_at	4.14888	0.0707129	4.96616	0.110907	0.817279	0.131532	6.21352	34.5555	4.26172e-07	PDE1A	1.94465e-06
209655_s_at	5.48357	0.128952	6.72076	0.150953	1.23719	0.198534	6.23162	34.0561	4.28682e-07	TMEM47	1.95217e-06
214449_s_at	5.94162	0.0628627	6.8235	0.124743	0.881878	0.139688	6.31322	32.1866	4.28736e-07	RHOQ	1.95217e-06
241752_at	3.69297	0.0643588	4.90879	0.175594	1.21582	0.187017	6.50111	28.6051	4.34082e-07	SLC8A1	1.97124e-06
204796_at	3.7571	0.132561	5.43668	0.233817	1.67958	0.26878	6.24889	33.5235	4.34926e-07	EML1	1.97455e-06
204069_at	5.5753	0.222027	7.51786	0.205794	1.94256	0.302733	6.41673	29.9446	4.41385e-07	MEIS1	1.99643e-06
239349_at	3.72608	0.101576	4.76463	0.133791	1.03855	0.167981	6.18253	34.9195	4.48343e-07	C1QTNF7	2.02199e-06
212736_at	6.29059	0.0716432	7.09985	0.109401	0.809266	0.130772	6.18838	34.7188	4.50896e-07	C16orf45	2.02814e-06
218418_s_at	7.32909	0.117639	8.58848	0.166669	1.25938	0.204003	6.17334	34.9834	4.5758e-07	KANK2	2.05063e-06
225665_at	6.61927	0.224494	8.61179	0.220172	1.99251	0.314441	6.33667	31.1505	4.62548e-07	ZAK	2.0682e-06
204439_at	4.66029	0.144424	6.21346	0.206223	1.55317	0.251766	6.16909	34.9705	4.64202e-07	IFI44L	2.07484e-06
204334_at	5.61731	0.0884527	6.51112	0.11464	0.893814	0.144797	6.17286	34.8579	4.64933e-07	KLF7	2.07757e-06
235131_at	5.14722	0.0627024	5.93141	0.10935	0.784189	0.126051	6.22118	33.6406	4.65258e-07	RHOJ	2.07848e-06
213666_at	4.76393	0.0556599	6.04074	0.185706	1.27682	0.193868	6.58603	26.9018	4.67088e-07	2006-09-01	2.0861e-06
209613_s_at	7.12654	0.328652	9.93891	0.152989	2.81237	0.362516	7.75791	17.3394	4.85351e-07	ADH1B	2.15524e-06
213541_s_at	4.29834	0.0780775	5.08095	0.100296	0.782606	0.127104	6.15723	34.8162	4.89738e-07	ERG	2.16872e-06
213429_at	4.31183	0.130991	5.40878	0.0749765	1.09695	0.150931	7.2679	20.0291	4.9245e-07	BICC1	2.17768e-06
231879_at	4.18696	0.0617827	5.70772	0.222045	1.52076	0.23048	6.59823	26.3959	4.97156e-07	COL12A1	2.19394e-06
221667_s_at	5.43958	0.0875959	7.86195	0.353636	2.42236	0.364323	6.64893	25.7233	4.97748e-07	HSPB8	2.19598e-06
238447_at	5.18404	0.228489	7.08934	0.13673	1.9053	0.266275	7.15538	20.7451	5.04235e-07	RBMS3	2.22115e-06
216517_at	5.58387	0.148644	6.83484	0.118167	1.25097	0.189891	6.58787	26.4486	5.05447e-07	IGKC	2.22476e-06
208763_s_at	7.75129	0.264593	9.95083	0.170334	2.19954	0.314679	6.98979	22.0329	5.09901e-07	TSC22D3	2.24147e-06
219064_at	6.13217	0.123681	7.2931	0.14189	1.16093	0.188228	6.16767	33.8139	5.33933e-07	ITIH5	2.33177e-06
230270_at	4.62369	0.216883	6.45544	0.180733	1.83175	0.282316	6.4883	27.5272	5.38775e-07	PRPF38B	2.34781e-06
218736_s_at	4.47983	0.115311	5.79634	0.181094	1.31651	0.21469	6.13212	34.5467	5.44842e-07	PALMD	2.36216e-06
207317_s_at	4.85059	0.106348	6.58203	0.251914	1.73144	0.273442	6.33202	30.0964	5.45514e-07	CASQ2	2.36387e-06
209656_s_at	6.57544	0.250286	8.6701	0.13125	2.09466	0.282612	7.41178	18.7669	5.51856e-07	TMEM47	2.38468e-06
201148_s_at	6.69263	0.076764	7.39434	0.083465	0.701715	0.113398	6.18806	33.0469	5.52056e-07	TIMP3	2.38494e-06
214298_x_at	5.71911	0.104172	7.03806	0.186638	1.31895	0.213742	6.17073	33.3576	5.59127e-07	2006-09-01	2.40877e-06
213974_at	4.13029	0.0562792	5.66227	0.225604	1.53198	0.232518	6.58866	25.7605	5.74535e-07	ADAMTSL3	2.46393e-06
226164_x_at	3.58355	0.0821003	4.61353	0.145744	1.02997	0.167278	6.15727	33.456	5.74881e-07	RIMKLB	2.46418e-06
212328_at	5.56416	0.163605	6.92794	0.129204	1.36379	0.208471	6.54186	26.2987	5.84236e-07	LIMCH1	2.49674e-06
228080_at	4.36577	0.0672046	5.58166	0.178606	1.21589	0.190831	6.37155	28.8648	5.90134e-07	LAYN	2.51657e-06
230036_at	5.32763	0.143706	6.51415	0.1041	1.18652	0.17745	6.6865	24.3938	5.94508e-07	SAMD9L	2.53111e-06
212327_at	5.38513	0.151451	6.63292	0.105718	1.2478	0.184699	6.75583	23.6175	5.96151e-07	LIMCH1	2.53621e-06
201289_at	5.62069	0.419542	9.17296	0.365033	3.55227	0.556116	6.38765	28.5186	5.96888e-07	CYR61	2.53871e-06
214920_at	3.43643	0.0639561	4.2829	0.121321	0.846471	0.137147	6.172	32.7169	6.02941e-07	THSD7A	2.55998e-06
203477_at	6.3844	0.205612	8.10758	0.170627	1.72318	0.267189	6.44928	27.4313	6.06645e-07	COL15A1	2.57011e-06
215198_s_at	4.48332	0.0807483	5.52035	0.147947	1.03704	0.168548	6.15277	33.1122	6.07444e-07	CALD1	2.57205e-06
223877_at	4.61767	0.0379383	5.20354	0.0856024	0.585868	0.0936327	6.25709	30.6558	6.20664e-07	C1QTNF7	2.61697e-06
218665_at	5.96433	0.0462638	6.59829	0.0916039	0.633963	0.102624	6.17756	32.2126	6.32337e-07	FZD4	2.65764e-06
210924_at	5.73107	0.0518344	6.15626	0.0358336	0.425191	0.0630146	6.74749	23.4198	6.35284e-07	OLFM1	2.66805e-06
227058_at	5.40766	0.0956911	6.45649	0.144197	1.04883	0.173059	6.0605	34.7873	6.57987e-07	C13orf33	2.74076e-06
1555102_at	2.71218	0.0236962	2.51177	0.0211585	-0.20041	0.0317678	-6.3086	29.1088	6.74303e-07	FGF7	2.79553e-06
228540_at	4.45683	0.0706789	5.0735	0.0701659	0.616664	0.099593	6.19184	31.3974	6.74871e-07	QKI	2.79708e-06
228776_at	3.30914	0.0575494	5.73373	0.360641	2.42459	0.365204	6.63901	24.1562	7.00389e-07	GJC1	2.88669e-06
202036_s_at	4.31549	0.0775992	5.17103	0.118473	0.855545	0.141625	6.04093	34.7198	7.03271e-07	SFRP1	2.89577e-06
236234_at	2.98513	0.0412935	3.66308	0.100403	0.677944	0.108563	6.24469	29.8044	7.25099e-07	PDE1A	2.96629e-06
227874_at	4.14794	0.0978087	5.02332	0.105212	0.875375	0.143652	6.09371	32.8734	7.43681e-07	EMCN	3.02632e-06
217763_s_at	6.74831	0.1171	7.97813	0.16769	1.22982	0.20453	6.01292	34.9648	7.45265e-07	RAB31	3.03157e-06
230962_at	2.87935	0.0385585	3.37714	0.0720732	0.49779	0.0817392	6.08998	32.8865	7.50662e-07	DCLK1	3.0489e-06
209365_s_at	5.85265	0.0864594	6.57398	0.0750514	0.721336	0.11449	6.30043	28.4654	7.60958e-07	ECM1	3.08341e-06
225241_at	5.9074	0.0918738	6.76684	0.108836	0.859446	0.142429	6.03421	34.1862	7.61446e-07	CCDC80	3.08462e-06
210665_at	2.9279	0.056768	3.90199	0.145132	0.974089	0.155839	6.25061	29.2633	7.71963e-07	TFPI	3.11906e-06
200907_s_at	8.48489	0.0882975	9.78599	0.192208	1.30111	0.211519	6.15126	31.079	7.90163e-07	PALLD	3.18128e-06
203603_s_at	5.2777	0.193866	6.84318	0.125623	1.56547	0.231009	6.77667	22.1552	7.95748e-07	ZEB2	3.19923e-06
1554141_s_at	6.0583	0.0976786	4.9586	0.154848	-1.0997	0.183082	-6.00658	34.4815	8.00666e-07	WDR78	3.21673e-06
1556427_s_at	4.85386	0.092708	5.88453	0.144703	1.03067	0.171854	5.99736	34.5874	8.13738e-07	LRRN4CL	3.26002e-06
206488_s_at	6.51201	0.186406	8.05866	0.161533	1.54665	0.246657	6.27044	28.426	8.29953e-07	CD36	3.31485e-06
203296_s_at	4.36079	0.105794	6.38678	0.304337	2.02599	0.322201	6.28798	28.1079	8.31977e-07	ATP1A2	3.3206e-06
232119_at	3.77232	0.090786	5.20327	0.213231	1.43095	0.231753	6.17444	30.1928	8.34469e-07	SYNPO2	3.32791e-06
223463_at	7.07457	0.104629	8.52931	0.21434	1.45474	0.238514	6.09917	31.8057	8.34937e-07	RAB23	3.32851e-06
224906_at	7.23271	0.142834	8.56071	0.169193	1.328	0.221422	5.99758	34.1856	8.49811e-07	ANO6	3.38069e-06
203007_x_at	9.59183	0.0824281	8.81617	0.0999016	-0.775652	0.129517	-5.98879	34.4095	8.51347e-07	LYPLA1	3.38364e-06
210302_s_at	5.42443	0.190337	7.99031	0.37712	2.56588	0.422431	6.07408	32.2048	8.54237e-07	MAB21L2	3.39071e-06
201389_at	6.7632	0.0813835	8.24144	0.222945	1.47824	0.237335	6.22852	28.5659	9.09705e-07	ITGA5	3.57472e-06
212636_at	6.27573	0.186359	7.77661	0.0970561	1.50088	0.210118	7.14303	18.6756	9.55148e-07	QKI	3.7258e-06
209086_x_at	5.4336	0.0635815	6.40708	0.145995	0.973478	0.159239	6.1133	30.4523	9.56054e-07	MCAM	3.72848e-06
202878_s_at	6.55122	0.170614	7.91	0.109245	1.35877	0.202592	6.70694	21.9333	9.80964e-07	CD93	3.80612e-06
238165_at	3.79377	0.0498967	4.25978	0.0606625	0.466006	0.078547	5.93284	34.4372	1.00439e-06	PDZRN3	3.87962e-06
201667_at	7.38176	0.238717	9.32246	0.10722	1.9407	0.26169	7.41602	16.9698	1.01946e-06	GJA1	3.92545e-06
229485_x_at	3.30097	0.0428655	3.96198	0.0996492	0.661004	0.108478	6.09346	30.3102	1.03021e-06	SHISA3	3.96415e-06
225098_at	6.38949	0.0821731	7.17456	0.104285	0.785075	0.132769	5.91308	34.7507	1.03141e-06	ABI2	3.96696e-06
212423_at	6.50986	0.120816	7.82686	0.187166	1.317	0.222772	5.91187	34.6349	1.04778e-06	ZCCHC24	4.01451e-06
243940_at	2.67002	0.0239821	3.0756	0.0616205	0.405581	0.0661228	6.13375	29.2108	1.07163e-06	TSHZ2	4.093e-06
227236_at	4.87829	0.104547	6.64971	0.269483	1.77142	0.289052	6.12837	29.1775	1.09271e-06	TSPAN2	4.16327e-06
220272_at	4.91182	0.0804759	5.98885	0.160825	1.07702	0.179836	5.98889	32.1024	1.10726e-06	BNC2	4.21023e-06
210764_s_at	5.21511	0.349277	8.13344	0.331843	2.91833	0.481782	6.05736	30.4829	1.11451e-06	CYR61	4.2312e-06
217897_at	6.54659	0.0580566	8.16277	0.248437	1.61617	0.25513	6.3347	25.4353	1.15391e-06	FXYD6	4.35651e-06
217025_s_at	6.0855	0.0619488	6.68473	0.08121	0.599229	0.102141	5.8667	34.9033	1.16836e-06	DBN1	4.39844e-06
206805_at	4.57796	0.043603	5.50004	0.141777	0.922086	0.148331	6.21643	27.0921	1.18096e-06	SEMA3A	4.43503e-06
231411_at	4.39423	0.0706616	4.9555	0.0537174	0.56127	0.0887616	6.32335	25.444	1.18546e-06	LHFP	4.449e-06
209082_s_at	5.69542	0.0971512	6.52733	0.100379	0.831912	0.139694	5.95525	32.1692	1.2112e-06	COL18A1	4.53164e-06
202729_s_at	7.57689	0.0912516	8.33443	0.0873596	0.757537	0.126327	5.99662	30.6456	1.29546e-06	LTBP1	4.7967e-06
202497_x_at	5.8728	0.13179	7.16082	0.177476	1.28802	0.221057	5.82664	34.9755	1.30976e-06	SLC2A3	4.83982e-06
205803_s_at	3.49384	0.0685554	4.47478	0.149235	0.98094	0.164228	5.97303	31.0788	1.31216e-06	TRPC1	4.84448e-06
225790_at	5.0289	0.0800478	6.70083	0.258866	1.67193	0.27096	6.17039	27.1333	1.32396e-06	MSRB3	4.87959e-06
1553102_a_at	4.74472	0.0805634	6.38094	0.25339	1.63622	0.265889	6.15377	27.3494	1.33746e-06	CCDC69	4.92081e-06
201495_x_at	5.4979	0.130138	7.77004	0.350771	2.27214	0.374134	6.07307	28.7244	1.35523e-06	MYH11	4.97331e-06
1557938_s_at	6.09681	0.0632708	7.4399	0.208605	1.3431	0.217989	6.1613	26.9886	1.38711e-06	PTRF	5.06917e-06
212385_at	5.89556	0.118721	6.89587	0.120044	1.00031	0.168835	5.92478	31.7601	1.38811e-06	TCF4	5.06977e-06
211677_x_at	5.62708	0.0552288	6.08584	0.0537115	0.458764	0.0770399	5.95489	30.9765	1.39926e-06	CADM3	5.10413e-06
208850_s_at	5.93103	0.0395224	6.7011	0.119535	0.770071	0.125899	6.11657	27.6698	1.40579e-06	THY1	5.12107e-06
212413_at	5.30051	0.0867198	6.40944	0.167279	1.10893	0.188422	5.88536	32.5217	1.42594e-06	2006-09-01	5.18146e-06
209118_s_at	9.31416	0.15084	10.5796	0.151925	1.26546	0.214089	5.91092	31.6839	1.45773e-06	TUBA1A	5.27224e-06
202404_s_at	7.52587	0.205626	9.20246	0.190765	1.6766	0.280487	5.97745	29.9646	1.49186e-06	COL1A2	5.3614e-06
240052_at	2.81191	0.0481269	3.30676	0.0707286	0.494853	0.0855496	5.7844	34.8922	1.50114e-06	ITPR1	5.38808e-06
1556325_at	3.10756	0.0672862	5.06259	0.306769	1.95503	0.314061	6.225	25.1547	1.59693e-06	FILIP1	5.66505e-06
225112_at	7.03274	0.0762227	7.63948	0.0658855	0.606747	0.100751	6.02223	28.3682	1.63607e-06	ABI2	5.78344e-06
216598_s_at	6.93513	0.34654	9.65149	0.277452	2.71636	0.443925	6.11896	26.6104	1.64437e-06	CCL2	5.81038e-06
227307_at	5.045	0.0919446	6.15666	0.167746	1.11167	0.191291	5.81138	33.1594	1.65301e-06	TSPAN18	5.83728e-06
228766_at	5.59373	0.201967	7.23342	0.188713	1.63969	0.276411	5.93205	30.1213	1.66046e-06	CD36	5.8587e-06
209356_x_at	5.69487	0.111569	6.59916	0.103696	0.90429	0.152318	5.93687	30.005	1.66252e-06	EFEMP2	5.86478e-06
215305_at	4.87641	0.0536441	5.34994	0.0618832	0.47353	0.0818976	5.78198	33.8829	1.673e-06	PDGFRA	5.89421e-06
202007_at	5.7466	0.270258	7.81657	0.17208	2.06997	0.320392	6.46073	21.8303	1.74926e-06	NID1	6.11631e-06
218468_s_at	5.25046	0.367059	8.06118	0.235352	2.81072	0.436031	6.44615	21.9586	1.75795e-06	GREM1	6.14166e-06
210180_s_at	6.47014	0.129034	5.46563	0.104046	-1.00451	0.165757	-6.06016	26.7727	1.86942e-06	TRA2B	6.4635e-06
205475_at	4.41926	0.107552	6.12694	0.267904	1.70768	0.288686	5.91535	29.5405	1.87333e-06	SCRG1	6.46913e-06
228310_at	5.19422	0.091902	6.15953	0.141788	0.965306	0.168967	5.71298	34.6598	1.90614e-06	ENAH	6.55983e-06
202133_at	7.22768	0.226127	8.99576	0.188511	1.76808	0.294398	6.00574	27.5363	1.9261e-06	WWTR1	6.6125e-06
213764_s_at	4.53029	0.370673	7.3807	0.178279	2.85041	0.411317	6.92995	17.6997	1.94926e-06	MFAP5	6.67855e-06
203710_at	5.37598	0.178679	6.73665	0.121242	1.36067	0.21593	6.30145	23.0453	1.9622e-06	ITPR1	6.71318e-06
206349_at	3.82108	0.0616054	4.54177	0.109697	0.720694	0.125812	5.72832	33.4235	2.05697e-06	LGI1	6.99136e-06
228837_at	3.76769	0.0621707	4.33484	0.0780341	0.567151	0.0997723	5.68445	34.6823	2.07345e-06	TCF4	7.03716e-06
204365_s_at	4.82084	0.104704	6.44303	0.255812	1.62219	0.27641	5.86878	29.7514	2.07636e-06	REEP1	7.0432e-06
201645_at	5.39651	0.148398	7.60594	0.347612	2.20943	0.377963	5.84563	30.2233	2.09042e-06	TNC	7.07543e-06
226705_at	5.09899	0.0759118	5.99483	0.136835	0.895831	0.156482	5.72483	33.2918	2.1064e-06	FGFR1	7.12241e-06
228133_s_at	5.67085	0.156015	8.22549	0.404752	2.55464	0.43378	5.88925	29.1106	2.12845e-06	MYH11	7.17845e-06
227233_at	3.3773	0.0570678	4.57833	0.191741	1.20102	0.200053	6.00353	26.8515	2.14295e-06	TSPAN2	7.22023e-06
214723_x_at	3.15854	0.0999017	4.04885	0.120708	0.890313	0.156687	5.68212	34.3815	2.14883e-06	ANKRD36	7.23575e-06
228224_at	5.04347	0.109125	6.30742	0.193022	1.26395	0.221734	5.7003	33.494	2.21978e-06	PRELP	7.42769e-06
217966_s_at	5.41026	0.128095	6.81292	0.211297	1.40266	0.247093	5.67665	34.1671	2.22996e-06	FAM129A	7.45651e-06
228333_at	5.08689	0.178812	6.45307	0.0820304	1.36619	0.19673	6.94447	17.1853	2.23102e-06	ZEB2	7.45651e-06
208891_at	8.87714	0.133749	9.97326	0.135948	1.09611	0.190711	5.74751	31.8609	2.29169e-06	DUSP6	7.63085e-06
238577_s_at	3.67648	0.0390508	4.3481	0.107175	0.671618	0.114068	5.88789	28.548	2.29987e-06	TSHZ2	7.65509e-06
210990_s_at	4.55309	0.0736826	5.17511	0.0804646	0.622016	0.109104	5.70113	33.1155	2.30041e-06	LAMA4	7.65539e-06
213113_s_at	5.82934	0.0752166	6.51764	0.0960144	0.688303	0.121968	5.64329	34.7835	2.32639e-06	SLC43A3	7.72976e-06
216081_at	4.64046	0.0519511	5.09228	0.0604631	0.451818	0.0797164	5.66782	33.9892	2.32944e-06	LAMA4	7.73688e-06
202627_s_at	4.72851	0.0904703	6.18502	0.231968	1.45651	0.248986	5.84976	29.2328	2.33675e-06	SERPINE1	7.75058e-06
223423_at	10.9067	0.044058	10.2841	0.0984634	-0.622596	0.107871	-5.77167	30.768	2.41645e-06	GPR160	7.98076e-06
241938_at	4.46699	0.131144	5.47959	0.110655	1.0126	0.17159	5.90126	27.8135	2.44955e-06	QKI	8.07131e-06
212382_at	5.82348	0.12968	6.82105	0.108045	0.997571	0.168791	5.91008	27.5229	2.49085e-06	TCF4	8.17417e-06
204642_at	4.77334	0.0960417	5.55176	0.0963794	0.77842	0.136062	5.72105	31.6122	2.54192e-06	S1PR1	8.30656e-06
225968_at	5.30648	0.102724	6.55704	0.195172	1.25056	0.220554	5.67007	32.6985	2.63018e-06	PRICKLE2	8.56527e-06
200836_s_at	7.10352	0.0217489	7.55146	0.0724871	0.44794	0.0756796	5.91891	26.9095	2.65476e-06	MAP4	8.61911e-06
223578_x_at	4.76597	0.0948349	5.55771	0.103024	0.791735	0.140027	5.65414	33.0332	2.66509e-06	MALAT1	8.6477e-06
212386_at	7.49552	0.190625	8.91561	0.127446	1.42009	0.229304	6.19306	22.7533	2.68386e-06	TCF4	8.69703e-06
211811_s_at	4.78391	0.110051	3.93054	0.0364029	-0.853365	0.115916	-7.36193	14.678	2.68554e-06	PCDHA6	8.70082e-06
242541_at	4.42384	0.0657295	5.14622	0.110525	0.722377	0.128593	5.61755	33.9956	2.70639e-06	ABCA9	8.75838e-06
213348_at	5.29234	0.134812	6.473	0.161985	1.18066	0.210745	5.60231	34.3292	2.74607e-06	CDKN1C	8.86993e-06
223393_s_at	4.95359	0.0668463	5.88882	0.149104	0.935228	0.163402	5.72347	30.7907	2.7648e-06	TSHZ3	8.91691e-06
204597_x_at	3.21244	0.0626492	4.69724	0.241376	1.4848	0.249373	5.95412	25.9773	2.781e-06	STC1	8.95898e-06
212845_at	6.54785	0.106858	7.83627	0.201621	1.28843	0.228188	5.64634	32.7788	2.79749e-06	SAMD4A	8.99848e-06
209198_s_at	3.52899	0.0481482	3.97501	0.063912	0.44602	0.0800187	5.57394	34.9428	2.82957e-06	SYT11	9.08626e-06
219427_at	4.33656	0.12864	5.46477	0.156315	1.12821	0.202442	5.57299	34.4326	2.97136e-06	FAT4	9.47372e-06
225540_at	3.3544	0.0986876	4.23366	0.123384	0.87926	0.157997	5.56506	34.656	2.98247e-06	MAP2	9.50203e-06
212464_s_at	8.47287	0.284567	10.5698	0.162742	2.09695	0.327816	6.39673	20.016	3.05066e-06	FN1	9.68849e-06
228582_x_at	4.2878	0.206073	6.13428	0.26107	1.84648	0.332602	5.55162	34.7405	3.0828e-06	MALAT1	9.77597e-06
200756_x_at	7.4072	0.053378	8.08792	0.10821	0.68072	0.120659	5.64167	31.9312	3.09232e-06	CALU	9.79887e-06
221870_at	6.87042	0.048543	7.6925	0.134088	0.822079	0.142605	5.76474	28.486	3.24485e-06	EHD2	1.02006e-05
209487_at	6.40994	0.194946	7.9042	0.172276	1.49426	0.26016	5.74363	28.8738	3.27564e-06	RBPMS	1.02747e-05
204677_at	5.44549	0.108765	6.37195	0.126494	0.926456	0.166825	5.55347	33.9807	3.28385e-06	CDH5	1.02909e-05
209946_at	4.54818	0.051025	5.21	0.106057	0.661827	0.117693	5.62332	31.6315	3.36451e-06	VEGFC	1.0507e-05
218392_x_at	8.13389	0.151935	7.02003	0.101054	-1.11386	0.182473	-6.10423	22.6525	3.37448e-06	SFXN1	1.05362e-05
202008_s_at	5.68777	0.105774	6.65154	0.139213	0.963773	0.174838	5.51238	34.917	3.41872e-06	NID1	1.06529e-05
203151_at	5.28293	0.0887786	6.33463	0.166449	1.0517	0.188645	5.57502	32.8517	3.42654e-06	MAP1A	1.06753e-05
212190_at	7.13253	0.11395	8.09391	0.130712	0.961385	0.173408	5.54407	33.8126	3.43008e-06	SERPINE2	1.06804e-05
1568760_at	4.35077	0.0898305	6.09208	0.286281	1.7413	0.300044	5.8035	27.2459	3.4388e-06	MYH11	1.07056e-05
238481_at	2.6098	0.0504511	3.49449	0.145082	0.884689	0.153604	5.75955	28.111	3.45225e-06	MGP	1.07378e-05
212758_s_at	4.66067	0.0492837	5.42931	0.125462	0.768634	0.134795	5.70225	29.3082	3.48448e-06	ZEB1	1.08202e-05
208335_s_at	5.8441	0.128762	6.95445	0.154364	1.11035	0.201017	5.52366	34.3073	3.48652e-06	DARC	1.08245e-05
202861_at	6.23624	0.166312	7.5808	0.174296	1.34456	0.240912	5.5811	32.4267	3.50906e-06	PER1	1.08708e-05
216947_at	3.22093	0.0439008	2.90098	0.0265199	-0.319949	0.0512892	-6.23813	20.9037	3.53096e-06	DES	1.09287e-05
200930_s_at	4.23315	0.0772596	5.33119	0.178699	1.09804	0.194685	5.64005	30.3683	3.67329e-06	VCL	1.12953e-05
212504_at	6.71791	0.0556959	7.56084	0.137969	0.842928	0.148787	5.66535	29.6003	3.73167e-06	DIP2C	1.14377e-05
213437_at	6.18234	0.0429303	6.53495	0.0470623	0.352614	0.0637014	5.53542	33.1752	3.73469e-06	RUFY3	1.14428e-05
227727_at	5.63885	0.107213	7.03864	0.22621	1.39979	0.250331	5.59177	31.4518	3.7549e-06	MRGPRF	1.14944e-05
209469_at	2.92882	0.0600561	5.4807	0.424005	2.55188	0.428237	5.95905	23.9137	3.82373e-06	GPM6A	1.16569e-05
205428_s_at	5.10101	0.100428	5.97371	0.123515	0.872705	0.15919	5.48215	34.5341	3.87301e-06	CALB2	1.17903e-05
211302_s_at	5.38166	0.234566	7.16903	0.211642	1.78737	0.315933	5.65743	29.3445	3.92999e-06	PDE4B	1.1936e-05
230372_at	5.33764	0.111423	6.46115	0.172387	1.12352	0.205262	5.47357	34.643	3.93739e-06	HAS2	1.19521e-05
223790_at	3.7912	0.0654659	4.34623	0.0772183	0.555025	0.101235	5.48256	34.1401	4.00409e-06	KATNAL1	1.21168e-05
225978_at	3.97508	0.0443037	4.83654	0.143134	0.861461	0.149834	5.74945	27.1407	4.02781e-06	RIMKLB	1.21747e-05
229649_at	4.57438	0.121721	5.94846	0.217996	1.37408	0.249676	5.50346	33.3617	4.03529e-06	NRXN3	1.21928e-05
201957_at	7.49452	0.198316	9.14826	0.226809	1.65373	0.301283	5.48897	33.7744	4.0581e-06	PPP1R12B	1.22574e-05
228580_at	4.79694	0.0574474	5.21913	0.0443931	0.422194	0.0726014	5.81524	25.8092	4.08168e-06	HTRA3	1.23068e-05
232555_at	4.75184	0.0407917	5.38774	0.105029	0.635899	0.112672	5.64379	29.1891	4.15634e-06	CREB5	1.24943e-05
1555175_a_at	8.43814	0.18634	6.87448	0.216671	-1.56366	0.285777	-5.4716	33.9784	4.19753e-06	PBLD	1.2587e-05
201615_x_at	6.03942	0.0996616	6.94397	0.133191	0.904547	0.16635	5.43761	34.9599	4.27379e-06	CALD1	1.27752e-05
227084_at	5.10142	0.0940829	6.12433	0.161805	1.02291	0.18717	5.46512	33.7804	4.35545e-06	DTNA	1.2967e-05
208430_s_at	4.63386	0.0829208	5.40748	0.115888	0.773622	0.142499	5.42898	34.9972	4.37366e-06	DTNA	1.30167e-05
203548_s_at	3.47984	0.0798131	5.27259	0.300672	1.79275	0.311084	5.76289	26.1071	4.47984e-06	LPL	1.32794e-05
212372_at	6.05676	0.107052	6.93324	0.119559	0.876485	0.160482	5.46157	33.4517	4.53309e-06	MYH10	1.34162e-05
212122_at	3.65324	0.0830547	4.62345	0.156418	0.970205	0.177101	5.47827	32.8002	4.57941e-06	RHOQ	1.35204e-05
205407_at	5.25537	0.180786	6.56136	0.0815865	1.30599	0.198343	6.58451	17.0173	4.61393e-06	RECK	1.36011e-05
203910_at	5.83303	0.165179	7.02004	0.11399	1.18702	0.200693	5.91459	23.3842	4.6622e-06	ARHGAP29	1.37172e-05
214845_s_at	6.63685	0.109311	7.59491	0.139506	0.958066	0.177231	5.40573	34.7823	4.77773e-06	CALU	1.39944e-05
209470_s_at	3.44172	0.045299	6.06024	0.441921	2.61852	0.444237	5.89443	23.4809	4.81716e-06	GPM6A	1.40953e-05
226065_at	5.3696	0.0557882	6.00152	0.101795	0.631925	0.11608	5.44388	33.1579	4.90548e-06	PRICKLE1	1.43022e-05
218469_at	5.54197	0.39705	8.36671	0.229883	2.82474	0.458797	6.15683	20.2088	4.91219e-06	GREM1	1.43095e-05
209948_at	5.43243	0.0767639	7.37963	0.329089	1.9472	0.337923	5.76225	25.4267	4.94611e-06	KCNMB1	1.43985e-05
238419_at	3.28066	0.0312951	3.85589	0.0968531	0.575234	0.101784	5.65154	27.4793	5.00807e-06	PHLDB2	1.45614e-05
210495_x_at	8.84404	0.277546	10.8156	0.156116	1.97153	0.31844	6.19122	19.7626	5.03223e-06	FN1	1.46267e-05
204154_at	3.69843	0.06062	4.75413	0.177535	1.0557	0.187599	5.62745	27.9477	5.04214e-06	CDO1	1.4643e-05
220617_s_at	6.13943	0.0643138	6.92505	0.128523	0.78562	0.143717	5.46645	32.1027	5.06244e-06	ZNF532	1.46869e-05
211356_x_at	4.00673	0.0876819	4.79863	0.118425	0.791904	0.147352	5.37423	34.9804	5.17166e-06	LEPR	1.49554e-05
244699_at	4.52331	0.134687	5.52048	0.117143	0.997167	0.178502	5.5863	28.5099	5.27351e-06	AHI1	1.5208e-05
225798_at	5.12074	0.145757	6.28721	0.15848	1.16647	0.215316	5.41749	33.0468	5.35715e-06	JAZF1	1.53995e-05
220595_at	3.42458	0.050841	5.48149	0.349865	2.0569	0.35354	5.81802	23.9611	5.3721e-06	PDZRN4	1.54277e-05
216442_x_at	8.85518	0.284927	10.8684	0.155539	2.01326	0.324617	6.20196	19.3223	5.43836e-06	FN1	1.55786e-05
202543_s_at	9.44575	0.0817451	8.4995	0.154299	-0.946246	0.174615	-5.41904	32.7742	5.46529e-06	GMFB	1.56426e-05
212117_at	6.93996	0.0879036	7.68719	0.108249	0.747237	0.139445	5.35864	34.5442	5.61778e-06	RHOQ	1.60225e-05
227376_at	5.06007	0.114315	5.95439	0.118952	0.894326	0.164977	5.42091	32.2985	5.67727e-06	GLI3	1.6149e-05
226931_at	4.66927	0.0904595	5.94009	0.213567	1.27083	0.231935	5.47924	30.134	5.9371e-06	TMTC1	1.67482e-05
243084_at	5.00847	0.0897123	5.64551	0.0651849	0.637036	0.110894	5.74458	24.4586	5.97159e-06	CALD1	1.68177e-05
205110_s_at	4.74458	0.206848	6.20415	0.141903	1.45958	0.250844	5.81868	23.2645	6.00532e-06	FGF13	1.68931e-05
213125_at	4.9405	0.0729124	5.83505	0.148536	0.89455	0.165466	5.40623	31.8726	6.16485e-06	OLFML2B	1.72536e-05
209959_at	5.74856	0.13045	7.34729	0.265723	1.59873	0.296017	5.40081	31.8738	6.26208e-06	NR4A3	1.74855e-05
202628_s_at	4.45642	0.0486639	6.07596	0.279055	1.61954	0.283266	5.71737	24.377	6.4728e-06	SERPINE1	1.79855e-05
206830_at	3.02707	0.0402345	2.74656	0.0248448	-0.280516	0.0472872	-5.93216	21.2816	6.53077e-06	SLC4A10	1.81111e-05
212992_at	5.14832	0.0829763	6.8782	0.297616	1.72987	0.308966	5.59891	26.4088	6.60706e-06	AHNAK2	1.8284e-05
214318_s_at	5.01655	0.0787303	5.60776	0.0755166	0.591211	0.109093	5.41934	30.6862	6.65422e-06	FRY	1.83827e-05
225185_at	4.98066	0.078218	5.75806	0.124189	0.777396	0.146769	5.29674	34.4703	6.81111e-06	MRAS	1.87597e-05
202499_s_at	5.24044	0.219961	6.92992	0.225219	1.68948	0.314812	5.36662	32.0001	6.83682e-06	SLC2A3	1.88068e-05
216654_at	4.30943	0.0460968	3.989	0.0290626	-0.320439	0.0544936	-5.8803	21.651	6.86949e-06	TNXB	1.88764e-05
203140_at	6.6784	0.17524	8.017	0.178333	1.33861	0.250023	5.35394	31.8837	7.16947e-06	BCL6	1.95545e-05
200859_x_at	7.15818	0.133297	8.74946	0.266634	1.59128	0.298097	5.33812	32.0912	7.3678e-06	FLNA	2.00313e-05
209676_at	3.96224	0.10558	5.15282	0.197804	1.19059	0.224218	5.30996	32.8602	7.4802e-06	TFPI	2.02884e-05
1554420_at	5.15966	0.062439	5.65572	0.0701017	0.496062	0.0938769	5.28418	33.5262	7.63446e-06	ATF3	2.06312e-05
226638_at	5.71831	0.07388	6.29856	0.0813366	0.580251	0.109881	5.28071	33.2403	7.89809e-06	ARHGAP23	2.12029e-05
213004_at	5.18535	0.0771524	5.93404	0.120124	0.74869	0.142766	5.24416	34.6034	7.89828e-06	ANGPTL2	2.12029e-05
207001_x_at	6.69501	0.104841	7.63073	0.144845	0.935723	0.178806	5.23317	34.9999	7.92151e-06	TSC22D3	2.12519e-05
220765_s_at	6.13302	0.127031	7.24086	0.169862	1.10784	0.212108	5.223	34.9612	8.1934e-06	LIMS2	2.18403e-05
211355_x_at	3.88388	0.0725057	4.54744	0.104535	0.663562	0.127219	5.21589	34.9495	8.379e-06	LEPR	2.2255e-05
213746_s_at	6.78463	0.128423	8.66923	0.326194	1.88461	0.350564	5.37593	29.332	8.62317e-06	FLNA	2.27933e-05
223185_s_at	4.3102	0.0997881	3.62991	0.0577839	-0.680292	0.115311	-5.89962	20.2112	8.65952e-06	BHLHE41	2.28788e-05
224550_s_at	4.61255	0.105116	5.3942	0.103067	0.781653	0.147214	5.30963	31.1454	8.71987e-06	MRVI1	2.30275e-05
227099_s_at	7.40701	0.257646	9.35098	0.262453	1.94396	0.367781	5.28566	31.9026	8.72915e-06	C11orf96	2.30449e-05
203753_at	7.25951	0.191388	8.56638	0.0925134	1.30687	0.212575	6.14781	17.7571	8.8533e-06	TCF4	2.33196e-05
219489_s_at	6.35057	0.0680741	7.41849	0.185952	1.06792	0.198021	5.39294	28.5936	8.88962e-06	NXN	2.3396e-05
209101_at	7.50555	0.161892	8.91979	0.219259	1.41424	0.27255	5.18893	34.9846	9.06833e-06	CTGF	2.37745e-05
209687_at	8.29921	0.166207	9.42831	0.102242	1.1291	0.195136	5.78623	21.2151	9.24535e-06	CXCL12	2.41643e-05
210155_at	5.01645	0.0557602	5.78702	0.133516	0.77057	0.144692	5.32559	29.975	9.31141e-06	MYOC	2.43108e-05
230008_at	4.21753	0.0865623	4.86494	0.0872647	0.647411	0.122915	5.26714	31.7018	9.37582e-06	THSD7A	2.4464e-05
206953_s_at	5.15035	0.197415	6.48955	0.100661	1.33921	0.221598	6.04341	18.402	9.38508e-06	LPHN2	2.44844e-05
238984_at	3.94514	0.0488305	5.76392	0.3218	1.81878	0.325484	5.58792	24.0469	9.3978e-06	REG4	2.45063e-05
226890_at	3.70954	0.0350871	4.01198	0.0467218	0.302441	0.0584297	5.17615	34.9512	9.44962e-06	WDR35	2.45813e-05
214752_x_at	7.0985	0.135111	8.68642	0.270761	1.58792	0.3026	5.24758	32.0692	9.61185e-06	FLNA	2.49047e-05
214319_at	3.69532	0.0669896	4.37558	0.112572	0.680264	0.130996	5.19301	34.0015	9.64831e-06	FRY	2.49723e-05
223623_at	4.92289	0.245042	6.71228	0.233716	1.78939	0.338628	5.28424	30.566	9.89501e-06	C2orf40	2.55487e-05
222108_at	6.49548	0.16221	7.81584	0.197323	1.32035	0.255438	5.16898	34.4422	1.0028e-05	AMIGO2	2.5853e-05
203708_at	5.79656	0.337115	8.06834	0.203104	2.27178	0.393571	5.77222	20.8587	1.01897e-05	PDE4B	2.61776e-05
211719_x_at	8.61569	0.307463	10.6849	0.160821	2.06916	0.346982	5.96331	18.7328	1.02944e-05	FN1	2.64015e-05
231945_at	4.20353	0.0460962	5.05229	0.150239	0.848761	0.157152	5.4009	27.0743	1.03029e-05	FILIP1	2.64096e-05
212262_at	4.61865	0.136689	5.83461	0.192892	1.21596	0.236413	5.14336	34.9886	1.04072e-05	QKI	2.66171e-05
210113_s_at	5.11675	0.0587636	5.54662	0.0569624	0.429868	0.0818406	5.2525	30.9083	1.04983e-05	NLRP1	2.68018e-05
37022_at	5.80085	0.0566204	6.24574	0.0648462	0.444891	0.0860866	5.16795	33.7924	1.05671e-05	PRELP	2.69451e-05
235723_at	3.30563	0.0939839	4.30793	0.16922	1.0023	0.193568	5.17804	33.3041	1.0652e-05	BNC2	2.71292e-05
204754_at	4.02145	0.0975119	5.19992	0.203614	1.17847	0.225759	5.22001	31.5764	1.08654e-05	HLF	2.75532e-05
217227_x_at	7.80778	0.226783	9.34599	0.160876	1.53821	0.27805	5.53214	23.9517	1.09525e-05	IGLV1-44	2.77369e-05
203888_at	4.42455	0.099063	5.40984	0.163809	0.985293	0.191434	5.14692	34.1459	1.0955e-05	THBD	2.77392e-05
211276_at	3.61563	0.0533832	5.2893	0.299538	1.67367	0.304258	5.50083	24.437	1.1072e-05	TCEAL2	2.79856e-05
229816_at	6.9922	0.13477	5.61724	0.230869	-1.37496	0.267327	-5.14337	33.8191	1.13481e-05	WDR78	2.85419e-05
217413_s_at	6.22604	0.0699604	6.70045	0.0506653	0.474402	0.0863796	5.49206	24.388	1.13964e-05	TNXB	2.86271e-05
213524_s_at	6.73379	0.106265	8.0452	0.228061	1.31141	0.251603	5.21223	31.248	1.14346e-05	G0S2	2.87103e-05
212012_at	6.7437	0.0981659	7.49383	0.107393	0.750135	0.145498	5.15562	33.1433	1.15277e-05	PXDN	2.89099e-05
213797_at	7.56156	0.217723	6.02461	0.193238	-1.53695	0.291109	-5.27966	28.9721	1.16929e-05	RSAD2	2.9277e-05
212470_at	8.6105	0.0968248	7.93382	0.0828513	-0.676674	0.127434	-5.31	28.136	1.17194e-05	SPAG9	2.93261e-05
214669_x_at	11.6602	0.113313	12.4156	0.0540796	0.755377	0.125557	6.01622	17.6124	1.19543e-05	IGKC	2.97869e-05
210036_s_at	5.93984	0.0598992	6.6303	0.119405	0.690459	0.133587	5.1686	32.1322	1.20367e-05	KCNH2	2.9966e-05
238613_at	5.23299	0.071214	6.22376	0.175591	0.990776	0.189483	5.22885	29.651	1.26135e-05	ZAK	3.11879e-05
240891_at	4.22365	0.0757864	4.72498	0.0420391	0.501321	0.0866653	5.78457	19.5549	1.27187e-05	FSTL1	3.14115e-05
235055_x_at	4.50635	0.0763659	5.01263	0.0476346	0.506282	0.0900045	5.62507	21.4597	1.28734e-05	MUC4	3.17383e-05
213428_s_at	7.88449	0.111443	8.98785	0.185724	1.10336	0.216594	5.09414	34.077	1.28956e-05	COL6A1	3.17839e-05
211354_s_at	3.5074	0.0863627	4.16219	0.0944975	0.654794	0.128017	5.11491	33.1462	1.29992e-05	LEPR	3.2016e-05
202510_s_at	5.69353	0.126314	6.69527	0.151591	1.00174	0.197319	5.07675	34.3176	1.33503e-05	TNFAIP2	3.27671e-05
214724_at	6.52048	0.0928	7.56277	0.181044	1.04229	0.203442	5.12329	32.3884	1.34575e-05	DIXDC1	3.29686e-05
1555370_a_at	3.45461	0.066139	4.17011	0.123832	0.715499	0.140388	5.09659	32.8675	1.40182e-05	CAMTA1	3.4063e-05
45297_at	6.68965	0.0555697	7.38605	0.12341	0.696404	0.135344	5.14544	30.8422	1.43477e-05	EHD2	3.47002e-05
226932_at	6.81562	0.166661	7.92278	0.117656	1.10716	0.204007	5.42708	23.8508	1.44436e-05	SSPN	3.48828e-05
220518_at	2.9283	0.0315578	3.21575	0.04753	0.287449	0.0570526	5.03831	34.7898	1.44968e-05	ABI3BP	3.49814e-05
214452_at	3.12202	0.0528435	3.61209	0.0816321	0.490071	0.0972432	5.03964	34.6522	1.45769e-05	BCAT1	3.51447e-05
205792_at	4.86161	0.0792624	5.45627	0.0862965	0.594662	0.117173	5.07506	33.068	1.47102e-05	WISP2	3.5411e-05
231795_at	3.24375	0.0490653	3.74742	0.0867357	0.503667	0.0996519	5.05426	33.5003	1.51488e-05	STON1	3.62518e-05
214952_at	4.37726	0.0615736	4.84489	0.069135	0.467631	0.0925795	5.05113	33.5272	1.526e-05	NCAM1	3.6463e-05
203812_at	6.51429	0.056219	6.93295	0.0606569	0.418659	0.0827033	5.06218	32.9228	1.54479e-05	SLIT3	3.68331e-05
212494_at	6.16836	0.0864829	6.82026	0.0958778	0.651908	0.12912	5.04887	33.3446	1.55698e-05	TENC1	3.70564e-05
1563906_at	3.16405	0.0655944	3.61375	0.0563021	0.449704	0.086444	5.20226	28.2072	1.56272e-05	SOBP	3.71721e-05
204463_s_at	3.37634	0.0457837	4.07232	0.126126	0.695972	0.134179	5.1869	28.5119	1.58173e-05	EDNRA	3.7568e-05
205795_at	3.94211	0.100474	4.85098	0.151108	0.908867	0.181462	5.00858	34.7967	1.58488e-05	NRXN3	3.76361e-05
231001_at	3.10541	0.0611076	3.83407	0.129505	0.72866	0.143198	5.08849	31.3987	1.6127e-05	FIBIN	3.81744e-05
220858_at	4.57553	0.0950542	5.24276	0.0892014	0.66723	0.130354	5.11859	30.2158	1.63532e-05	SORBS2	3.86509e-05
227510_x_at	5.06746	0.158774	6.34814	0.201075	1.28069	0.256203	4.9987	34.7384	1.63917e-05	MALAT1	3.8715e-05
226018_at	5.14986	0.147991	6.28361	0.170851	1.13375	0.226034	5.01585	33.8923	1.65091e-05	C7orf41	3.89274e-05
205549_at	4.94093	0.0708236	6.83254	0.349185	1.89161	0.356295	5.30912	24.8507	1.70957e-05	PCP4	4.00668e-05
229334_at	6.2784	0.0871165	6.99244	0.113885	0.714044	0.143385	4.97992	34.893	1.71672e-05	RUFY3	4.02067e-05
209201_x_at	6.91287	0.299499	8.84527	0.151456	1.9324	0.335617	5.75775	18.298	1.7433e-05	CXCR4	4.07331e-05
229127_at	4.93238	0.128456	5.86484	0.133214	0.932461	0.18506	5.03871	32.237	1.7435e-05	JAM2	4.07331e-05
207978_s_at	4.20959	0.0750684	5.59584	0.254936	1.38625	0.265759	5.21618	26.7756	1.74593e-05	NR4A3	4.07731e-05
209031_at	5.91955	0.186175	7.13067	0.123648	1.21112	0.223495	5.419	22.6243	1.75225e-05	CADM1	4.08871e-05
244108_at	5.21903	0.076196	6.24531	0.186111	1.02628	0.201105	5.1032	29.7544	1.77877e-05	SYNPO2	4.13867e-05
218934_s_at	4.62965	0.0620354	5.84357	0.224555	1.21391	0.232967	5.21068	26.3505	1.85545e-05	HSPB7	4.28433e-05
1553243_at	4.55664	0.0603148	5.27487	0.129032	0.718233	0.142433	5.0426	31.2862	1.8575e-05	ITIH5	4.28789e-05
215303_at	3.02504	0.049934	3.57956	0.0986543	0.554515	0.110572	5.01498	32.2387	1.86817e-05	DCLK1	4.30787e-05
226902_at	5.2506	0.0849466	5.80507	0.0609345	0.554461	0.104542	5.30374	24.1856	1.88423e-05	USP13	4.33845e-05
223468_s_at	6.01249	0.07449	6.80715	0.140782	0.794661	0.159274	4.98926	32.7597	1.93758e-05	RGMA	4.44447e-05
226985_at	5.47266	0.038594	5.79798	0.0534166	0.325327	0.0659002	4.93666	35	1.94224e-05	FGD5	4.45395e-05
224061_at	4.95977	0.0824288	5.50298	0.0637372	0.543208	0.104197	5.2133	25.823	1.95401e-05	INMT	4.47493e-05
226084_at	5.1017	0.183386	6.58789	0.23913	1.48619	0.301353	4.93172	34.8832	1.98636e-05	MAP1B	4.53864e-05
205903_s_at	4.62457	0.0729366	5.27129	0.109071	0.646721	0.13121	4.92888	34.8228	2.01127e-05	KCNN3	4.58386e-05
227399_at	4.63542	0.0872524	5.74024	0.201171	1.10482	0.219278	5.03844	30.405	2.02011e-05	VGLL3	4.59972e-05
238632_at	6.57308	0.0882445	5.67276	0.158702	-0.900323	0.181586	-4.9581	33.3166	2.04072e-05	LOC100505946	4.63958e-05
218824_at	3.99316	0.0665941	4.83747	0.154427	0.844307	0.168174	5.02045	30.3388	2.13773e-05	PNMAL1	4.82306e-05
238583_at	4.79701	0.0447341	5.36127	0.103236	0.564253	0.112512	5.01506	30.3942	2.16074e-05	MSRB3	4.86339e-05
210222_s_at	4.92449	0.094169	5.83444	0.159053	0.909955	0.18484	4.92294	33.9542	2.16809e-05	RTN1	4.87799e-05
235616_at	4.49332	0.0662358	4.98411	0.074265	0.490793	0.0995112	4.93203	33.5074	2.17533e-05	TSHZ2	4.89235e-05
211805_s_at	4.81883	0.0567906	5.20863	0.0532059	0.3898	0.0778206	5.00896	30.1798	2.23774e-05	SLC8A1	5.01022e-05
206932_at	4.84303	0.223202	6.38023	0.211677	1.53721	0.307614	4.9972	30.4439	2.26405e-05	CH25H	5.06513e-05
1556579_s_at	3.85007	0.0452705	4.38948	0.0984706	0.539409	0.108378	4.97709	31.0881	2.27771e-05	IGSF10	5.08767e-05
201430_s_at	4.29099	0.082299	5.1347	0.150506	0.843706	0.171538	4.91848	33.133	2.32345e-05	DPYSL3	5.17019e-05
202134_s_at	4.92541	0.0550409	5.31271	0.055551	0.3873	0.0782011	4.95261	31.7241	2.32791e-05	WWTR1	5.17787e-05
227771_at	5.02977	0.0711711	5.55605	0.08063	0.526278	0.107548	4.89344	33.65	2.41544e-05	LIFR	5.33448e-05
216865_at	3.65497	0.0433667	4.10138	0.0800743	0.446414	0.0910635	4.90223	33.0253	2.45555e-05	COL14A1	5.41044e-05
219689_at	5.1895	0.115336	5.946	0.0943963	0.756496	0.149041	5.07577	27.1134	2.45679e-05	SEMA3G	5.41178e-05
217028_at	7.21945	0.380578	9.606	0.180821	2.38655	0.42135	5.66405	17.5623	2.47752e-05	CXCR4	5.4525e-05
213122_at	5.01154	0.128372	6.09976	0.183711	1.08822	0.224119	4.85554	34.9661	2.48527e-05	TSPYL5	5.46461e-05
1555229_a_at	7.08804	0.193362	8.53108	0.224039	1.44303	0.295943	4.87605	33.9361	2.49579e-05	C1S	5.48279e-05
228802_at	4.93336	0.0776885	6.48317	0.293391	1.54981	0.303502	5.10642	26.0926	2.51347e-05	RBPMS2	5.51735e-05
234307_s_at	6.38295	0.0826788	5.79476	0.086919	-0.588183	0.119961	-4.90311	32.482	2.54391e-05	KIF26A	5.5727e-05
244040_at	3.51162	0.0533347	4.02263	0.090373	0.511012	0.104937	4.86968	33.924	2.54553e-05	KCNN3	5.57553e-05
212325_at	5.07283	0.083151	5.89303	0.146355	0.820194	0.168327	4.87263	33.5456	2.58696e-05	LIMCH1	5.65296e-05
231579_s_at	8.96114	0.132281	9.84072	0.115832	0.879575	0.175828	5.00248	28.6647	2.5946e-05	TIMP2	5.66562e-05
233109_at	2.98451	0.0436845	3.63789	0.122896	0.653381	0.130429	5.00947	28.313	2.62646e-05	COL12A1	5.7219e-05
1558397_at	4.00585	0.05951	4.48486	0.0792594	0.479005	0.0991135	4.83289	34.9517	2.66287e-05	PECAM1	5.79086e-05
208561_at	2.81979	0.0327354	3.20782	0.0717052	0.388028	0.0788242	4.9227	31.0049	2.67913e-05	ABCC9	5.82323e-05
243967_at	3.97037	0.055929	3.62235	0.0285731	-0.348019	0.062805	-5.54126	18.4266	2.68695e-05	AFF3	5.83651e-05
212567_s_at	7.14029	0.0523939	7.65103	0.0911753	0.510738	0.105157	4.8569	33.6626	2.68948e-05	MAP4	5.83967e-05
211663_x_at	6.06147	0.11732	6.93478	0.136644	0.873315	0.180098	4.8491	33.9979	2.69321e-05	PTGDS	5.8434e-05
204288_s_at	7.20172	0.0713033	8.33084	0.213416	1.12912	0.225012	5.01804	27.7584	2.6997e-05	SORBS2	5.85526e-05
203498_at	7.2764	0.168692	8.32515	0.0865019	1.04875	0.189577	5.53204	18.4739	2.71545e-05	RCAN2	5.8867e-05
205923_at	5.11004	0.117327	5.83914	0.0565383	0.7291	0.130239	5.59817	17.7216	2.74534e-05	RELN	5.93913e-05
204150_at	7.15778	0.0655719	7.65945	0.0805554	0.501669	0.103869	4.82981	34.5251	2.75928e-05	STAB1	5.96398e-05
219606_at	4.06451	0.0297337	4.32145	0.0442053	0.25694	0.0532748	4.82293	34.8479	2.76129e-05	PHF20L1	5.96756e-05
210973_s_at	6.14019	0.0472344	6.93209	0.150401	0.791897	0.157644	5.02333	27.2526	2.79166e-05	FGFR1	6.0252e-05
1555526_a_at	4.99214	0.133942	6.11436	0.190763	1.12222	0.23309	4.81453	34.9752	2.80996e-05	2006-09-01	6.0566e-05
207709_at	3.42206	0.0388205	3.67952	0.0344013	0.257455	0.0518699	4.96347	28.9368	2.82295e-05	PRKAA2	6.07847e-05
212263_at	5.59452	0.211724	6.91036	0.128409	1.31584	0.247621	5.31394	20.9712	2.87957e-05	QKI	6.17773e-05
225825_at	5.70669	0.0674574	6.32723	0.10974	0.62054	0.128815	4.81728	34.2835	2.90788e-05	C20orf194	6.22671e-05
205935_at	6.80666	0.14982	7.84901	0.152922	1.04235	0.214082	4.86891	31.9408	2.92001e-05	FOXF1	6.24797e-05
206134_at	11.257	0.133488	12.107	0.100839	0.849948	0.167294	5.08055	25.3041	2.92706e-05	ADAMDEC1	6.2594e-05
242197_x_at	3.17021	0.0593521	2.79954	0.0393093	-0.370679	0.0711891	-5.20696	22.5707	2.9586e-05	CD36	6.31924e-05
211919_s_at	7.08262	0.308409	8.98496	0.153742	1.90234	0.344605	5.52036	18.1213	2.98166e-05	CXCR4	6.35911e-05
226439_s_at	3.99368	0.108165	5.09111	0.199751	1.09743	0.227156	4.83115	33.0237	3.0265e-05	NBEA	6.43784e-05
219863_at	5.14268	0.122983	5.93147	0.0977152	0.788789	0.157076	5.02169	26.4366	3.03687e-05	HERC5	6.45739e-05
212119_at	6.80521	0.179333	7.96825	0.149996	1.16305	0.233793	4.97468	27.6122	3.07896e-05	RHOQ	6.53391e-05
219514_at	4.80605	0.0460767	5.37158	0.106198	0.565528	0.115763	4.88524	30.4091	3.12023e-05	ANGPTL2	6.60506e-05
204774_at	6.36653	0.211172	7.68277	0.143041	1.31624	0.255057	5.16057	23.0107	3.13075e-05	EVI2A	6.62238e-05
220512_at	3.31588	0.0480402	4.0883	0.147845	0.772425	0.155454	4.96883	27.5251	3.15341e-05	DLC1	6.65626e-05
209427_at	6.13445	0.0886613	7.68021	0.296801	1.54576	0.309761	4.99018	26.8778	3.16381e-05	SMTN	6.67491e-05
229177_at	5.00143	0.124711	5.86294	0.127451	0.861516	0.178316	4.83141	31.9644	3.24979e-05	C16orf89	6.82572e-05
222513_s_at	7.15547	0.10065	8.30953	0.215934	1.15407	0.238239	4.84415	31.2522	3.29481e-05	SORBS1	6.89945e-05
231243_s_at	4.20007	0.0686344	3.75756	0.0577211	-0.442517	0.0896795	-4.93443	27.7379	3.3962e-05	BHLHE41	7.08449e-05
225265_at	5.33185	0.0896178	6.04076	0.119437	0.708912	0.14932	4.74759	34.9533	3.44007e-05	RBMS1	7.15848e-05
204753_s_at	3.96414	0.080746	4.97833	0.192508	1.0142	0.208756	4.85828	30.0236	3.4689e-05	HLF	7.20703e-05
214606_at	3.22887	0.0407768	3.80742	0.110993	0.578552	0.118247	4.89276	28.628	3.52476e-05	TSPAN2	7.2995e-05
205883_at	4.93248	0.0821672	6.18278	0.240872	1.2503	0.254501	4.91277	27.9391	3.53923e-05	ZBTB16	7.32369e-05
204364_s_at	5.44464	0.135683	7.14114	0.322704	1.6965	0.350068	4.8462	30.0508	3.58173e-05	REEP1	7.39366e-05
1557305_at	3.43215	0.0681681	3.8566	0.0495011	0.424444	0.0842452	5.0382	24.4457	3.58839e-05	TACC1	7.40293e-05
200671_s_at	8.12454	0.104382	6.98864	0.212436	-1.1359	0.236696	-4.79898	31.8844	3.58953e-05	SPTBN1	7.40368e-05
227198_at	3.70858	0.131628	4.66305	0.152266	0.954463	0.201273	4.74213	33.9168	3.71881e-05	AFF3	7.62214e-05
212449_s_at	10.315	0.0365918	9.90595	0.0770462	-0.409048	0.085294	-4.79574	31.4765	3.72675e-05	LYPLA1	7.63383e-05
204748_at	4.63654	0.459184	7.43816	0.291818	2.80162	0.544065	5.14941	21.7956	3.77445e-05	PTGS2	7.70752e-05
204994_at	6.12091	0.104476	7.00717	0.156266	0.886263	0.187974	4.71481	34.8219	3.82395e-05	MX2	7.79452e-05
65718_at	5.56779	0.0450228	5.89965	0.0539413	0.331868	0.0702618	4.72331	34.3012	3.84306e-05	GPR124	7.81945e-05
212358_at	6.03373	0.0619858	6.84499	0.156081	0.811259	0.167939	4.83068	29.4243	3.92692e-05	CLIP3	7.95871e-05
236565_s_at	4.36055	0.0915206	5.03114	0.108796	0.670588	0.142171	4.71676	34.2226	3.9368e-05	LARP6	7.97684e-05
225566_at	5.34922	0.0606465	5.99246	0.120743	0.643237	0.135118	4.76056	32.1473	3.94161e-05	NRP2	7.98467e-05
212554_at	5.05188	0.147341	6.35183	0.233381	1.29995	0.276	4.70998	34.4874	3.95531e-05	CAP2	8.0034e-05
228228_at	6.52032	0.0586044	7.33331	0.157376	0.812993	0.167934	4.84114	28.761	4.02104e-05	DACT3	8.11471e-05
225842_at	5.96879	0.214893	7.40496	0.210877	1.43617	0.301079	4.77007	31.1623	4.10051e-05	PHLDA1	8.2526e-05
209554_at	3.6486	0.0458576	3.92343	0.0224303	0.274829	0.0510494	5.3836	17.8944	4.16039e-05	CD36	8.35141e-05
238546_at	4.4245	0.0552387	5.4018	0.191796	0.977297	0.199592	4.89646	26.6228	4.16466e-05	SLC8A1	8.359e-05
212013_at	5.67567	0.0949496	6.44354	0.133878	0.767865	0.16413	4.67838	34.9896	4.22415e-05	PXDN	8.45253e-05
210736_x_at	5.79954	0.0616987	6.17693	0.0436045	0.377392	0.0755518	4.99514	23.8736	4.26843e-05	DTNA	8.52811e-05
238669_at	6.35052	0.12772	7.5483	0.220621	1.19778	0.254923	4.69861	33.7369	4.27585e-05	PTGS1	8.54041e-05
219647_at	4.32034	0.0900989	5.5838	0.247388	1.26346	0.263285	4.79882	28.5436	4.59959e-05	POPDC2	9.08429e-05
207390_s_at	6.20729	0.0908	7.94483	0.344463	1.73754	0.356229	4.87758	26.0661	4.61332e-05	SMTN	9.10397e-05
218380_at	5.62019	0.116124	6.33957	0.0916484	0.719383	0.147933	4.86289	26.2843	4.69934e-05	LOC728392	9.24592e-05
33850_at	6.87802	0.0394728	7.36982	0.0957807	0.491801	0.103596	4.74732	29.827	4.81158e-05	MAP4	9.42757e-05
226051_at	7.17442	0.0835873	8.18461	0.19622	1.01019	0.213282	4.73642	30.1988	4.82986e-05	SELM	9.45794e-05
239548_at	2.69825	0.025491	2.98012	0.0542353	0.281872	0.0599271	4.70358	31.3517	4.89759e-05	NEGR1	9.57737e-05
229900_at	4.06025	0.0414208	4.31028	0.0288441	0.250031	0.0504744	4.95362	23.5686	4.90459e-05	CD109	9.58996e-05
216967_at	3.29155	0.0478397	3.00934	0.0233188	-0.282208	0.0532203	-5.30263	17.8538	4.9765e-05	GAP43	9.70051e-05
1555403_a_at	3.2899	0.0523652	4.04355	0.148803	0.75365	0.157748	4.77756	28.2199	5.00484e-05	CDH19	9.74906e-05
1553808_a_at	6.18672	0.157525	7.20153	0.145537	1.01481	0.214465	4.73184	29.8733	5.00849e-05	NKX2-3	9.75163e-05
220955_x_at	5.37196	0.131408	6.82878	0.28113	1.45682	0.310326	4.69449	31.2859	5.04885e-05	RAB23	9.8157e-05
225800_at	4.21521	0.0573333	4.9952	0.153702	0.77999	0.164047	4.75466	28.7779	5.10118e-05	JAZF1	9.90275e-05
227326_at	5.89254	0.0875632	6.66646	0.142512	0.773918	0.167263	4.62695	34.2799	5.12276e-05	MXRA7	9.9392e-05
204776_at	5.45785	0.0902261	6.45971	0.193648	1.00186	0.213636	4.68958	31.2475	5.13346e-05	THBS4	9.95748e-05
211562_s_at	4.2351	0.064306	5.80942	0.316359	1.57432	0.322829	4.87664	24.8586	5.20281e-05	LMOD1	0.000100736
205384_at	6.20348	0.0822546	7.07063	0.166708	0.867143	0.185896	4.66467	31.9342	5.27443e-05	FXYD1	0.000101765
212503_s_at	5.32114	0.106977	6.27735	0.177281	0.956207	0.207057	4.61808	34.1268	5.30438e-05	DIP2C	0.000102308
210611_s_at	2.53014	0.0298384	2.73688	0.0333157	0.206743	0.0447243	4.6226	33.448	5.44005e-05	DTNA	0.000104452
206584_at	6.80579	0.214201	8.07161	0.135286	1.26582	0.253346	4.99641	21.6829	5.53135e-05	LY96	0.000106037
216430_x_at	5.55247	0.199712	6.76487	0.152753	1.2124	0.251433	4.82196	25.5797	5.59146e-05	IGLV1-44	0.000107033
220267_at	4.525	0.0598646	5.54044	0.203757	1.01544	0.212369	4.78149	26.76	5.59415e-05	KRT24	0.000107073
212468_at	5.54934	0.178329	4.48883	0.12069	-1.06052	0.215331	-4.92505	22.9936	5.62156e-05	SPAG9	0.000107488
227923_at	4.18028	0.0607758	4.76833	0.112145	0.588056	0.127555	4.61022	33.0328	5.77862e-05	SHANK3	0.000109976
210303_at	4.02603	0.0823047	6.13336	0.427764	2.10732	0.43561	4.83763	24.6697	5.86343e-05	MAB21L2	0.000111276
239952_at	4.03489	0.0384368	4.39368	0.0681626	0.358787	0.078253	4.58496	33.4669	6.06884e-05	ZEB1	0.00011441
1565937_a_at	2.97135	0.0369357	2.75606	0.0220461	-0.215288	0.0430148	-5.00497	20.7024	6.16535e-05	LMO3	0.000115973
234707_x_at	6.17678	0.0599516	6.54204	0.0484426	0.36526	0.0770771	4.73889	26.8202	6.23797e-05	IGLV1-44	0.000117042
220327_at	3.05376	0.0489662	3.81497	0.153695	0.761216	0.161307	4.71905	27.3656	6.2892e-05	VGLL3	0.000117912
218651_s_at	4.19276	0.0975337	4.96368	0.139025	0.77092	0.169826	4.53948	34.9737	6.40126e-05	LARP6	0.000119539
207191_s_at	5.61075	0.0652099	6.36151	0.148562	0.750764	0.162244	4.62737	30.5434	6.42038e-05	ISLR	0.000119844
1558280_s_at	3.0303	0.0437671	3.30096	0.0379296	0.270666	0.0579156	4.67346	28.4276	6.55401e-05	ARHGAP29	0.000121849
205258_at	4.88016	0.0622478	5.32888	0.0768428	0.448721	0.0988919	4.53749	34.5633	6.57761e-05	INHBB	0.00012223
216963_s_at	4.92013	0.0854837	5.52119	0.101691	0.601061	0.132848	4.52443	34.2299	6.95722e-05	GAP43	0.00012818
202478_at	5.55096	0.166821	6.60828	0.158271	1.05732	0.229955	4.59794	30.4525	7.01963e-05	TRIB2	0.000129118
226603_at	6.82644	0.145271	7.78638	0.152781	0.959938	0.210821	4.55332	32.4889	7.03769e-05	SAMD9L	0.000129382
228758_at	5.3731	0.0625159	6.20632	0.1685	0.833222	0.179724	4.63613	28.7246	7.10609e-05	BCL6	0.000130387
202310_s_at	7.18351	0.120525	8.36079	0.229497	1.17728	0.25922	4.54162	32.6729	7.20406e-05	COL1A1	0.000131787
228875_at	4.34768	0.103454	4.9906	0.0935859	0.642923	0.139503	4.60869	29.4029	7.30841e-05	FAM162B	0.000133395
244163_at	2.75539	0.051472	3.13173	0.0659886	0.376338	0.0836891	4.49686	34.8062	7.32815e-05	SEMA3A	0.000133711
209119_x_at	6.18164	0.0850825	5.6606	0.0734701	-0.521042	0.112414	-4.63503	28.3452	7.32833e-05	NR2F2	0.000133711
209081_s_at	6.07399	0.117364	6.84088	0.121751	0.766886	0.169108	4.53489	32.2429	7.5293e-05	COL18A1	0.000136592
202363_at	4.94111	0.115313	6.17934	0.246409	1.23823	0.272056	4.55137	31.2998	7.59513e-05	SPOCK1	0.000137529
1552965_a_at	4.62785	0.142463	3.80843	0.0364379	-0.819424	0.147049	-5.57244	13.5911	7.669e-05	B3GNT7	0.000138669
225575_at	6.09272	0.228958	7.39155	0.113237	1.29883	0.25543	5.08488	18.0258	7.6958e-05	LIFR	0.000139104
205559_s_at	5.8995	0.118945	6.75761	0.150122	0.858109	0.191532	4.48023	34.7176	7.73285e-05	PCSK5	0.000139528
204606_at	6.53215	0.241428	7.97705	0.194476	1.4449	0.310014	4.66075	26.7492	7.73481e-05	CCL21	0.000139548
221933_at	4.03729	0.175135	5.03591	0.102229	0.998626	0.202789	4.92446	20.3386	7.813e-05	NLGN4X	0.000140721
224321_at	3.29098	0.0757142	4.30501	0.206795	1.01402	0.22022	4.60461	28.5949	7.82392e-05	TMEFF2	0.000140873
206070_s_at	4.45341	0.264561	5.95976	0.157116	1.50635	0.307697	4.89555	20.619	8.0564e-05	EPHA3	0.000144251
223620_at	6.53679	0.192396	7.76518	0.191308	1.22838	0.271321	4.52741	31.4298	8.06944e-05	GPR34	0.000144454
212592_at	12.3619	0.102542	12.9407	0.0496711	0.578765	0.113939	5.07959	17.7812	8.10846e-05	IGJ	0.000145015
203865_s_at	4.58951	0.101815	5.39505	0.149471	0.805539	0.180853	4.4541	34.8959	8.28214e-05	ADARB1	0.00014761
230879_at	4.39364	0.0890756	4.9415	0.0810801	0.547856	0.120451	4.54837	29.5418	8.56522e-05	BAG2	0.000151719
1552661_at	2.57503	0.0265539	2.42252	0.0181735	-0.152502	0.0321774	-4.73941	23.2168	8.7151e-05	PCDHGB7	0.00015383
221207_s_at	5.22089	0.12335	6.2046	0.184618	0.983713	0.222034	4.43046	34.819	8.91623e-05	NBEA	0.0001568
229942_at	4.97566	0.0796091	5.75114	0.154256	0.775487	0.173587	4.46742	32.4687	9.03296e-05	BNC2	0.000158456
1555259_at	3.31479	0.0484542	3.94776	0.130583	0.632977	0.139283	4.54454	28.7258	9.14683e-05	ZAK	0.000160107
236024_at	4.53996	0.0665359	4.97037	0.0698904	0.430404	0.0964971	4.46028	32.4674	9.22183e-05	GPM6A	0.000161138
211003_x_at	4.84727	0.0637617	5.25027	0.0634713	0.402991	0.0899676	4.47929	31.452	9.24593e-05	TGM2	0.000161477
220511_s_at	3.1258	0.0520875	3.41961	0.0327111	0.293809	0.0615071	4.77682	21.5805	9.49977e-05	DLC1	0.00016517
216887_s_at	3.77308	0.0535228	4.15135	0.0670227	0.378274	0.0857714	4.41026	34.6667	9.53444e-05	LDB3	0.000165666
206552_s_at	3.55391	0.158315	5.21562	0.336406	1.66171	0.371797	4.4694	31.3669	9.55732e-05	TAC1	0.000165979
231903_x_at	5.47152	0.0890761	4.96532	0.0597953	-0.506198	0.107285	-4.71827	22.8326	9.55849e-05	ARHGAP23	0.000165983
232224_at	5.57243	0.0793923	6.69429	0.233864	1.12186	0.246973	4.54244	27.8967	9.75096e-05	MASP1	0.000168863
209900_s_at	8.49135	0.178874	7.32982	0.191541	-1.16153	0.262076	-4.43203	32.7981	9.83018e-05	SLC16A1	0.00016999
1557578_at	2.89503	0.0701387	3.78577	0.184663	0.890744	0.197534	4.50931	28.9596	9.92206e-05	PHLDB2	0.000171336
214596_at	5.00199	0.101235	5.6272	0.0963623	0.62521	0.139765	4.47329	30.523	9.93594e-05	CHRM3	0.000171523
214799_at	4.62861	0.0538029	5.05678	0.0814301	0.428176	0.0975993	4.38708	34.7657	0.000101618	NFASC	0.000174561
242625_at	7.38069	0.249259	5.90196	0.211372	-1.47873	0.326815	-4.52467	27.9288	0.000102107	RSAD2	0.000175237
213869_x_at	6.40391	0.0804961	6.89446	0.0744068	0.490556	0.109618	4.47516	29.8841	0.000102791	THY1	0.000176174
1561517_at	3.12894	0.0510153	2.84037	0.0347452	-0.288575	0.0617235	-4.67529	23.1193	0.000103316	SSPN	0.000176937
1557907_x_at	4.30212	0.0265684	4.53332	0.0454409	0.231197	0.0526379	4.39221	33.8345	0.00010469	MUC12	0.000178769
242488_at	5.43578	0.124556	6.23108	0.130076	0.795298	0.180094	4.41602	32.3636	0.000105357	CHRM3	0.00017969
214563_at	3.32844	0.0448172	3.57551	0.0226301	0.247071	0.0502066	4.92108	18.2793	0.000105549	PCDHGC3	0.000179894
226523_at	6.46579	0.0639636	7.40314	0.197419	0.937352	0.207523	4.51686	27.5015	0.000107523	TAGLN	0.00018282
204755_x_at	4.19372	0.0745659	5.01576	0.169416	0.822047	0.185099	4.44111	30.575	0.000108458	HLF	0.000184079
225571_at	3.28063	0.130195	4.12742	0.142241	0.846787	0.19283	4.39137	33.1224	0.000108752	LIFR	0.000184491
226942_at	7.19234	0.0847296	7.67606	0.063209	0.483721	0.105709	4.57595	25.0288	0.000111574	PHF20L1	0.000188205
204400_at	4.71861	0.0647472	5.25909	0.105724	0.540474	0.123975	4.35956	34.2529	0.000112891	EFS	0.000190124
232887_at	4.36373	0.0902025	5.00208	0.115915	0.638347	0.146877	4.34614	34.8181	0.000114386	PIRT	0.000192225
200906_s_at	6.38555	0.0641356	7.2627	0.185092	0.877157	0.195889	4.47784	28.0788	0.000114793	PALLD	0.000192776
217258_x_at	7.20837	0.272361	8.71971	0.171416	1.51134	0.321814	4.69631	21.6196	0.000114852	IGLV1-44	0.000192856
209894_at	5.47699	0.225996	6.71561	0.123363	1.23862	0.257474	4.81066	19.3216	0.000116309	LEPR	0.000194784
211812_s_at	3.34055	0.068494	3.76726	0.068917	0.426711	0.0971648	4.39162	31.6642	0.000117329	B3GALNT1	0.000196241
210273_at	4.96025	0.0977002	6.02035	0.220378	1.0601	0.241064	4.39759	30.6594	0.000122011	PCDH7	0.00020264
209343_at	5.19387	0.0774221	5.65716	0.0707632	0.46329	0.104889	4.41697	29.6338	0.000122781	EFHD1	0.000203701
1556583_a_at	2.55795	0.0411	3.02	0.0970264	0.462054	0.105372	4.38497	30.1348	0.000130301	SLC8A1	0.000214195
214348_at	5.11954	0.0626647	6.30104	0.255277	1.1815	0.262856	4.49484	25.6767	0.000130765	TACR2	0.000214876
210397_at	8.01664	0.201	6.80781	0.190398	-1.20883	0.276862	-4.3662	30.4186	0.000135114	DEFB1	0.000220702
201861_s_at	8.65663	0.0445661	8.12109	0.114017	-0.535547	0.122417	-4.37478	29.256	0.000141224	LRRFIP1	0.000229167
217359_s_at	3.25914	0.0354513	3.70864	0.0962017	0.449491	0.102526	4.38418	28.658	0.000142777	NCAM1	0.000231124
210089_s_at	4.94103	0.0914759	5.45347	0.069089	0.51244	0.114635	4.4702	25.2999	0.000143659	LAMA4	0.000232277
223075_s_at	4.73539	0.0787329	5.3095	0.10947	0.574111	0.134843	4.25762	34.9994	0.000147249	AIF1L	0.000237137
204454_at	5.91501	0.0601614	6.4052	0.0978781	0.49019	0.114889	4.26664	34.2829	0.000147964	LDOC1	0.000238063
206767_at	5.0142	0.0766148	5.57981	0.108673	0.565616	0.132964	4.25389	34.9817	0.000148987	RBMS3	0.00023937
219772_s_at	3.7076	0.0612889	5.37238	0.365944	1.66478	0.371041	4.48678	24.2718	0.000149675	SMPX	0.000240249
215375_x_at	4.13635	0.0842592	4.97072	0.174885	0.834374	0.194124	4.29814	31.6487	0.000153231	LRRFIP1	0.00024501
205478_at	4.89998	0.0623969	5.93737	0.226648	1.03739	0.23508	4.41292	26.3287	0.000154528	PPP1R1A	0.000246666
213268_at	3.30347	0.0433643	3.85707	0.119406	0.553603	0.127037	4.35783	28.5163	0.000154825	CAMTA1	0.000247002
209555_s_at	6.01614	0.146772	7.15016	0.223736	1.13402	0.267582	4.23803	34.7282	0.000157783	CD36	0.000250899
215671_at	2.67781	0.0224802	3.17076	0.108746	0.492946	0.111046	4.43913	24.9205	0.000160462	PDE4B	0.000254494
207053_at	3.20593	0.035328	3.65308	0.096925	0.447144	0.103163	4.33436	28.5513	0.000164728	SLC8A1	0.000260098
203999_at	4.18783	0.0922015	4.92818	0.149077	0.740359	0.175286	4.22373	34.3327	0.000167332	SYT1	0.000263453
1555606_a_at	3.94835	0.0981727	3.43243	0.0368369	-0.515924	0.104856	-4.9203	15.4571	0.000169652	GDPD1	0.000266514
207814_at	5.83099	0.187065	8.60459	0.609117	2.7736	0.637195	4.35282	27.0814	0.000172125	DEFA6	0.000269901
1558815_at	3.34436	0.0502743	3.87655	0.114133	0.532192	0.124715	4.26725	30.5843	0.00017671	SORBS2	0.000276076
212670_at	5.90573	0.0950027	6.67429	0.156252	0.768559	0.182867	4.20284	34.1922	0.000178898	ELN	0.00027911
208892_s_at	8.23214	0.150464	9.12712	0.147244	0.894984	0.210524	4.25123	31.1053	0.000179912	DUSP6	0.00028023
218332_at	5.51438	0.125598	6.4264	0.177938	0.912024	0.2178	4.18743	34.9835	0.000181037	BEX1	0.000281646
219944_at	4.08858	0.104143	4.63801	0.0594786	0.549428	0.119931	4.58119	19.9951	0.000181199	CLIP4	0.000281796
1559748_at	5.13911	0.0613257	5.45899	0.0300051	0.31988	0.0682726	4.68534	17.8979	0.000186914	ADAMTSL3	0.000289548
1555233_at	4.99457	0.105178	5.84422	0.17369	0.849647	0.203053	4.18435	34.1574	0.000189049	RHOJ	0.000292137
206202_at	2.97579	0.0581411	2.67428	0.0258804	-0.30151	0.0636411	-4.73767	16.8807	0.000193884	MEOX2	0.000298608
210127_at	5.2661	0.209609	4.17331	0.050961	-1.09279	0.215715	-5.06592	13.4361	0.000195385	RAB6B	0.000300594
213568_at	3.66748	0.215232	4.90669	0.198139	1.23921	0.292548	4.23593	29.7937	0.000201135	OSR2	0.000307799
213371_at	3.25373	0.0590083	4.14603	0.198979	0.892297	0.207544	4.29931	26.8257	0.000201955	LDB3	0.000308805
211379_x_at	2.87239	0.0451179	3.27617	0.0853865	0.403785	0.0965737	4.18111	32.7439	0.000202965	B3GALNT1	0.000310111
238073_at	3.64948	0.0452652	4.31692	0.149531	0.667436	0.156232	4.27209	26.9743	0.000215078	ELAVL4	0.000326033
222757_s_at	5.70412	0.0897169	6.20863	0.0784733	0.504513	0.119194	4.23271	28.6393	0.000216333	ZAK	0.000327469
1554779_s_at	3.86538	0.0596115	3.54598	0.0432052	-0.319396	0.0736221	-4.33832	24.405	0.000216527	PHLDB2	0.000327676
211493_x_at	5.75077	0.0689245	6.11921	0.0498637	0.36844	0.0850704	4.33101	24.366	0.000221279	DTNA	0.000333534
214175_x_at	5.11997	0.0348418	5.72489	0.136837	0.604916	0.141203	4.28402	25.8706	0.000224155	PDLIM4	0.000337271
1555855_at	4.33651	0.0589723	4.03241	0.0327324	-0.304097	0.0674473	-4.50866	19.564	0.000225168	AKR1C1	0.000338467
217999_s_at	4.11517	0.113739	5.24294	0.245846	1.12777	0.270881	4.16334	31.1632	0.000229718	PHLDA1	0.000344273
214701_s_at	5.09799	0.0862535	5.66004	0.106219	0.562048	0.136829	4.10768	34.5443	0.000232467	FN1	0.0003477
207876_s_at	5.83938	0.103363	6.55797	0.141902	0.718592	0.175556	4.09323	34.9978	0.000238212	FLNC	0.000354603
213236_at	7.09017	0.059878	7.59813	0.108023	0.507956	0.123509	4.11271	33.2827	0.000241168	SASH1	0.000358376
235836_at	3.50138	0.0357691	3.91717	0.0927537	0.415787	0.0994117	4.18247	29.1154	0.000241733	MXRA7	0.000359077
209493_at	3.64341	0.086766	4.24453	0.118885	0.601125	0.14718	4.08428	34.9966	0.000244511	PDZD2	0.000362584
236052_at	3.4681	0.0600365	3.77624	0.0361637	0.308142	0.0700871	4.39655	20.8554	0.000255327	TRNP1	0.000375649
203440_at	3.37426	0.0352762	3.92694	0.126118	0.552672	0.130959	4.22019	26.4296	0.000255575	CDH2	0.000375819
233910_at	3.04986	0.0382083	2.85749	0.0155777	-0.192369	0.0412618	-4.66216	16.089	0.000256659	TMEFF2	0.000377055
1554127_s_at	4.50473	0.075899	5.52366	0.231563	1.01892	0.243685	4.18131	27.5968	0.000264021	MSRB3	0.000386372
1554997_a_at	3.80355	0.261421	5.40189	0.291996	1.59834	0.391922	4.07821	33.4533	0.000264363	PTGS2	0.000386739
1554703_at	3.66015	0.0574002	4.12494	0.0987124	0.464788	0.114188	4.07037	33.781	0.000266844	ARHGEF10	0.000389799
243669_s_at	9.13107	0.296215	7.44792	0.282303	-1.68315	0.409192	-4.11335	30.5493	0.000272051	PRAP1	0.000396081
229487_at	4.06444	0.0964849	4.75006	0.139768	0.685623	0.169837	4.03695	34.9373	0.000281156	EBF1	0.000406939
202235_at	7.57422	0.206914	6.40896	0.194323	-1.16526	0.283857	-4.10507	30.2325	0.000282642	SLC16A1	0.000408777
213791_at	3.44591	0.0490868	4.7209	0.296808	1.27499	0.30084	4.23809	24.2406	0.000283195	PENK	0.000409451
211798_x_at	8.8973	0.229528	10.0654	0.146066	1.16813	0.272063	4.29359	21.8203	0.000299163	IGLJ3	0.000428488
227397_at	5.19839	0.0496541	5.62572	0.0934358	0.427326	0.10581	4.03861	32.8098	0.000303817	TPM2	0.000433948
235044_at	3.99096	0.088308	4.62402	0.13108	0.633069	0.158051	4.00546	34.8544	0.00030892	CYYR1	0.000440316
218974_at	5.17574	0.0598216	6.06606	0.206484	0.89032	0.214975	4.14151	26.663	0.000310192	SOBP	0.000441611
203973_s_at	8.63782	0.147132	9.50228	0.155817	0.864461	0.214305	4.03379	32.6102	0.000310518	CEBPD	0.000441965
210471_s_at	4.67937	0.0453207	5.17592	0.112967	0.496552	0.121719	4.07949	29.5332	0.000313808	KCNAB1	0.000445944
209915_s_at	3.26455	0.0625977	3.72283	0.0959153	0.458283	0.114535	4.00126	34.6998	0.000314448	NRXN1	0.000446626
1569583_at	5.13973	0.0501092	5.40777	0.0415031	0.268048	0.0650648	4.1197	27.3869	0.000315168	EREG	0.000447424
211867_s_at	5.17378	0.0372216	4.90726	0.0556324	-0.266522	0.0669359	-3.98175	34.8251	0.000331159	PCDHA10	0.000466472
230242_at	5.43872	0.0833783	5.85625	0.050497	0.417532	0.0974776	4.28336	20.9472	0.000331567	NFASC	0.000466893
205991_s_at	3.93305	0.0794169	4.47216	0.109962	0.539113	0.135642	3.97453	35	0.000336058	PRRX1	0.000472295
216866_s_at	3.92836	0.0456012	4.44873	0.119686	0.520369	0.128079	4.06288	28.9914	0.000337321	COL14A1	0.000473665
202498_s_at	5.37538	0.132568	6.27678	0.184554	0.901399	0.227232	3.96686	34.999	0.000343587	SLC2A3	0.000481069
228218_at	3.88651	0.0595149	4.91794	0.242909	1.03143	0.250093	4.12419	25.667	0.00034498	LSAMP	0.000482708
1558034_s_at	4.11097	0.100348	4.77844	0.135208	0.667467	0.168378	3.96411	34.9764	0.000346605	CP	0.000484559
239580_at	3.61738	0.0817011	4.3693	0.168871	0.751919	0.187597	4.00816	31.6986	0.000346615	GUCY1A3	0.000484559
202877_s_at	6.30079	0.0739132	6.80611	0.104283	0.505324	0.127821	3.95338	34.9888	0.000357342	CD93	0.000497311
224337_s_at	4.3493	0.0717918	4.00075	0.0301578	-0.348546	0.0778688	-4.47607	16.3432	0.00036373	FZD4	0.000505046
231967_at	4.29374	0.0565423	4.63833	0.0661994	0.344586	0.0870597	3.95804	34.0578	0.000364381	PHF20L1	0.000505825
231348_s_at	2.79962	0.047014	3.08641	0.0555626	0.28679	0.0727841	3.94028	34.1612	0.000381946	LMO3	0.000525669
214240_at	4.49137	0.0619733	5.29431	0.189054	0.802938	0.198953	4.03582	27.5978	0.000389807	GAL	0.000534459
215379_x_at	12.5359	0.134765	13.1827	0.0386149	0.646797	0.140188	4.61379	14.0021	0.000401635	IGLV1-44	0.000548207
215787_at	3.58221	0.0475457	3.84012	0.0442083	0.257911	0.0649228	3.97258	30.0138	0.00041146	ACTA2	0.000559465
1556049_at	3.94458	0.0949121	4.47321	0.0946233	0.528624	0.134022	3.94431	31.4823	0.000418018	RTN4	0.000567026
235345_at	3.95713	0.0684765	3.62305	0.0405355	-0.334076	0.0795748	-4.19827	20.566	0.000420233	RUFY2	0.000569531
215990_s_at	5.10797	0.0746319	5.81464	0.162713	0.706678	0.179013	3.94764	31.0605	0.000421381	BCL6	0.000570814
206748_s_at	7.14645	0.129523	6.43973	0.123323	-0.706715	0.178843	-3.95159	30.5289	0.000426233	SPAG9	0.000576379
207822_at	3.63516	0.0541425	3.99394	0.074765	0.35878	0.0923104	3.88667	34.9998	0.000432764	FGFR1	0.000583589
1554614_a_at	4.0101	0.0890299	4.75001	0.166968	0.739908	0.189221	3.91028	32.8484	0.00043615	PTBP2	0.000587644
219937_at	6.80666	0.181851	5.74027	0.204127	-1.06639	0.273382	-3.90074	33.5234	0.000437245	TRHDE	0.000588933
218739_at	7.79894	0.139619	7.08762	0.108401	-0.711324	0.176761	-4.02422	25.9148	0.000441039	ABHD5	0.000593293
212265_at	6.59139	0.214198	7.61844	0.110601	1.02705	0.241067	4.26043	18.5633	0.000442673	QKI	0.000595115
216834_at	8.06418	0.453259	10.2798	0.29383	2.21557	0.540166	4.10165	22.163	0.000464868	RGS1	0.000620158
212551_at	5.35375	0.133973	6.39045	0.23177	1.0367	0.267705	3.87254	33.7219	0.000470346	CAP2	0.000626289
243706_at	3.97024	0.0469277	4.23938	0.0510635	0.269134	0.0693519	3.8807	33.0591	0.000470446	CDO1	0.000626373
222434_at	4.66369	0.0825011	5.20475	0.11355	0.541058	0.140357	3.85487	34.9989	0.000474077	ENAH	0.000630075
207466_at	4.10416	0.08544	4.5071	0.035565	0.402938	0.0925466	4.3539	16.264	0.000475046	GAL	0.000631116
1569956_at	3.26483	0.0311439	4.27645	0.248008	1.01162	0.249956	4.0472	23.7198	0.00047637	MYLK	0.000632629
209292_at	4.64985	0.226185	5.7502	0.145262	1.10035	0.268813	4.09335	21.9887	0.000480738	ID4	0.000637215
228617_at	6.7847	0.151795	7.53383	0.106344	0.749132	0.185339	4.04195	23.6923	0.000483586	XAF1	0.000640301
221751_at	10.1619	0.0393399	9.70803	0.108504	-0.453866	0.115416	-3.93244	28.5004	0.0004917	PANK3	0.000649847
213290_at	5.85401	0.056095	6.31509	0.10528	0.461082	0.119291	3.86517	32.8399	0.000495322	COL6A2	0.000653924
221814_at	6.17142	0.071699	6.67632	0.110184	0.504894	0.131458	3.84072	34.683	0.000498652	GPR124	0.000657353
214212_x_at	4.03974	0.0734661	4.7386	0.164129	0.698857	0.179821	3.88639	30.7721	0.000505017	FERMT2	0.000664355
211881_x_at	8.69475	0.194808	9.66656	0.146586	0.971811	0.243798	3.98613	25.2179	0.000506874	IGLJ3	0.00066635
217889_s_at	6.09591	0.191975	7.27832	0.241402	1.1824	0.308431	3.83361	34.6943	0.000508685	CYBRD1	0.000667892
210971_s_at	6.47816	0.21485	5.46443	0.110348	-1.01373	0.241531	-4.1971	18.4945	0.000514239	ARNTL	0.00067399
231754_at	3.92812	0.0438517	4.15931	0.0399405	0.231195	0.0593146	3.89778	29.5558	0.000514985	PCDHGC4	0.00067476
202988_s_at	5.7231	0.491744	8.13589	0.34813	2.4128	0.6025	4.00464	23.9094	0.000523786	RGS1	0.000684764
218223_s_at	6.41217	0.0666707	7.3539	0.229574	0.941732	0.239059	3.93932	26.6794	0.000528173	PLEKHO1	0.000689124
201787_at	6.12217	0.0847208	6.65523	0.110974	0.533064	0.139617	3.81804	34.9004	0.000528308	FBLN1	0.000689248
243_g_at	7.2942	0.0457409	7.77616	0.115143	0.481954	0.123896	3.89	29.4274	0.000528903	MAP4	0.000689813
239447_at	3.6713	0.0828767	3.28565	0.034155	-0.385653	0.0896388	-4.30229	16.1789	0.00053532	TRA2B	0.000696635
205357_s_at	4.03363	0.176598	5.20892	0.252806	1.17529	0.308379	3.8112	34.9655	0.000537634	AGTR1	0.000699166
223395_at	7.34512	0.265284	8.57201	0.104117	1.22689	0.284984	4.30511	15.7862	0.00056061	ABI3BP	0.000724237
219738_s_at	3.11669	0.0363034	3.312	0.0356634	0.195308	0.0508902	3.83784	31.1844	0.000568092	PCDH9	0.000732126
207009_at	5.03519	0.069528	5.37332	0.0491848	0.338134	0.0851663	3.97029	23.8935	0.000571762	PHOX2B	0.000736299
203998_s_at	2.78093	0.0233729	3.00675	0.0538943	0.225822	0.0587443	3.84415	30.4039	0.000575522	SYT1	0.000740582
207044_at	5.0042	0.0631519	4.69665	0.0458455	-0.307546	0.0780383	-3.94096	24.4397	0.000595637	THRB	0.000762605
219948_x_at	8.83467	0.103964	7.60445	0.300591	-1.23021	0.318062	-3.86784	28.0621	0.000596532	UGT2A3	0.000763476
220786_s_at	5.93886	0.506929	3.6203	0.195324	-2.31856	0.543257	-4.26789	15.6477	0.000616739	SLC38A4	0.000784378
225692_at	9.68879	0.0381232	9.3617	0.0773663	-0.327087	0.0862492	-3.79235	31.9186	0.000627079	CAMTA1	0.000795628
206732_at	3.6637	0.0599837	3.37926	0.0394972	-0.284436	0.0718197	-3.96041	22.4589	0.000643502	SLITRK3	0.000812773
244521_at	2.99884	0.0403881	3.22964	0.0462385	0.230804	0.0613937	3.7594	33.7876	0.000645882	TSHZ2	0.000815296
223519_at	4.83335	0.226064	6.32485	0.32766	1.49151	0.398077	3.74678	34.9357	0.000646284	ZAK	0.000815742
205201_at	6.45282	0.098676	6.93031	0.0728214	0.477489	0.122637	3.89351	24.7934	0.000658524	GLI3	0.000829027
206051_at	4.91916	0.0504799	5.44456	0.128328	0.525405	0.137899	3.81006	29.3229	0.0006595	ELAVL4	0.000829965
233903_s_at	2.70731	0.0365674	3.21735	0.127209	0.510047	0.13236	3.85347	26.6099	0.000663757	ARHGEF26	0.00083428
202234_s_at	8.10575	0.234577	6.89424	0.216319	-1.2115	0.319093	-3.79671	29.8318	0.000669889	SLC16A1	0.000840556
1554126_at	6.78079	0.0715718	7.18232	0.0800487	0.401532	0.107379	3.73939	33.4722	0.000689986	MSRB3	0.000861901
236361_at	3.98312	0.0566262	4.28033	0.0551221	0.297205	0.0790252	3.76089	30.996	0.000706757	GALNTL2	0.000879434
205127_at	5.63131	0.0764145	6.45407	0.203689	0.822762	0.217551	3.78193	28.8349	0.000725699	PTGS1	0.000898518
210251_s_at	5.02402	0.0955028	5.48679	0.0739871	0.462775	0.120809	3.83063	25.8657	0.00073095	RUFY3	0.000904385
234098_at	3.63514	0.0585932	3.92953	0.0513038	0.294398	0.0778797	3.78016	28.6632	0.000734325	SOBP	0.000907902
220622_at	8.65285	0.110266	7.82042	0.195085	-0.832429	0.224091	-3.7147	33.4916	0.00073884	LRRC31	0.000911963
1560227_at	3.69769	0.0442703	3.47583	0.0387151	-0.221863	0.0588109	-3.77248	28.6351	0.000750424	GDPD1	0.000923651
216005_at	3.87964	0.0457111	5.54969	0.429039	1.67005	0.431468	3.87062	23.5193	0.000751194	TNC	0.000924332
216235_s_at	4.21265	0.0485631	4.53833	0.0735783	0.325681	0.0881598	3.69421	34.7603	0.000753649	EDNRA	0.000926884
207175_at	3.15407	0.0567557	4.75846	0.411654	1.60439	0.415549	3.8609	23.8662	0.000754108	ADIPOQ	0.000927162
1556629_a_at	2.73994	0.0389359	2.94169	0.0375229	0.201751	0.0540738	3.73103	30.7859	0.00077264	SNAP25	0.000946618
220187_at	3.02431	0.0460417	3.41548	0.0946759	0.391167	0.105278	3.71558	31.7605	0.000779254	STEAP4	0.000953351
234342_at	4.5178	0.0414227	4.30464	0.0395023	-0.213158	0.0572388	-3.72402	30.5628	0.000793853	FAM20C	0.000968222
240289_at	4.47563	0.064154	4.85843	0.0823652	0.3828	0.104402	3.6666	34.8135	0.000813345	PDLIM3	0.000987965
224476_s_at	7.14132	0.234925	6.1033	0.0889139	-1.03802	0.251188	-4.13244	15.518	0.000829226	MESP1	0.00100289
203485_at	4.90435	0.134434	5.78752	0.200531	0.883167	0.241423	3.65817	34.8338	0.000832388	RTN1	0.00100548
241926_s_at	2.87273	0.0434049	3.16	0.0656248	0.287271	0.0786804	3.65111	34.7709	0.000850531	ERG	0.00102256
220842_at	3.88762	0.0445536	4.12436	0.0466	0.236737	0.0644716	3.67197	32.3914	0.000860819	AHI1	0.00103311
229657_at	7.64206	0.26329	6.46258	0.142028	-1.17949	0.299155	-3.94273	19.1537	0.000861964	THRB	0.00103427
224436_s_at	9.19609	0.0732709	8.76189	0.0938967	-0.434206	0.119102	-3.64568	34.8041	0.000862814	NIPSNAP3A	0.00103511
202806_at	5.37348	0.0758552	5.86687	0.112123	0.493384	0.135372	3.64466	34.871	0.000863696	DBN1	0.00103583
211401_s_at	6.29523	0.147711	5.61782	0.0979217	-0.677405	0.177221	-3.82237	22.5887	0.000895608	FGFR2	0.0010686
235834_at	4.81916	0.0515949	5.25786	0.108054	0.438701	0.11974	3.66379	31.541	0.000904633	CALD1	0.00107765
222433_at	7.63995	0.094018	8.13175	0.0964285	0.491803	0.134677	3.65173	32.0319	0.000920408	ENAH	0.0010936
1556997_a_at	2.74868	0.0287887	2.93464	0.0425903	0.185958	0.0514074	3.61734	34.8676	0.00093256	LEPR	0.00110558
1556886_a_at	3.05643	0.0218688	3.19829	0.0325755	0.141863	0.0392353	3.61569	34.8398	0.000937562	LAYN	0.00111043
207640_x_at	4.55185	0.0313707	4.37892	0.0362963	-0.172934	0.0479744	-3.60472	33.9191	0.000991149	NTN3	0.00116274
207954_at	5.63032	0.105737	5.17406	0.043347	-0.456258	0.114277	-3.99257	16.1346	0.0010328	GATA2	0.00120357
206167_s_at	4.92429	0.145991	5.66758	0.144741	0.743288	0.20558	3.61556	31.3709	0.00103733	ARHGAP6	0.00120802
208790_s_at	4.66112	0.093886	5.47777	0.205376	0.816647	0.225818	3.61639	31.0209	0.00104661	PTRF	0.00121711
1555345_at	4.93038	0.377357	3.31477	0.0975018	-1.61561	0.38975	-4.14524	13.6241	0.00104664	SLC38A4	0.00121711
1554784_at	3.07753	0.0305035	2.91041	0.0352736	-0.167116	0.0466336	-3.58361	33.9125	0.0010511	CNTN1	0.00122156
221916_at	4.18897	0.0774615	4.66482	0.108565	0.475856	0.133366	3.56804	34.9953	0.00106681	NEFL	0.00123686
218501_at	7.04174	0.122706	7.60837	0.091849	0.566635	0.153275	3.69686	25.1026	0.00106916	ARHGEF3	0.00123891
1556185_a_at	2.96639	0.0380179	3.19786	0.0526568	0.231471	0.0649469	3.564	35	0.00107875	STEAP4	0.00124807
1555234_a_at	5.31041	0.0551285	5.66788	0.0841129	0.357473	0.100569	3.5545	34.7233	0.0011155	RHOJ	0.00128405
230214_at	5.0675	0.144085	5.9917	0.216792	0.924198	0.260306	3.55043	34.7946	0.00112616	MRVI1	0.00129378
218541_s_at	7.43205	0.515361	9.65843	0.261289	2.22638	0.577814	3.85311	18.3302	0.00113251	C8orf4	0.00129985
211738_x_at	5.2708	0.0863377	4.8967	0.0463223	-0.374102	0.0979794	-3.81817	19.0782	0.00115353	CELA3A	0.00132024
226824_at	5.66938	0.0711601	6.53242	0.226826	0.863041	0.237726	3.6304	27.2443	0.00115491	CPXM2	0.00132156
211067_s_at	5.50228	0.0817553	5.87454	0.0597762	0.372257	0.101277	3.67561	24.5928	0.00115626	GAS7	0.00132283
202834_at	5.3218	0.116306	5.87754	0.100664	0.555735	0.153819	3.61291	28.398	0.0011565	AGT	0.001323
235494_at	3.81914	0.0164803	4.5905	0.208012	0.771353	0.208664	3.69662	23.2879	0.00117274	LSAMP	0.00133899
211564_s_at	4.53738	0.0734444	5.49619	0.254204	0.958806	0.264601	3.62359	26.6442	0.0012045	PDLIM4	0.00136856
1565242_at	3.61516	0.0821168	3.26777	0.0359403	-0.347385	0.0896374	-3.87545	16.7176	0.00124819	TNXB	0.00141049
225516_at	5.71458	0.125726	6.30608	0.106472	0.591501	0.164752	3.59025	27.8977	0.00125043	SLC7A2	0.00141255
209752_at	5.57081	0.279942	8.01998	0.630419	2.44917	0.68978	3.55065	30.6786	0.00126319	REG1A	0.00142545
218786_at	5.80892	0.0847166	6.52613	0.183723	0.717217	0.202314	3.54507	31.1236	0.00126492	NT5DC3	0.00142731
204595_s_at	5.00386	0.0741609	5.75165	0.195889	0.747793	0.209457	3.57015	28.9266	0.0012703	STC1	0.00143234
242605_at	3.10923	0.0593891	3.37425	0.0416513	0.265021	0.0725389	3.65351	23.7145	0.00127632	DCN	0.00143798
222121_at	3.0553	0.0323322	3.42286	0.0974835	0.367559	0.102705	3.57876	27.6961	0.00129826	ARHGEF26	0.0014598
213183_s_at	3.50514	0.039608	4.05593	0.147723	0.550794	0.152941	3.60135	26.1666	0.00130091	CDKN1C	0.0014624
222670_s_at	6.96624	0.0868778	7.3913	0.0830153	0.425057	0.120164	3.53732	30.6054	0.00131213	MAFB	0.00147287
217133_x_at	4.36146	0.128764	3.82317	0.0512139	-0.538285	0.138575	-3.88442	15.8895	0.00133156	CYP2B6	0.00149007
212415_at	6.1008	0.125014	6.72017	0.123738	0.619372	0.175897	3.52123	31.3376	0.00134025	2006-09-01	0.00149842
38487_at	7.22461	0.0785537	7.64397	0.0907016	0.419357	0.119989	3.49495	33.8942	0.00134297	STAB1	0.00150116
205578_at	3.44519	0.0392274	4.1459	0.190402	0.700711	0.1944	3.60447	24.9079	0.00136303	ROR2	0.0015199
235578_at	3.24522	0.0441624	3.05479	0.0266764	-0.190435	0.0515941	-3.69103	20.9028	0.00136497	ABCC9	0.00152117
207529_at	5.25198	0.439398	8.13542	0.701394	2.88343	0.827662	3.48383	34.4311	0.00136638	DEFA5	0.00152254
212566_at	7.97869	0.0483168	8.40414	0.110691	0.425453	0.120777	3.52264	30.4788	0.00137005	MAP4	0.00152612
204621_s_at	5.23157	0.432934	7.12286	0.285536	1.89129	0.518616	3.6468	22.4901	0.00138355	NR4A2	0.0015393
1564642_at	3.24599	0.0480221	3.45855	0.0338633	0.212558	0.0587609	3.61733	23.8273	0.00138849	RUNX1T1	0.00154404
204916_at	6.28268	0.0712189	7.1831	0.242661	0.900417	0.252896	3.56042	26.7525	0.00141141	RAMP1	0.00156534
225259_at	6.09108	0.109627	5.63502	0.047481	-0.456059	0.119468	-3.81743	16.6193	0.00142748	RAB6B	0.00158007
1556499_s_at	9.75598	0.132169	10.5197	0.176951	0.763682	0.220863	3.45773	34.9639	0.00144985	COL1A1	0.00159985
1555420_a_at	4.46616	0.0750141	5.09581	0.164223	0.629651	0.180544	3.48751	31.0115	0.00148129	KLF7	0.00162927
222880_at	3.37766	0.0488991	3.91398	0.144302	0.53632	0.152362	3.52003	27.8808	0.00150269	AKT3	0.00164918
229346_at	4.86908	0.0694229	5.19487	0.0620448	0.325783	0.093108	3.49899	29.1295	0.0015221	NES	0.00166727
227391_x_at	10.2978	0.0567962	9.9539	0.0824981	-0.343914	0.100159	-3.4337	34.9297	0.00155025	LRRFIP1	0.00169331
214768_x_at	9.3339	0.287392	10.5248	0.13803	1.19088	0.31882	3.73528	17.6837	0.00155423	IGKC	0.00169678
209651_at	6.83679	0.159254	7.90937	0.268188	1.07259	0.311908	3.43879	33.9817	0.00156293	TGFB1I1	0.00170471
243544_at	3.01106	0.0403451	2.84225	0.0217721	-0.168811	0.0458449	-3.68222	19.1592	0.00156477	ADH1B	0.00170594
202508_s_at	3.50757	0.0718086	4.18475	0.180634	0.677179	0.194384	3.48372	29.435	0.0015692	SNAP25	0.00170984
223447_at	8.69608	0.228129	10.25	0.390509	1.5539	0.452261	3.43584	33.8263	0.00158145	REG4	0.00172076
242137_at	3.11395	0.0213762	3.47639	0.100059	0.362445	0.102317	3.54236	25.0473	0.00158412	RBMS3	0.0017228
1569464_at	4.09437	0.056469	3.85778	0.0312927	-0.236593	0.0645599	-3.6647	19.5404	0.00158652	PPFIBP1	0.00172518
235979_at	3.8519	0.0340236	4.31179	0.126105	0.459885	0.130614	3.52095	26.2043	0.00159541	C7	0.0017332
230069_at	6.47869	0.136747	5.89433	0.0883507	-0.584353	0.162805	-3.58928	22.1002	0.00162437	SFXN1	0.00176095
230098_at	6.42238	0.0612196	6.77543	0.0834048	0.353052	0.103461	3.41241	34.9918	0.00164132	PHF20L1	0.00177627
222079_at	3.82266	0.0431262	3.63995	0.026828	-0.182713	0.0507898	-3.59743	21.4117	0.00165434	ERG	0.00178745
1561785_at	5.36554	0.0479308	5.81414	0.120422	0.448594	0.12961	3.4611	29.4481	0.00166487	MUC4	0.00179696
202728_s_at	6.34733	0.093395	6.7659	0.075136	0.418564	0.119867	3.49191	26.7201	0.00168502	LTBP1	0.00181491
222921_s_at	3.25477	0.0566069	3.51213	0.0477484	0.257361	0.0740558	3.47524	27.8066	0.00169231	HEY2	0.00182151
243445_at	3.81595	0.0723556	3.51802	0.0371656	-0.297923	0.0813426	-3.66257	18.4957	0.00171623	BNC2	0.00184202
205330_at	3.81533	0.101103	4.3385	0.116095	0.523163	0.153948	3.39832	33.8257	0.00175154	MN1	0.00187366
225942_at	4.33749	0.0615775	4.06999	0.0451041	-0.267503	0.0763294	-3.50459	24.6315	0.00177246	NLN	0.001892
207214_at	8.5809	0.362139	10.3426	0.368269	1.76175	0.516495	3.41096	31.8701	0.00177603	SPINK4	0.00189533
209156_s_at	7.28668	0.100237	8.29351	0.274405	1.00683	0.29214	3.44639	28.5725	0.00177839	COL6A2	0.00189713
1570360_s_at	4.20826	0.150834	4.95838	0.161094	0.750127	0.220686	3.39907	32.7543	0.00179324	DDX3Y	0.00191035
216573_at	5.11644	0.105791	5.70569	0.138791	0.589252	0.174513	3.37655	34.906	0.00181408	IGLV1-44	0.00192881
205876_at	3.35573	0.0708084	3.67883	0.0618354	0.3231	0.0940077	3.43695	28.6027	0.00182093	LIFR	0.00193492
218678_at	6.3078	0.0929122	6.7903	0.108419	0.482497	0.142785	3.3792	34.0197	0.00183671	NES	0.00194777
1569630_a_at	2.52487	0.0433387	2.70236	0.0230339	0.177488	0.0490795	3.61634	18.9481	0.00184532	RUFY2	0.0019552
219017_at	9.90497	0.390405	8.24586	0.265063	-1.6591	0.471884	-3.51591	23.0568	0.00184969	ETNK1	0.00195933
204584_at	4.46991	0.0584844	5.12134	0.180045	0.65143	0.189306	3.44116	27.5225	0.00186593	L1CAM	0.00197274
230163_at	3.88662	0.0675796	4.21417	0.0690903	0.327551	0.0966461	3.38917	31.9714	0.00187779	GFRA1	0.00198282
205249_at	5.08623	0.229192	6.1053	0.187289	1.01907	0.295983	3.44299	27.0777	0.00188566	EGR2	0.00198953
211879_x_at	4.90734	0.0673546	4.62484	0.043836	-0.282496	0.0803632	-3.51524	22.2371	0.00192817	PCDHGA3	0.00202822
237860_at	2.92314	0.0447948	3.13533	0.0438419	0.212192	0.0626792	3.38536	31.1081	0.00193978	RBMS3	0.00203779
1570515_a_at	2.83363	0.0296376	3.23526	0.112836	0.40163	0.116664	3.44263	26.0454	0.00195847	FILIP1	0.0020535
231721_at	3.81081	0.0664458	4.46713	0.181088	0.656324	0.192893	3.40253	28.6159	0.00199058	JAM3	0.00208294
225459_at	4.77935	0.0746731	5.32911	0.145503	0.549758	0.163546	3.36149	32.4028	0.00200072	AMOTL1	0.00209213
206207_at	6.04273	0.43428	7.85434	0.283174	1.81161	0.518446	3.49431	22.2728	0.00202433	CLC	0.00211229
218000_s_at	5.44761	0.101042	6.01107	0.13553	0.563456	0.16905	3.33307	34.9678	0.00203971	PHLDA1	0.0021256
1558116_x_at	3.06887	0.0348646	3.22294	0.0292777	0.154075	0.0455272	3.38423	27.704	0.00214721	RECK	0.0022185
205001_s_at	4.23144	0.183025	5.20732	0.230475	0.975882	0.294308	3.31586	34.7034	0.00214897	DDX3Y	0.00221965
205529_s_at	4.2794	0.104329	4.94749	0.172144	0.668083	0.201291	3.31899	34.1646	0.00215505	RUNX1T1	0.00222503
1555231_a_at	6.40943	0.334209	5.10859	0.105798	-1.30084	0.350556	-3.7108	14.4499	0.00221562	C21orf88	0.00227785
223316_at	6.5554	0.0611591	6.93677	0.0978109	0.381369	0.115358	3.30597	34.417	0.00222034	CCDC3	0.00228188
216888_at	5.20159	0.0947277	5.57832	0.047224	0.376732	0.105846	3.55924	18.1218	0.00222227	LDB3	0.00228345
1559582_at	5.08595	0.0668438	5.5561	0.12502	0.470152	0.141768	3.31635	32.8795	0.00223242	RHOQ	0.00229111
235051_at	5.22913	0.135841	5.81387	0.106422	0.584736	0.172564	3.38851	26.1175	0.00223967	CCDC50	0.00229745
209663_s_at	4.72462	0.0923335	5.48562	0.20885	0.760993	0.22835	3.33257	30.6271	0.00225814	ITGA7	0.00231264
221246_x_at	6.84137	0.0846805	7.31865	0.117716	0.477281	0.14501	3.29137	34.9995	0.00228252	TNS1	0.00233342
227197_at	5.10377	0.0992106	5.93772	0.230029	0.833951	0.250511	3.32899	30.3404	0.00229649	ARHGEF26	0.00234473
225728_at	7.42502	0.12609	8.22185	0.206489	0.796826	0.241943	3.29345	34.2287	0.00230557	SORBS2	0.00235244
206282_at	4.59837	0.251788	3.57089	0.158537	-1.02748	0.297542	-3.45321	21.6274	0.00230607	NEUROD1	0.00235267
212654_at	4.98836	0.0452493	5.30848	0.0857816	0.320116	0.0969844	3.30069	32.7241	0.00233586	TPM2	0.0023788
204684_at	5.24088	0.0449973	6.10674	0.250944	0.865853	0.254946	3.39622	24.4544	0.00233691	NPTX1	0.00237955
235066_at	4.34099	0.0689328	4.71474	0.0909046	0.373749	0.114085	3.27606	34.9234	0.00238258	MAP4	0.00241885
1554140_at	4.99979	0.162257	4.08729	0.227218	-0.9125	0.279205	-3.26821	34.9959	0.00243013	WDR78	0.00245819
1558199_at	3.64308	0.0547541	3.87044	0.0389679	0.227364	0.067205	3.38314	24.0196	0.00245538	FN1	0.00247976
214587_at	2.73461	0.041923	2.92395	0.0394689	0.189335	0.0575789	3.28828	30.286	0.00255807	COL8A1	0.00256661
235504_at	5.10592	0.189487	5.83928	0.0841618	0.733363	0.207337	3.53706	16.8593	0.00255942	GREM2	0.00256748
211573_x_at	4.67897	0.0650721	4.98065	0.0652916	0.301678	0.0921812	3.27267	31.6094	0.00258079	TGM2	0.00258512
231720_s_at	4.2231	0.0828305	4.67563	0.112207	0.452533	0.139468	3.24472	34.9849	0.0025895	JAM3	0.00259217
206201_s_at	2.90065	0.0724152	3.4127	0.139261	0.512047	0.156963	3.26221	32.5574	0.00259701	MEOX2	0.002598
232267_at	3.89018	0.0754305	4.35169	0.120988	0.461517	0.142576	3.23699	34.3949	0.002674	GPR133	0.00266189
203835_at	6.30326	0.0553664	6.60945	0.0769524	0.306198	0.0948004	3.22993	34.9995	0.00269383	LRRC32	0.00267776
204963_at	5.57472	0.177732	6.32096	0.138449	0.746238	0.225293	3.3123	25.989	0.00272447	SSPN	0.00270281
1570026_at	4.58413	0.0653392	4.32697	0.0382355	-0.257167	0.0757044	-3.39698	20.3789	0.00280449	CPXM2	0.0027693
226930_at	4.55768	0.165875	5.54375	0.257757	0.986074	0.306518	3.21702	34.6159	0.00280887	FNDC1	0.00277289
229225_at	3.9641	0.0663489	4.40161	0.118619	0.437504	0.135914	3.21896	33.3805	0.00286258	NRP2	0.002818
220841_s_at	5.75945	0.0616336	6.06755	0.073544	0.308102	0.0959553	3.21089	34.261	0.00287455	AHI1	0.00282834
237169_at	3.20011	0.0514281	4.16651	0.287287	0.966392	0.291854	3.31122	24.4496	0.00288207	TNC	0.00283455
219543_at	10.224	0.143204	9.42019	0.206213	-0.803766	0.251061	-3.20148	34.9525	0.00290982	PBLD	0.00285725
213075_at	6.17186	0.120784	6.92666	0.20207	0.754794	0.235417	3.2062	34.0421	0.00292299	OLFML2A	0.00286869
224453_s_at	7.01689	0.517954	5.05869	0.23182	-1.9582	0.567465	-3.45079	16.9346	0.00306716	ETNK1	0.0029861
237292_at	3.88496	0.0687105	4.28875	0.106971	0.403792	0.127138	3.17602	34.604	0.00313419	DPYSL3	0.00303972
228563_at	3.74068	0.060063	4.02318	0.065487	0.282503	0.0888601	3.17919	33.0906	0.00319832	GJC1	0.00309119
202086_at	7.40739	0.185007	8.1863	0.155642	0.778905	0.241769	3.2217	27.7458	0.00324544	MX1	0.00312804
204035_at	5.54115	0.306305	6.68988	0.137029	1.14873	0.335559	3.42333	16.93	0.00325581	SCG2	0.00313732
219534_x_at	5.06706	0.0576212	5.4141	0.0935025	0.347031	0.109831	3.15967	34.3039	0.00329117	CDKN1C	0.0031662
205000_at	4.26187	0.576415	6.87431	0.588363	2.61243	0.823666	3.17172	31.9413	0.00333828	DDX3Y	0.00320392
237818_at	3.87159	0.0660048	3.62333	0.0318937	-0.248262	0.0733065	-3.38663	17.7529	0.00333885	LARP6	0.00320415
1553237_x_at	4.35544	0.0590706	4.12851	0.0345619	-0.226932	0.0684387	-3.31584	20.3765	0.00338503	PCDHAC1	0.00324057
219743_at	3.40674	0.0545541	3.63499	0.0460576	0.228244	0.0713965	3.19686	27.827	0.00344814	HEY2	0.00328899
221152_at	3.02745	0.0397336	2.86972	0.0283094	-0.157726	0.0487871	-3.23295	24.0428	0.00354051	COL8A1	0.00336503
215384_s_at	4.47784	0.156133	5.04582	0.0438485	0.567976	0.162173	3.50228	13.9224	0.0035459	MAP1A	0.00336941
226022_at	7.52567	0.112115	7.9843	0.0896901	0.458624	0.143576	3.19429	26.5919	0.00359128	SASH1	0.00340626
219440_at	5.32306	0.102711	5.81004	0.117164	0.486987	0.155811	3.12551	33.741	0.00363858	RAI2	0.00344441
228716_at	7.02135	0.263383	5.98932	0.180364	-1.03203	0.319221	-3.23297	23.2285	0.00364568	THRB	0.00344979
237252_at	4.04631	0.0493005	4.31422	0.0705218	0.267908	0.0860457	3.11356	34.967	0.00367559	THBD	0.00347424
228602_at	4.4335	0.0667023	4.74656	0.0748272	0.313057	0.100241	3.12304	33.5148	0.00367732	SGCD	0.00347515
208234_x_at	6.93728	0.0878915	6.58338	0.0675868	-0.353907	0.110873	-3.192	25.6994	0.00370825	FGFR2	0.00349967
213438_at	4.42466	0.116127	4.96595	0.128992	0.541287	0.173564	3.11866	33.3732	0.0037294	NFASC	0.00351593
218864_at	5.17898	0.079048	5.73907	0.161063	0.560087	0.179415	3.12173	31.8705	0.00380715	TNS1	0.00357656
1554133_at	2.51997	0.0265123	2.41531	0.0191819	-0.104666	0.0327238	-3.19846	24.3676	0.00380761	RUFY2	0.0035768
206432_at	4.74911	0.0980501	5.4516	0.203673	0.702487	0.226045	3.10773	31.639	0.00396577	HAS2	0.0037019
206755_at	6.34935	0.366597	5.01581	0.166093	-1.33354	0.402468	-3.31342	17.0571	0.00409437	CYP2B6	0.00380133
219737_s_at	3.85311	0.0683052	4.22938	0.101964	0.376269	0.122728	3.06587	34.8306	0.00417713	PCDH9	0.00386489
227997_at	4.48831	0.140416	5.22371	0.194825	0.735401	0.240153	3.06222	34.9998	0.00420588	IL17RD	0.00388622
232517_s_at	6.29719	0.0470787	6.08811	0.0489625	-0.209082	0.0679244	-3.07816	32.2891	0.00422759	PRIC285	0.00390311
207999_s_at	4.72515	0.0975218	5.07537	0.0413539	0.350221	0.105928	3.30623	16.4265	0.00433256	ADARB1	0.00398598
1555997_s_at	3.8461	0.0439243	4.23636	0.118145	0.390265	0.126046	3.09621	28.7451	0.00434456	IGFBP5	0.00399508
209243_s_at	3.00859	0.0359229	3.24032	0.0667483	0.231734	0.075801	3.05714	32.9542	0.00441047	PEG3	0.00404648
1554012_at	2.91632	0.0909641	3.33958	0.104774	0.423256	0.138752	3.05046	33.8639	0.00441831	RSPO2	0.00405262
1555960_at	5.45816	0.143087	6.04735	0.127436	0.589184	0.191609	3.07494	29.0508	0.00455222	HINT1	0.0041513
226244_at	5.8866	0.0679309	6.17616	0.0659048	0.289566	0.094647	3.05943	30.9261	0.00455308	CLEC14A	0.00415187
202311_s_at	3.61601	0.0721711	4.27135	0.200336	0.655343	0.212939	3.07761	28.4392	0.00458469	COL1A1	0.00417667
238482_at	3.87412	0.0795713	4.23537	0.0884023	0.36125	0.118939	3.03726	33.3757	0.00460992	KLF7	0.00419517
205128_x_at	6.50434	0.113939	7.06706	0.14696	0.56272	0.185955	3.0261	34.8359	0.00463494	PTGS1	0.00421501
205366_s_at	6.89505	0.174111	6.26427	0.090998	-0.630782	0.196457	-3.21079	18.7223	0.00466616	HOXB6	0.00423955
227892_at	4.89443	0.173023	5.66774	0.18755	0.773309	0.25517	3.03056	32.9979	0.00472066	PRKAA2	0.00428268
1564339_a_at	5.20394	0.0934404	5.56216	0.0680807	0.358224	0.115612	3.09851	24.5175	0.00482813	CHRM3	0.00436716
204972_at	5.34771	0.124901	5.9685	0.16437	0.620791	0.206441	3.00711	34.9166	0.00486413	OAS2	0.00439365
216096_s_at	3.29493	0.0481098	3.55585	0.0722432	0.26092	0.0867965	3.00611	34.8039	0.00488518	NRXN1	0.004409
202479_s_at	5.10553	0.0919677	5.54263	0.112851	0.437095	0.145579	3.00245	34.5156	0.00495369	TRIB2	0.00446154
211559_s_at	8.08957	0.143182	7.47415	0.145097	-0.615426	0.203848	-3.01904	31.8029	0.00496545	CCNG2	0.00447001
206009_at	4.75609	0.0679543	5.00978	0.0450401	0.253688	0.0815255	3.11177	22.5851	0.00497892	ITGA9	0.00448048
1569351_at	3.93867	0.0915688	3.61562	0.0404066	-0.32305	0.100088	-3.22767	16.796	0.00500522	SOBP	0.00450058
1557535_at	3.12952	0.0653989	3.39241	0.0564318	0.262886	0.0863804	3.04336	28.3285	0.00500723	PALLD	0.00450167
215813_s_at	6.051	0.194701	6.88842	0.198161	0.837419	0.277806	3.0144	31.8859	0.00501723	PTGS1	0.00450947
208965_s_at	6.57967	0.17565	7.34777	0.185165	0.768096	0.255223	3.0095	32.5302	0.00502359	IFI16	0.00451472
205365_at	4.6498	0.0559343	4.42404	0.0489371	-0.225755	0.0743202	-3.0376	28.6452	0.00504425	HOXB6	0.0045297
1559077_at	2.89009	0.0463888	2.72658	0.0205509	-0.163513	0.0507372	-3.22274	16.8342	0.00504671	ABI3BP	0.00453166
217711_at	4.67006	0.0483229	4.87425	0.0474541	0.204193	0.0677273	3.01492	31.1771	0.0050755	TEK	0.00455272
239818_x_at	5.63743	0.438997	4.10236	0.1761	-1.53507	0.473001	-3.24538	15.9571	0.00508448	TRIB1	0.0045603
226522_at	5.82953	0.0978019	6.23484	0.0919691	0.405305	0.134252	3.01899	30.2606	0.0051119	PODN	0.00458296
213337_s_at	5.10962	0.106058	4.73583	0.0492517	-0.373791	0.116936	-3.19654	17.3136	0.00519254	SOCS1	0.00464109
202770_s_at	8.44888	0.105963	7.93003	0.138238	-0.518851	0.174177	-2.97887	34.8851	0.00523701	CCNG2	0.00467422
236144_at	5.37755	0.0813686	6.09869	0.224288	0.721137	0.238592	3.02247	28.5062	0.00525421	CPXM2	0.00468736
210804_x_at	4.81722	0.0746056	5.10481	0.057839	0.287585	0.0943999	3.04646	25.8817	0.00527241	SLC8A1	0.00470187
203325_s_at	6.20119	0.0998799	6.65599	0.115724	0.454798	0.152866	2.97514	33.9359	0.00536378	COL5A1	0.00477037
1570359_at	2.89145	0.0366623	2.75282	0.0268287	-0.138637	0.0454302	-3.05165	24.6109	0.00539044	DDX3Y	0.00479033
222262_s_at	8.63708	0.46147	6.95986	0.284587	-1.67722	0.542166	-3.09355	21.259	0.00545034	ETNK1	0.00483575
209047_at	7.63248	0.114404	8.17236	0.142638	0.539876	0.182849	2.95258	34.6367	0.0056257	AQP1	0.00496484
200672_x_at	8.63844	0.0753652	7.93771	0.221784	-0.700726	0.234239	-2.9915	27.9053	0.00574857	SPTBN1	0.00505402
221068_at	6.97289	0.0771215	6.68994	0.052548	-0.282949	0.0933221	-3.03196	23.1279	0.00590413	KANK2	0.00516892
216620_s_at	6.18857	0.0968302	6.56178	0.0794848	0.373208	0.125275	2.9791	27.1813	0.00602261	ARHGEF10	0.00525472
219727_at	5.46663	0.477255	7.43921	0.471296	1.97258	0.67074	2.9409	31.2908	0.006109	DUOX2	0.00531822
1555444_a_at	2.63662	0.0432749	2.7897	0.0253462	0.153078	0.0501513	3.05233	20.3932	0.00619178	PPP1R12B	0.00537902
1554543_at	3.79507	0.0720252	4.19607	0.117085	0.401004	0.137465	2.91714	34.2894	0.00619276	SPAG9	0.0053796
210015_s_at	3.80946	0.0519085	3.99997	0.0364406	0.190511	0.0634225	3.00384	23.7347	0.00619627	MAP2	0.00538209
224397_s_at	4.08204	0.0605618	4.32814	0.0578611	0.246096	0.0837594	2.93813	30.6024	0.00622579	TMTC1	0.00540251
1555395_at	4.03613	0.0508971	3.85636	0.0297469	-0.179778	0.0589524	-3.04954	20.3588	0.0062394	AKAP12	0.00541128
221805_at	3.09828	0.0789622	3.66528	0.176316	0.566994	0.19319	2.93491	30.7782	0.00625686	NEFL	0.00542394
214023_x_at	3.89459	0.0549172	4.41862	0.16876	0.524028	0.177471	2.95276	27.5372	0.00637387	TUBB2B	0.00550772
211428_at	3.00964	0.0509798	2.83523	0.0238373	-0.174412	0.0562775	-3.09914	17.3872	0.00638508	SERPINA1	0.00551545
208205_at	3.6886	0.0557475	3.48359	0.0404065	-0.205009	0.0688511	-2.97758	24.406	0.00647271	PCDHA9	0.00557785
208460_at	4.06727	0.0694898	4.41206	0.0971234	0.344797	0.119423	2.88719	34.9972	0.00662122	GJC1	0.00568742
242845_at	3.25764	0.0363607	3.48227	0.0684167	0.224625	0.0774786	2.89918	32.8106	0.00662407	RUNX1T1	0.00568958
236262_at	3.56147	0.0703916	3.9482	0.114044	0.386729	0.134019	2.88563	34.3166	0.00670916	MMRN2	0.00575339
229230_at	8.1516	0.599908	5.95121	0.439448	-2.20039	0.743642	-2.95893	24.6329	0.00672606	OSTalpha	0.00576672
204470_at	6.10029	0.276116	7.19494	0.255448	1.09465	0.376157	2.9101	29.9031	0.00676023	CXCL1	0.00579106
214370_at	3.12269	0.0271417	3.65794	0.178638	0.535243	0.180688	2.96225	24.0496	0.00677777	S100A8	0.00580259
244849_at	2.8752	0.0482534	3.04807	0.0327996	0.172875	0.0583456	2.96294	23.0801	0.0069538	SEMA3A	0.00592826
209264_s_at	5.67876	0.0903193	6.12596	0.127503	0.447197	0.156252	2.86203	34.9882	0.0070613	TSPAN4	0.00600609
1554436_a_at	7.95924	0.255175	9.43174	0.445735	1.4725	0.513609	2.86696	33.6241	0.00710238	REG4	0.00603138
213338_at	5.03849	0.114108	5.58693	0.154314	0.548436	0.19192	2.85762	34.9824	0.00714158	TMEM158	0.00605804
206115_at	5.11936	0.235008	6.16295	0.279298	1.0436	0.365015	2.85905	34.22	0.00718742	EGR3	0.00609177
216153_x_at	7.04975	0.140953	6.58179	0.0600864	-0.467956	0.153226	-3.05403	16.4737	0.00737914	RECK	0.006227
231881_at	3.48293	0.0600152	3.26339	0.0457412	-0.219542	0.0754591	-2.90941	25.501	0.00740933	CALD1	0.00624537
225693_s_at	9.8638	0.0792901	9.55175	0.0743997	-0.312055	0.10873	-2.87	30.2133	0.00742671	CAMTA1	0.00625754
229911_at	4.3696	0.042424	4.53157	0.0369787	0.161966	0.056278	2.87797	28.5599	0.00749921	TPM2	0.0063074
204720_s_at	3.96368	0.0948145	4.39249	0.118613	0.428807	0.151851	2.82386	34.6601	0.00781216	DNAJC6	0.006522
1553963_at	2.67682	0.0378862	2.5483	0.0213617	-0.128528	0.0434935	-2.9551	19.7987	0.00788518	RHOB	0.00657491
243140_at	3.78904	0.0609244	4.30724	0.17079	0.518202	0.181331	2.85777	28.3462	0.00790975	ACTA2	0.00659261
218559_s_at	7.79389	0.147746	8.30128	0.0897937	0.507392	0.172892	2.93473	21.0067	0.00791415	MAFB	0.00659519
209120_at	8.39126	0.0485819	8.06443	0.104471	-0.326829	0.115215	-2.8367	31.2244	0.00793533	NR2F2	0.00660928
209999_x_at	5.19486	0.0965052	4.86647	0.0559496	-0.328393	0.111551	-2.94388	20.2301	0.00796063	SOCS1	0.00662647
207754_at	3.77959	0.0433658	3.96652	0.0501659	0.18693	0.0663115	2.81897	33.9169	0.00798472	RASSF8	0.00664263
202434_s_at	3.90646	0.0617374	3.68764	0.0437405	-0.218819	0.075662	-2.89206	23.9254	0.00802334	CYP1B1	0.00667052
243502_at	2.97912	0.0552963	3.41491	0.142987	0.43579	0.153307	2.84259	29.1445	0.00809134	GJC1	0.00671755
208016_s_at	4.2193	0.11407	4.77302	0.160917	0.553725	0.197247	2.80726	34.989	0.00811333	AGTR1	0.00673286
205782_at	4.75808	0.122622	5.38587	0.187792	0.627791	0.224281	2.79913	34.7026	0.00831034	FGF7	0.00687125
1555103_s_at	2.69908	0.0436938	2.88208	0.0485448	0.182996	0.0653127	2.80185	33.3762	0.00839404	FGF7	0.00692731
223730_at	5.3518	0.1034	5.73871	0.0892483	0.386912	0.13659	2.83266	28.3352	0.00840936	GPC6	0.00693763
213426_s_at	4.56944	0.0800416	4.30252	0.0432555	-0.266924	0.0909819	-2.93381	19.1791	0.00846205	CAV2	0.00697603
231814_at	7.473	0.338303	6.14194	0.334731	-1.33106	0.475914	-2.79685	31.3303	0.00874325	MUC12	0.00716121
222725_s_at	3.09415	0.036283	3.45417	0.122177	0.360016	0.12745	2.82476	26.8357	0.0088166	PALMD	0.00721076
212939_at	4.20849	0.0641186	3.99981	0.0306208	-0.208682	0.0710551	-2.9369	17.6197	0.00895872	COL6A1	0.00730875
217997_at	5.24035	0.134795	6.17548	0.307628	0.935124	0.335864	2.78424	30.5231	0.00912727	PHLDA1	0.00742067
207255_at	3.30585	0.0684288	3.53094	0.0367508	0.225086	0.0776731	2.89786	19.0922	0.00919023	LEPR	0.00746545
232763_at	4.7944	0.106195	5.15397	0.0681575	0.359562	0.126186	2.84947	21.9768	0.00933	TLN1	0.00756024
226944_at	6.58445	0.0747777	6.84866	0.0573033	0.264203	0.0942092	2.80443	25.622	0.00948315	HTRA3	0.00766393
241280_at	4.16648	0.0788342	3.91845	0.0282099	-0.248029	0.0837295	-2.96227	15.1404	0.00961155	ALDOB	0.00774749
235996_at	3.48413	0.0457999	3.68258	0.0562712	0.198453	0.0725539	2.73524	34.5259	0.0097716	RASSF8	0.00785383
229976_at	3.93747	0.109067	4.65918	0.238441	0.721711	0.262202	2.75251	31.028	0.00979153	MORN5	0.00786726
236911_at	2.73643	0.0391691	2.89277	0.0417071	0.156342	0.0572163	2.73248	32.7032	0.0100569	RIMKLB	0.00804806
240349_at	3.42372	0.0520889	3.23567	0.0438294	-0.188051	0.0680754	-2.76238	27.75	0.0100643	PRKAA2	0.00805261
217820_s_at	6.30543	0.122214	6.89337	0.178256	0.58794	0.216128	2.72033	34.9173	0.010096	ENAH	0.00807498
212488_at	6.70989	0.133898	7.21109	0.124111	0.501199	0.182571	2.74523	29.9451	0.0101246	COL5A1	0.00809175
234799_at	4.06621	0.108528	4.41155	0.0504859	0.345342	0.119696	2.88515	17.332	0.0101337	ADARB1	0.00809711
212091_s_at	5.89657	0.0543845	6.59739	0.246764	0.700827	0.252686	2.77351	25.1747	0.0102937	COL6A1	0.00820765
205242_at	5.5183	0.623875	7.59091	0.39551	2.07261	0.73868	2.80583	21.7509	0.0103682	CXCL13	0.00825702
200632_s_at	10.8394	0.169488	10.2677	0.115708	-0.571685	0.205218	-2.78574	23.1668	0.0104658	NDRG1	0.00832463
237774_at	5.26191	0.0837767	4.96794	0.0661129	-0.293972	0.106721	-2.75457	26.2823	0.0105288	PENK	0.00836577
235978_at	3.71984	0.0355284	4.29845	0.205897	0.578609	0.20894	2.76926	24.3487	0.0105807	FABP4	0.00840186
202859_x_at	6.05587	0.747157	8.46806	0.413631	2.41219	0.854011	2.82455	19.5258	0.0106359	IL8	0.00843763
1552735_at	3.44518	0.0308877	3.65492	0.0706857	0.20974	0.0771396	2.71897	30.4913	0.0107048	PCDHGA4	0.00848182
1555961_a_at	11.8193	0.0288092	11.6221	0.0666647	-0.197186	0.0726233	-2.71518	30.3631	0.0108229	HINT1	0.00856546
233057_at	4.02402	0.0419645	4.33349	0.10598	0.309461	0.113986	2.71491	29.3928	0.0109834	HSPB8	0.00867476
213182_x_at	5.14266	0.0723973	5.50874	0.115632	0.366082	0.136427	2.68336	34.4268	0.011123	CDKN1C	0.00876717
203295_s_at	4.22772	0.0569439	4.8316	0.213663	0.603877	0.221121	2.73098	26.1307	0.0111618	ATP1A2	0.0087916
205341_at	6.48001	0.0447238	6.32735	0.0334417	-0.15266	0.0558441	-2.73368	25.0795	0.0113188	EHD2	0.00889268
227328_at	7.3123	0.0809089	7.02225	0.0702548	-0.290049	0.107154	-2.70684	28.4724	0.0113558	CAMTA1	0.00891622
232069_at	4.64294	0.111726	4.28568	0.0632137	-0.357257	0.128369	-2.78304	19.8512	0.0115321	KIF26A	0.00903404
205799_s_at	9.40312	0.34136	8.11055	0.34003	-1.29256	0.481816	-2.68269	31.4651	0.0115369	SLC3A1	0.00903641
1554965_at	3.14245	0.0515908	3.32643	0.0446627	0.183978	0.0682376	2.69613	28.4034	0.0116617	FILIP1L	0.00911896
233866_at	3.18366	0.0555504	3.41721	0.0682162	0.233554	0.0879733	2.65483	34.5218	0.011919	KLHL5	0.00929737
210358_x_at	5.17774	0.0557627	5.35579	0.0329472	0.178048	0.0647688	2.74898	20.5351	0.0121831	GATA2	0.0094674
235086_at	5.64312	0.200906	6.48609	0.247884	0.842967	0.319076	2.6419	34.5593	0.0122977	THBS1	0.00954879
203873_at	3.08602	0.0546217	2.9209	0.0203095	-0.165121	0.0582752	-2.83346	15.3939	0.0123347	SMARCA1	0.00957164
205535_s_at	3.25145	0.0399894	3.73182	0.173761	0.480367	0.178303	2.6941	25.3645	0.0123409	PCDH7	0.00957517
203894_at	4.42517	0.0521158	4.69111	0.0865184	0.265946	0.101002	2.63307	34.1113	0.0126243	TUBG2	0.00975241
202769_at	9.65929	0.103315	9.22528	0.128752	-0.434017	0.165079	-2.62914	34.6334	0.0126775	CCNG2	0.00978416
214702_at	2.94686	0.033123	3.36624	0.152919	0.419382	0.156465	2.68036	25.1029	0.0128028	FN1	0.00986435
238933_at	5.18725	0.0889087	5.53408	0.0979003	0.346828	0.132247	2.62258	33.2431	0.0130698	IRS1	0.0100292
220580_at	3.65866	0.0931598	3.94637	0.0482293	0.287709	0.104904	2.7426	18.5974	0.0131121	BICC1	0.010056
1560318_at	2.8524	0.0469267	2.6972	0.0347373	-0.155205	0.0583849	-2.65831	24.8598	0.0135315	ARHGAP29	0.0103153
209032_s_at	4.40111	0.0968834	4.71204	0.0639745	0.310932	0.1161	2.67815	22.513	0.0135736	CADM1	0.0103404
229244_at	4.22739	0.0750234	4.4589	0.0403619	0.231506	0.0851915	2.71747	19.1162	0.0136146	LSAMP	0.0103656
227202_at	2.65069	0.0313408	2.81143	0.0532652	0.160738	0.0618015	2.60087	33.8954	0.0136811	CNTN1	0.0104089
211203_s_at	4.46005	0.0840309	4.72753	0.0538492	0.267479	0.0998045	2.68003	21.9484	0.0136939	CNTN1	0.0104167
1565681_s_at	5.89319	0.0752299	6.32504	0.148091	0.431849	0.166104	2.59987	32.282	0.0139508	DIP2C	0.0105779
233720_at	3.56868	0.0748957	3.93374	0.119416	0.36506	0.140959	2.58982	34.4396	0.0139762	SORBS2	0.0105905
1566678_at	4.79898	0.0731831	5.02419	0.0400407	0.225204	0.0834208	2.69961	19.3549	0.0140498	MMP2	0.0106371
210842_at	3.23118	0.0547927	3.42004	0.0470062	0.18886	0.072193	2.61604	28.1952	0.0141343	NRP2	0.0106873
207453_s_at	4.29368	0.0708092	4.70841	0.143222	0.414729	0.15977	2.59578	31.9583	0.014139	DNAJB5	0.0106904
201739_at	10.3082	0.299916	11.2402	0.175164	0.931949	0.347321	2.68325	20.3476	0.0141569	SGK1	0.010701
1559921_at	5.81233	0.0930648	6.09443	0.0463474	0.282105	0.103967	2.71341	18.1094	0.0141874	PECAM1	0.0107208
219568_x_at	3.40185	0.0627606	3.19419	0.0493491	-0.207665	0.0798388	-2.60106	26.2004	0.0150837	SOX18	0.0112835
210968_s_at	11.4829	0.0415396	11.2769	0.068949	-0.206018	0.0804954	-2.55938	34.1128	0.0150887	RTN4	0.0112867
224537_at	3.11016	0.0722706	2.90026	0.0251254	-0.209901	0.0765135	-2.74332	14.962	0.0151145	PCDHGC5	0.0113039
229185_at	4.35997	0.0647527	4.15482	0.0437305	-0.20515	0.0781362	-2.62554	22.9515	0.0151339	LIFR	0.0113145
209914_s_at	4.90988	0.0917656	5.20702	0.0673587	0.297136	0.113834	2.61026	24.6772	0.0151546	NRXN1	0.011329
206407_s_at	7.10551	0.231379	7.89899	0.202042	0.793481	0.307176	2.58314	28.6009	0.0151807	CCL13	0.0113465
207295_at	4.35754	0.0611781	4.15516	0.0482565	-0.202377	0.0779195	-2.59726	26.2717	0.015199	SCNN1G	0.0113563
237285_at	4.43465	0.0580059	4.61404	0.0353122	0.179394	0.067909	2.64169	21.0352	0.0152408	SORBS2	0.011383
208213_s_at	4.35341	0.0577289	4.55109	0.0506188	0.197683	0.0767782	2.57473	28.6956	0.0154627	KCNAB1	0.0115178
201108_s_at	8.78929	0.143605	8.20859	0.177308	-0.580699	0.228168	-2.54505	34.5647	0.0155513	THBS1	0.0115749
203638_s_at	8.68041	0.154031	8.19528	0.10457	-0.485124	0.186173	-2.60577	23.0552	0.0157868	FGFR2	0.0117204
217996_at	6.35272	0.211335	7.29194	0.304278	0.939224	0.370469	2.53523	34.9528	0.015867	PHLDA1	0.0117677
228607_at	4.57471	0.109494	4.97867	0.11509	0.403961	0.158854	2.54297	32.479	0.0159476	OAS2	0.0118166
1555666_at	3.39403	0.048829	3.5458	0.0319432	0.151772	0.0583493	2.6011	22.3346	0.0161901	PTPRS	0.0119703
232606_at	2.59685	0.0327568	2.88059	0.105942	0.283744	0.11089	2.55878	27.1326	0.0163946	ANK2	0.0120952
204163_at	5.60122	0.1296	6.20506	0.2013	0.603842	0.239411	2.5222	34.6186	0.016419	EMILIN1	0.0121091
210989_at	3.35917	0.0616547	3.16336	0.0446148	-0.195811	0.0761037	-2.57295	24.371	0.0165829	LAMA4	0.0122088
203426_s_at	5.63429	0.0796362	5.8713	0.0426544	0.237011	0.09034	2.62354	19.0546	0.0166967	IGFBP5	0.0122772
214390_s_at	4.73332	0.0668818	4.93703	0.0410833	0.20371	0.0784921	2.59529	21.1902	0.0168156	BCAT1	0.0123518
224920_x_at	7.19944	0.191038	7.9149	0.211001	0.715454	0.284635	2.51358	33.289	0.0169645	MYADM	0.0124397
214629_x_at	11.6356	0.0241468	11.4948	0.0503949	-0.14078	0.0558813	-2.51927	31.5826	0.0170238	RTN4	0.0124763
201465_s_at	7.68929	0.356462	6.68396	0.110797	-1.00533	0.373285	-2.69319	14.3608	0.0171839	JUN	0.0125685
215918_s_at	5.28283	0.104561	5.6953	0.127707	0.412474	0.165052	2.49906	34.4768	0.0173723	SPTBN1	0.0126825
223074_s_at	5.82025	0.0684516	5.61105	0.0439513	-0.209198	0.081347	-2.57168	21.9844	0.0174074	AIF1L	0.0127049
1569342_at	3.40213	0.0577123	3.22679	0.0362393	-0.175342	0.0681469	-2.573	21.5784	0.0175072	GLI3	0.0127646
231961_at	4.32187	0.0629095	4.66933	0.123755	0.347462	0.138827	2.50284	32.2899	0.0175691	RBPMS	0.0128005
208893_s_at	8.27294	0.126274	8.75671	0.147129	0.48377	0.193887	2.49512	34.0023	0.017609	DUSP6	0.0128262
228547_at	4.57956	0.218297	5.26159	0.156226	0.682033	0.26844	2.54073	24.1365	0.0179032	NRXN1	0.0129966
209824_s_at	7.26472	0.175055	6.75677	0.0891561	-0.507949	0.196451	-2.58562	18.3873	0.0184449	ARNTL	0.0133248
233025_at	2.75021	0.036274	2.87287	0.0333548	0.122659	0.0492783	2.48912	29.7681	0.0186271	PDZD2	0.0134317
231741_at	4.90172	0.0687265	4.6824	0.0543105	-0.219311	0.0875955	-2.50368	26.3134	0.018815	S1PR3	0.013546
211772_x_at	4.89029	0.0559085	4.71626	0.040992	-0.174037	0.069326	-2.51041	24.6527	0.0189999	CHRNA3	0.0136524
238638_at	6.4355	0.327563	5.54419	0.0596365	-0.891309	0.332948	-2.67703	12.8014	0.0192187	SLC37A2	0.0137848
207346_at	5.33571	0.0495651	5.48784	0.0348499	0.152133	0.0605906	2.51084	23.767	0.0192606	STX2	0.0138102
216183_at	5.49956	0.0646313	5.30575	0.0413956	-0.193815	0.0767516	-2.52523	21.9386	0.0192969	TGM2	0.0138319
207837_at	4.19033	0.0547744	4.46066	0.0956515	0.270325	0.110225	2.4525	33.627	0.0195359	RBPMS	0.0139694
234762_x_at	7.97457	0.1597	8.46149	0.111218	0.486923	0.194611	2.50203	23.5699	0.0197078	NLN	0.0140687
239336_at	3.60808	0.0967131	3.33262	0.0472725	-0.275461	0.107648	-2.5589	17.8863	0.0197941	THBS1	0.0141173
228553_at	3.80998	0.0756626	3.59881	0.0309344	-0.211175	0.0817421	-2.58343	16.1122	0.0199225	ENAH	0.0141974
204895_x_at	7.3651	0.14954	8.06348	0.243984	0.69838	0.286165	2.44048	34.2596	0.0199889	MUC4	0.0142371
210095_s_at	8.77393	0.150601	9.23714	0.109472	0.463218	0.186185	2.48795	24.4675	0.0200376	IGFBP3	0.0142664
203254_s_at	6.02058	0.0966239	6.71299	0.263975	0.692405	0.281103	2.46317	28.5923	0.0200409	TLN1	0.0142677
219895_at	3.37251	0.132192	3.78551	0.101614	0.413	0.166733	2.47701	25.6909	0.020161	FAM70A	0.0143388
226342_at	6.92228	0.157043	7.37505	0.0885674	0.452768	0.180296	2.51125	19.8022	0.0208242	SPTBN1	0.0147342
232862_at	2.93699	0.0374309	3.09284	0.052439	0.155853	0.0644277	2.41904	34.9956	0.0208983	ABHD5	0.014778
211429_s_at	10.2596	0.0812867	10.7486	0.184046	0.489088	0.201197	2.43089	30.6155	0.0211196	SERPINA1	0.0148968
203362_s_at	8.1757	0.127884	7.62934	0.18678	-0.546361	0.226364	-2.41363	34.913	0.021178	MAD2L1	0.0149299
241436_at	4.6076	0.222096	5.61317	0.352995	1.00557	0.417052	2.41113	34.4629	0.0213763	SCNN1G	0.0150491
217626_at	4.74166	0.0735763	5.00852	0.0829782	0.266851	0.1109	2.40623	33.5885	0.0217727	AKR1C1	0.0152784
1565680_at	4.5791	0.0339072	4.46593	0.0322921	-0.113164	0.0468239	-2.41679	30.5342	0.0218324	DIP2C	0.0153114
230949_at	6.52821	0.237085	5.86004	0.122934	-0.668165	0.267062	-2.50191	18.6181	0.0218616	SLC23A3	0.0153282
226578_s_at	6.12712	0.0823359	5.89106	0.0473963	-0.236053	0.0950032	-2.48469	20.118	0.0218815	DUSP1	0.0153383
227584_at	6.01535	0.0550595	6.28328	0.0969017	0.267931	0.111452	2.40401	33.5466	0.0218924	NAV1	0.0153453
212915_at	6.8001	0.110638	7.24372	0.148582	0.44362	0.185249	2.39472	34.9703	0.0221258	PDZRN3	0.0154796
227788_at	5.89791	0.0739647	6.12208	0.054541	0.224164	0.0918994	2.43924	24.776	0.0222267	USP13	0.0155372
217110_s_at	7.50153	0.16237	8.27082	0.277027	0.769295	0.321104	2.39578	33.8583	0.0222595	MUC4	0.0155572
209710_at	5.9439	0.0720801	6.14477	0.0360561	0.200871	0.0805952	2.49235	18.1633	0.0225675	GATA2	0.0157266
216832_at	4.74084	0.0501017	4.58825	0.0381672	-0.152587	0.0629834	-2.42266	25.4903	0.0228305	RUNX1T1	0.0158846
213131_at	5.5171	0.148825	5.95858	0.1035	0.441479	0.181276	2.43539	23.5415	0.0228393	OLFM1	0.0158901
209291_at	7.12608	0.261337	7.86896	0.15095	0.742878	0.301799	2.4615	20.1715	0.0229635	ID4	0.0159647
1554828_at	3.1611	0.0349656	3.27946	0.0351345	0.118368	0.0495684	2.38797	31.638	0.0230877	PDGFRA	0.0160361
230311_s_at	5.96777	0.0871353	6.35262	0.136543	0.384854	0.161977	2.37598	34.5614	0.0231816	PRDM6	0.0160875
209596_at	6.97118	0.170102	7.47112	0.116313	0.499943	0.206067	2.42612	23.1988	0.023435	MXRA5	0.0162336
213006_at	3.98761	0.241605	4.74037	0.199948	0.752759	0.313611	2.4003	27.3683	0.0234417	CEBPD	0.0162362
202888_s_at	10.1115	0.329669	8.86381	0.411432	-1.2477	0.527217	-2.36657	34.6436	0.0236781	ANPEP	0.016376
205741_s_at	3.54194	0.0830478	3.81165	0.0770891	0.269707	0.113312	2.38021	29.9769	0.0238623	DTNA	0.0164866
206553_at	5.02016	0.0873503	5.31694	0.0899812	0.296779	0.125406	2.36654	32.1134	0.024151	OAS2	0.0166564
228739_at	3.91318	0.0674675	4.25675	0.128807	0.343571	0.145407	2.36283	32.6422	0.0242521	CYS1	0.0167153
216248_s_at	5.76984	0.521138	7.25096	0.318173	1.48112	0.610589	2.42572	21.0849	0.024335	NR4A2	0.0167589
215564_at	3.02185	0.070523	2.83559	0.0232146	-0.186256	0.0742456	-2.50865	14.6517	0.024407	AREG	0.0167976
213847_at	6.93133	0.0860243	7.26561	0.113951	0.334287	0.142776	2.34134	34.9369	0.0250472	PRPH	0.0171606
206157_at	3.84012	0.15942	4.67294	0.316466	0.83282	0.354352	2.35026	32.1822	0.0250525	PTX3	0.0171628
1565763_at	5.4308	0.0717584	5.24191	0.0257978	-0.188893	0.0762548	-2.47714	15.1702	0.025483	C13orf33	0.0174073
244857_at	4.76472	0.0429199	4.89325	0.033204	0.128522	0.0542644	2.36844	25.8343	0.025631	HBEGF	0.0174846
1554560_at	3.07942	0.0425818	2.94804	0.0360725	-0.131384	0.0558071	-2.35426	27.9052	0.0258323	PGM5	0.0175966
227870_at	3.84016	0.131696	4.22321	0.0929022	0.383055	0.161167	2.37677	23.8352	0.0258471	IGDCC4	0.017606
233766_at	2.61366	0.0312917	2.52538	0.0197263	-0.0882755	0.0369905	-2.38643	21.649	0.0261997	SOBP	0.0178134
226145_s_at	5.18373	0.261641	5.96277	0.202896	0.779038	0.331093	2.35292	25.8879	0.0265058	FRAS1	0.0179899
204622_x_at	6.2085	0.477689	7.55357	0.302173	1.34507	0.565239	2.37964	21.7112	0.0265544	NR4A2	0.0180172
212489_at	5.43013	0.12107	5.89248	0.158771	0.462359	0.199665	2.31567	34.9046	0.0265753	COL5A1	0.0180306
211838_x_at	4.73044	0.0538278	4.57998	0.0329948	-0.150458	0.0631355	-2.38309	21.1536	0.0266172	PCDHA5	0.0180526
212768_s_at	9.62418	0.582484	11.1832	0.277187	1.55905	0.645073	2.41686	17.5799	0.0267727	OLFM4	0.0181458
215404_x_at	6.14408	0.0870289	6.41666	0.0784332	0.272577	0.117157	2.3266	29.3185	0.0270966	FGFR1	0.0183252
1569203_at	3.37071	0.0452758	3.66923	0.120059	0.298514	0.128313	2.32646	28.8872	0.0272159	CXCL2	0.0183964
1561521_at	2.59698	0.0324212	2.50739	0.0197633	-0.0895902	0.0379701	-2.3595	21.058	0.0280307	S100B	0.0188463
208491_s_at	4.64757	0.0562352	4.90948	0.0992335	0.261916	0.11406	2.2963	33.5189	0.028041	PGM5	0.0188524
228421_s_at	3.63077	0.0421408	3.50168	0.0365456	-0.129086	0.0557802	-2.31419	28.4435	0.0280898	EFEMP1	0.0188787
218888_s_at	7.95866	0.369883	6.96348	0.196384	-0.995176	0.418784	-2.37634	18.934	0.0281943	NETO2	0.0189375
205236_x_at	6.43566	0.0806691	6.78691	0.130442	0.351251	0.153371	2.2902	34.332	0.0282738	SOD3	0.0189789
224770_s_at	5.1589	0.0965596	4.90723	0.0416687	-0.25167	0.105167	-2.39306	16.5854	0.0288423	NAV1	0.0193035
216600_x_at	5.86673	0.0749105	6.14977	0.0992402	0.283045	0.124339	2.2764	34.9373	0.0290601	ALDOB	0.0194142
211365_s_at	3.16816	0.0772204	3.37279	0.0399788	0.204635	0.0869557	2.35333	18.5979	0.0297793	PCDHA2	0.0198014
211357_s_at	5.84992	0.25537	7.04078	0.458253	1.19086	0.524605	2.27002	33.3406	0.0297942	ALDOB	0.0198092
211509_s_at	11.6151	0.0357443	11.4564	0.060165	-0.158662	0.069982	-2.26718	33.9863	0.0298558	RTN4	0.0198439
215775_at	4.32654	0.0652698	4.50197	0.0369416	0.175429	0.0749989	2.33908	19.8564	0.0299032	THBS1	0.0198623
1565936_a_at	2.97173	0.021813	3.12345	0.0627213	0.151718	0.0664061	2.2847	28.1119	0.030079	LMO3	0.0199626
41469_at	7.86928	0.343857	8.95212	0.329435	1.08285	0.476199	2.27394	30.6614	0.0301263	PI3	0.0199885
226722_at	5.9904	0.0744323	6.25303	0.089922	0.26263	0.116731	2.24987	34.3803	0.0309659	FAM20C	0.0204342
211506_s_at	5.75899	0.490782	7.10516	0.323664	1.34617	0.587899	2.28979	22.4886	0.0317645	IL8	0.0208635
229646_at	3.68528	0.0562372	3.5392	0.0278866	-0.146086	0.0627717	-2.32726	18.0573	0.0317798	SOBP	0.0208711
1553962_s_at	7.74879	0.407608	6.69343	0.197658	-1.05535	0.453004	-2.32968	17.7938	0.0318093	RHOB	0.0208841
230708_at	3.94608	0.0734099	4.16858	0.0660286	0.222493	0.0987359	2.25341	29.2739	0.031891	PRICKLE1	0.0209296
242631_x_at	2.93001	0.0254127	3.01661	0.0292703	0.0865991	0.0387629	2.23408	33.8638	0.032189	DLC1	0.0210888
205356_at	6.53073	0.104607	6.86446	0.106252	0.333732	0.149104	2.23825	31.8475	0.0323253	USP13	0.0211607
1559228_at	4.41761	0.074245	4.22941	0.0326432	-0.1882	0.0811043	-2.32046	16.761	0.0332011	CLU	0.0216137
228268_at	5.12005	0.107822	5.51016	0.139105	0.390116	0.175999	2.21658	34.8371	0.0332769	FMO2	0.0216589
229386_at	4.01484	0.0645831	3.85166	0.0282873	-0.163183	0.0705064	-2.31444	16.7247	0.0336321	ID4	0.0218509
211844_s_at	3.78302	0.0602921	3.95808	0.0500891	0.175062	0.078384	2.23339	27.4568	0.0338602	NRP2	0.0219732
235111_at	3.48172	0.0538943	3.7779	0.122602	0.29618	0.133925	2.21153	30.5605	0.0346137	LSAMP	0.0223735
213652_at	5.20217	0.129431	5.57865	0.109748	0.376483	0.169697	2.21856	27.9267	0.0348199	PCSK5	0.0224838
202035_s_at	4.18838	0.0858295	3.95633	0.0576897	-0.232054	0.103416	-2.24389	22.8578	0.0348255	SFRP1	0.0224865
222570_at	5.57248	0.0308002	5.91793	0.15221	0.345458	0.155295	2.22452	24.8423	0.0354343	NCS1	0.0228277
217173_s_at	7.03866	0.20597	6.4678	0.153862	-0.57086	0.257094	-2.22044	25.0583	0.0356608	LDLR	0.0229511
226281_at	3.4057	0.0398	3.77618	0.162322	0.37048	0.16713	2.21672	25.6708	0.0357153	DNER	0.0229783
211602_s_at	3.222	0.061764	3.46646	0.0932995	0.244463	0.111891	2.18483	34.7753	0.0357306	TRPC1	0.0229857
227697_at	6.3217	0.606039	7.84724	0.292239	1.52555	0.67282	2.26739	17.7293	0.036118	SOCS3	0.0231836
230204_at	6.05237	0.171112	6.55594	0.153591	0.50357	0.229934	2.19006	29.2275	0.036645	HAPLN1	0.0234534
212143_s_at	7.71659	0.146838	8.16211	0.14162	0.44552	0.204003	2.18389	30.8024	0.0367109	IGFBP3	0.0234876
217005_at	5.49536	0.081275	5.29473	0.03535	-0.200625	0.0886299	-2.26363	16.6586	0.0372581	LDLR	0.0237744
232482_at	4.19217	0.152928	3.82859	0.0378969	-0.363581	0.157554	-2.30767	13.4925	0.0374463	OR51E2	0.0238667
208078_s_at	6.13824	0.715416	7.92001	0.344735	1.78177	0.794142	2.24364	17.7212	0.0378843	SIK1	0.0240873
216594_x_at	9.25087	0.107351	8.94665	0.0894128	-0.304222	0.13971	-2.17753	27.5157	0.0381804	AKR1C1	0.0242448
214541_s_at	3.61234	0.0489588	3.75055	0.0409269	0.138216	0.0638121	2.16599	27.5995	0.0391091	QKI	0.0247212
205335_s_at	8.62537	0.0686921	8.86731	0.0900491	0.241932	0.113258	2.13611	34.9032	0.0397619	SRP19	0.0250467
211452_x_at	10.1376	0.0906386	10.3937	0.077206	0.25609	0.119064	2.15087	28.0316	0.0402533	LRRFIP1	0.0253083
203691_at	7.38746	0.342936	8.38988	0.318302	1.00242	0.46789	2.14243	29.9751	0.0404007	PI3	0.025387
215496_at	4.78578	0.0701965	4.61085	0.0375006	-0.174933	0.0795855	-2.19805	19.0186	0.0405273	SAMD4A	0.0254543
204589_at	5.82149	0.112479	6.14625	0.103366	0.324755	0.152762	2.12589	29.755	0.0419267	NUAK1	0.0261769
233261_at	2.6224	0.0280531	2.70554	0.0273822	0.0831302	0.0392016	2.12058	31.0523	0.0420467	EBF1	0.0262393
200093_s_at	11.5548	0.0321637	11.3932	0.0694046	-0.161643	0.0764951	-2.11311	31.1832	0.0426932	HINT1	0.0265717
226646_at	5.316	0.146396	4.96817	0.0598713	-0.347837	0.158166	-2.19919	16.1146	0.0428017	KLF2	0.0266276
235770_at	3.1625	0.0600246	3.31244	0.0354138	0.149941	0.0696928	2.15145	20.5114	0.0435217	MASP1	0.0269908
229745_x_at	3.82063	0.0556039	4.01731	0.0756776	0.196684	0.093909	2.09441	34.9907	0.0435329	DACT3	0.0269937
205523_at	5.78587	0.165807	6.26451	0.156548	0.478638	0.228033	2.09899	30.348	0.0442387	HAPLN1	0.0273598
210941_at	2.75017	0.0391096	2.64879	0.0274913	-0.101382	0.0478052	-2.12074	23.7617	0.0445796	PCDH7	0.0275311
203639_s_at	7.37174	0.182336	6.90458	0.12379	-0.467159	0.220387	-2.11972	23.0559	0.0450073	FGFR2	0.0277365
1559114_a_at	3.53768	0.0521714	3.67538	0.0392528	0.137703	0.0652889	2.10913	25.2155	0.0450296	CXCR7	0.0277453
1565034_s_at	3.07329	0.0426743	2.96755	0.0253605	-0.105743	0.0496412	-2.13015	20.6302	0.0453681	AFF3	0.0279204
230895_at	4.50219	0.109485	4.85795	0.132952	0.355763	0.17223	2.06563	34.4268	0.0464557	HAPLN1	0.028453
227513_s_at	5.96245	0.101318	5.72762	0.0396638	-0.234827	0.108805	-2.15824	15.7668	0.0466881	LRRFIP1	0.0285728
221774_x_at	6.72953	0.0782984	6.92321	0.0477921	0.193678	0.0917318	2.11136	21.0806	0.046852	FAM48A	0.0286505
202544_at	9.91708	0.0509181	9.69022	0.0976221	-0.226863	0.110103	-2.06046	32.5931	0.0474105	GMFB	0.0289338
205913_at	5.4343	0.067687	5.96796	0.247622	0.533659	0.256707	2.07887	26.2842	0.0475255	PLIN1	0.0289926
214577_at	5.30426	0.0479399	5.44946	0.0517869	0.145192	0.0705699	2.05742	32.9425	0.047632	MAP1B	0.0290493
238852_at	2.68067	0.0285541	2.79547	0.0480312	0.114807	0.0558778	2.0546	33.9923	0.047669	PRRX1	0.0290656
216699_s_at	8.42122	0.111629	8.05259	0.14123	-0.368626	0.180019	-2.04771	34.7324	0.0482101	KLK1	0.0293451
1555154_a_at	5.01632	0.0772807	5.23868	0.0759519	0.222356	0.108356	2.05209	31.1934	0.0486344	QKI	0.0295696
225673_at	9.07983	0.189466	9.61481	0.180304	0.534981	0.261547	2.04544	30.518	0.0495147	MYADM	0.0300041
204596_s_at	4.56496	0.0476044	4.78298	0.0958872	0.218015	0.107054	2.03649	32.0082	0.0500445	STC1	0.0302595
208826_x_at	11.7879	0.0333498	11.6489	0.0598829	-0.139063	0.0685432	-2.02883	33.3337	0.0505244	HINT1	0.0304934
210329_s_at	5.49198	0.0944895	5.70015	0.0237685	0.208177	0.0974331	2.13662	13.5384	0.0514077	SGCD	0.0309443
1570517_at	3.18067	0.0387654	3.08181	0.0288754	-0.0988551	0.0483378	-2.04509	24.9956	0.05151	FHL5	0.0309895
1555809_at	5.21887	0.104418	4.96191	0.0687158	-0.256961	0.125	-2.05569	22.4477	0.0516261	CRISPLD2	0.0310485
1554163_at	3.75877	0.0831592	3.95545	0.0461645	0.196671	0.0951137	2.06774	19.5663	0.0521462	TWIST2	0.031296
226432_at	8.85306	0.247509	8.19222	0.214043	-0.660842	0.327223	-2.01954	28.3791	0.052964	ETNK1	0.0316908
1554768_a_at	7.38184	0.191261	6.8504	0.184282	-0.531441	0.265595	-2.00095	30.7815	0.0542833	MAD2L1	0.0323416
211819_s_at	5.29717	0.0576092	5.61086	0.145825	0.313698	0.156792	2.00073	29.3684	0.0547411	SORBS1	0.0325723
229159_at	2.61617	0.03289	2.75126	0.0594052	0.135098	0.0679023	1.98959	33.2699	0.0549079	THSD7A	0.0326575
1561263_at	3.40227	0.0425762	3.5166	0.0381769	0.114333	0.0571857	1.99933	29.204	0.0549536	C1QTNF3	0.0326793
238441_at	3.88527	0.164039	4.40753	0.205607	0.522255	0.263027	1.98556	34.673	0.0550358	PRKAA2	0.0327259
227862_at	4.66229	0.0642026	4.89722	0.099479	0.234932	0.118398	1.98426	34.6338	0.0551961	TRNP1	0.0328075
220910_at	3.89448	0.0561367	4.05876	0.0611568	0.164274	0.083015	1.97885	33.0779	0.0562086	FRAS1	0.033307
219313_at	7.2706	0.144393	6.78852	0.197508	-0.482086	0.24466	-1.97043	34.9954	0.0567412	GRAMD1C	0.0335701
200835_s_at	5.37117	0.048499	5.23127	0.0520323	-0.139894	0.0711303	-1.96673	32.8298	0.0577147	MAP4	0.0340397
216979_at	3.38077	0.0596474	3.51754	0.0321293	0.136771	0.0677504	2.01875	19.1334	0.0577503	NR4A3	0.034056
219249_s_at	5.69077	0.057352	5.56147	0.0280635	-0.129303	0.06385	-2.02511	17.899	0.0580349	FKBP10	0.0341871
206365_at	3.45431	0.0340882	3.36153	0.0325925	-0.0927774	0.0471622	-1.9672	30.6184	0.0582785	XCL1	0.034302
202554_s_at	7.77744	0.17157	8.23788	0.159195	0.460439	0.23405	1.96727	29.968	0.05847	GSTM3	0.0343911
202191_s_at	5.50828	0.147897	5.86288	0.0996105	0.354598	0.178314	1.98862	22.8978	0.0588239	GAS7	0.0345647
202067_s_at	7.33179	0.202077	6.78338	0.193593	-0.548415	0.279845	-1.95971	30.6604	0.0591748	LDLR	0.0347385
207721_x_at	11.7536	0.0361946	11.6151	0.0611876	-0.138535	0.0710913	-1.94869	33.9459	0.0596366	HINT1	0.0349507
217238_s_at	5.21842	0.374311	6.51694	0.553279	1.29852	0.668001	1.94389	34.871	0.060013	ALDOB	0.0351361
222774_s_at	6.65479	0.409482	5.72175	0.225855	-0.933047	0.467639	-1.99523	19.4717	0.0602024	NETO2	0.0352192
214761_at	5.9726	0.103089	5.72054	0.0760361	-0.252065	0.128097	-1.96776	24.7814	0.0603826	ZNF423	0.035304
210221_at	5.67695	0.105369	6.01374	0.137997	0.336789	0.173625	1.93975	34.8997	0.0605265	CHRNA3	0.0353675
226069_at	3.61294	0.0910091	3.88756	0.109064	0.274614	0.142048	1.93325	34.3036	0.0614932	PRICKLE1	0.035812
211587_x_at	6.76058	0.0622121	6.62062	0.0333997	-0.139968	0.0706108	-1.98225	19.0871	0.0620348	CHRNA3	0.0360781
228644_s_at	6.46737	0.0647455	6.32229	0.0341029	-0.145079	0.0731777	-1.98256	18.8261	0.0622027	SLC12A4	0.036156
217430_x_at	7.24199	0.104991	7.48338	0.0631253	0.241397	0.122507	1.97048	20.8243	0.0622235	COL1A1	0.0361649
236831_at	5.13516	0.113977	5.41355	0.0867538	0.278393	0.143238	1.94357	25.4716	0.0630741	CCDC50	0.0365714
232457_at	4.01684	0.0494153	4.13872	0.0387305	0.12188	0.0627848	1.94123	26.1275	0.0630889	LIMCH1	0.0365775
217103_at	3.77384	0.0622018	3.63473	0.033324	-0.139113	0.0705659	-1.97139	19.0578	0.0633754	LDLR	0.0367112
210880_s_at	5.78163	0.0846892	5.58702	0.0525487	-0.194617	0.0996676	-1.95266	21.3665	0.0640843	EFS	0.0370538
229263_at	3.06749	0.0705809	3.22058	0.0326436	0.15309	0.0777642	1.96865	17.2705	0.0652571	IL17RD	0.0375928
210163_at	2.86033	0.140981	3.45911	0.280702	0.59878	0.314116	1.90624	32.1464	0.0655932	CXCL11	0.0377563
201694_s_at	8.54777	0.496098	9.68416	0.312019	1.13639	0.586062	1.93903	21.6074	0.0656678	EGR1	0.0377911
205476_at	8.38555	0.347026	9.27796	0.312868	0.892411	0.467241	1.90996	29.3269	0.0659624	CCL20	0.0379231
232193_at	3.81782	0.0779412	4.01433	0.0686064	0.196508	0.103835	1.89251	28.7838	0.0685199	GSTT1	0.0390853
240509_s_at	3.96321	0.165644	4.33612	0.101737	0.372918	0.194392	1.91838	21.188	0.0686381	GREM2	0.0391409
208609_s_at	5.44101	0.103274	5.71195	0.0998229	0.270941	0.143632	1.88635	30.8484	0.068692	TNXB	0.0391677
231511_at	4.62693	0.0678751	4.77507	0.0363623	0.148139	0.0770015	1.92384	19.0574	0.0694411	FRAS1	0.0395168
221801_x_at	3.58677	0.0546504	3.71792	0.0432873	0.131145	0.069717	1.88111	26.366	0.0710446	NEFL	0.0402639
223597_at	12.0286	0.156087	11.6016	0.167502	-0.426951	0.228955	-1.86478	32.8341	0.0711714	ITLN1	0.0403196
211807_x_at	6.56651	0.0391107	6.4738	0.0299665	-0.0927146	0.049271	-1.88173	25.6185	0.0712823	PCDHGB5	0.0403704
243935_at	2.86158	0.041536	2.9588	0.0308358	0.0972258	0.0517309	1.87946	24.9227	0.071924	FRAS1	0.0406662
208225_at	4.01142	0.0690448	3.86617	0.0313585	-0.145252	0.0758323	-1.91544	17.082	0.0723316	FGFR2	0.0408533
1555380_at	4.95542	0.0689704	4.79519	0.050636	-0.16023	0.0855623	-1.87267	24.6813	0.0730075	ADAMTS4	0.0411736
239185_at	3.22984	0.0303291	3.31352	0.0335154	0.0836757	0.045201	1.85119	33.2966	0.0730293	ABCA9	0.0411832
1556350_a_at	2.92289	0.0413267	3.01786	0.0296322	0.0949672	0.0508524	1.86751	24.1767	0.074001	EIF4A2	0.0416193
211892_s_at	3.88582	0.0493192	3.99551	0.0317468	0.109693	0.0586536	1.87018	22.0312	0.0748052	PTGIS	0.0420012
228246_s_at	4.25837	0.0611664	4.12379	0.0377101	-0.134575	0.0718567	-1.87282	21.2538	0.0749142	SPTBN1	0.0420513
220408_x_at	7.00666	0.0793957	7.18224	0.0500247	0.17558	0.0938411	1.87104	21.6395	0.0749241	FAM48A	0.0420555
1555336_a_at	4.5602	0.0408493	4.64944	0.0250273	0.089242	0.0479065	1.86284	21.1452	0.0764369	ITGA9	0.0427357
207251_at	6.80794	0.549024	5.51771	0.439275	-1.29023	0.703128	-1.83499	26.5952	0.0777165	MEP1B	0.043309
221530_s_at	8.13396	0.0950535	7.8322	0.136829	-0.301756	0.166605	-1.8112	34.9533	0.0787106	BHLHE41	0.0437514
206359_at	6.85252	0.25281	7.43437	0.192675	0.581857	0.317862	1.83053	25.5003	0.0788827	SOCS3	0.0438199
209844_at	8.02615	0.588397	6.75772	0.357123	-1.26843	0.688294	-1.84286	20.9838	0.079523	HOXB13	0.0441137
1555856_s_at	5.3547	0.0891502	5.53836	0.0423526	0.183663	0.098699	1.86084	17.5612	0.0795956	AKR1C1	0.044141
234576_at	3.71941	0.0518242	3.60594	0.0336973	-0.113472	0.0618164	-1.83563	22.2197	0.0798334	ANPEP	0.0442326
242601_at	10.1986	0.0942954	9.83176	0.179977	-0.366886	0.203183	-1.80569	32.6455	0.080195	HEPACAM2	0.0444156
207158_at	6.54734	0.304424	5.86445	0.217211	-0.682897	0.373971	-1.82607	24.0734	0.0802694	APOBEC1	0.0444496
1568574_x_at	2.61128	0.0244825	2.69681	0.0409687	0.0855315	0.0477265	1.79212	34.0399	0.0820071	SPP1	0.0452179
1553850_at	4.48704	0.261834	3.96352	0.10705	-0.523522	0.282872	-1.85074	16.1122	0.0826293	C21orf88	0.0454932
211042_x_at	7.71782	0.0882969	7.51648	0.0682778	-0.201344	0.111616	-1.8039	25.8241	0.0829259	MCAM	0.0456124
208085_s_at	3.46019	0.0705977	3.31392	0.037602	-0.146265	0.0799871	-1.82861	18.9774	0.0832202	ARHGAP6	0.0457462
221682_s_at	3.06149	0.0843327	2.898	0.0286401	-0.163499	0.0890633	-1.83577	14.8247	0.0865302	PCDHGB6	0.0472063
215391_at	3.09839	0.0542762	3.21193	0.0325166	0.113536	0.0632712	1.79444	20.7642	0.0873175	MAP1A	0.0475402
202989_at	2.64592	0.0412536	2.76184	0.0513724	0.115916	0.0658862	1.75934	34.6282	0.0873536	RGS1	0.0475564
218690_at	6.15615	0.0504678	6.26274	0.0325094	0.106589	0.0600322	1.77553	22.0445	0.0896194	PDLIM4	0.0485465
221792_at	6.2077	0.0763838	6.38921	0.0699905	0.181507	0.103601	1.75199	29.69	0.0901004	RAB6B	0.0487521
227523_s_at	6.86627	0.0868979	7.06466	0.0723671	0.198391	0.113085	1.75435	27.5123	0.0905036	PHF20L1	0.0489227
1554710_at	3.52268	0.0498013	3.8219	0.163965	0.299217	0.171361	1.74612	26.9989	0.0921614	KCNMB1	0.0496378
208462_s_at	3.25744	0.0625481	3.39033	0.0429184	0.132891	0.0758567	1.75187	23.2687	0.0929681	ABCC9	0.0499807
210226_at	6.06458	0.0490942	6.17396	0.0395422	0.109382	0.0630383	1.73517	26.7467	0.0942211	NR4A1	0.0505267
1557374_at	3.22226	0.0668439	3.37837	0.0611095	0.156107	0.0905675	1.72365	29.6391	0.0951891	ABCC9	0.0509512
216352_x_at	3.74018	0.100262	3.94638	0.0626033	0.206201	0.118201	1.74449	21.4777	0.0953696	PCDHGA3	0.0510222
217109_at	9.05053	0.146955	9.61728	0.29612	0.566748	0.33058	1.71441	32.0035	0.0961248	MUC4	0.0513392
216894_x_at	5.25477	0.0755792	5.45308	0.0882596	0.198312	0.116198	1.70668	34.0284	0.0969938	CDKN1C	0.0517141
203441_s_at	5.0467	0.0506882	4.93374	0.0418601	-0.112964	0.0657386	-1.71838	27.3198	0.0970414	CDH2	0.0517333
1555320_a_at	3.52871	0.0451207	3.63653	0.0444808	0.107823	0.0633594	1.70176	31.2559	0.0987283	STAB1	0.0524731
209121_x_at	7.83426	0.046172	8.05011	0.117865	0.215851	0.126586	1.70517	29.2791	0.0987521	NR2F2	0.0524825
211122_s_at	3.56057	0.216263	4.24013	0.338077	0.679564	0.40133	1.69328	34.5773	0.0993945	CXCL11	0.0527482
210692_s_at	6.23387	0.0637777	6.4325	0.0985342	0.198623	0.117374	1.69223	34.6515	0.0995771	SLC43A3	0.0528253
1555963_x_at	7.75029	0.20176	7.31729	0.153865	-0.433003	0.253735	-1.70651	25.5143	0.100057	B3GNT7	0.0530371
1562257_x_at	5.14936	0.091223	4.96923	0.0512068	-0.180127	0.104612	-1.72185	19.7317	0.100738	NLRP1	0.0533297
223510_at	4.40271	0.0944437	4.5908	0.0561613	0.188091	0.10988	1.71178	20.6406	0.101923	NRP2	0.0538384
1569850_at	2.93212	0.0380875	2.85119	0.0286874	-0.0809268	0.0476826	-1.6972	25.2393	0.101959	LPHN2	0.0538541
230678_at	3.35424	0.0667248	3.51492	0.068416	0.160672	0.0955665	1.68126	32.0266	0.102441	RGS5	0.0540635
202312_s_at	5.56379	0.0929409	5.7455	0.0517886	0.181714	0.106396	1.70791	19.6218	0.103427	COL1A1	0.0544727
1553672_at	3.45825	0.0507457	3.34962	0.0397478	-0.108635	0.0644594	-1.68533	26.1131	0.10384	ENAH	0.054653
220940_at	3.96055	0.158933	4.32129	0.144867	0.360738	0.215049	1.67747	29.5729	0.103991	ANKRD36B	0.0547154
232811_x_at	4.46244	0.067952	4.28536	0.081965	-0.177084	0.106469	-1.66324	34.3658	0.105359	PRICKLE1	0.0553138
1557553_at	3.67356	0.0730352	3.90364	0.117581	0.230082	0.138417	1.66224	34.3664	0.105562	PPP1R12B	0.055395
201655_s_at	7.63699	0.0717051	7.87542	0.12425	0.238433	0.143456	1.66206	33.7056	0.105775	HSPG2	0.0554862
205524_s_at	7.05366	0.091418	7.3062	0.122201	0.252547	0.152612	1.65483	34.9604	0.106911	HAPLN1	0.0559682
1555071_at	2.76005	0.0421568	2.67404	0.0292522	-0.0860133	0.0513116	-1.67629	23.4957	0.106938	TLL1	0.0559808
209401_s_at	5.38228	0.057059	5.49815	0.0393224	0.115871	0.0692963	1.67211	23.3564	0.107848	SLC12A4	0.0563636
205262_at	5.29239	0.066118	5.50352	0.109705	0.211126	0.128089	1.64828	34.116	0.108476	KCNH2	0.056615
233980_s_at	4.66047	0.0484731	4.75706	0.032486	0.0965867	0.0583522	1.65524	22.8006	0.111578	VWF	0.0579451
230146_s_at	4.54972	0.069693	4.79286	0.13193	0.243137	0.149207	1.62953	32.7409	0.112786	NCS1	0.0584352
229034_at	4.54044	0.0533991	4.67555	0.0638725	0.135103	0.0832536	1.62278	34.2851	0.113797	SOBP	0.0588641
230105_at	8.11381	0.465273	7.20805	0.294786	-0.905765	0.550798	-1.64446	21.74	0.114465	HOXB13	0.059147
242879_x_at	3.4707	0.0363658	3.55633	0.0383259	0.0856333	0.0528332	1.62082	32.5257	0.114712	AKT3	0.0592532
230138_at	4.25047	0.0609134	4.13777	0.0308761	-0.1127	0.0682918	-1.65027	18.3273	0.115921	NCS1	0.0597437
229450_at	6.74038	0.209273	7.21711	0.207736	0.47673	0.294871	1.61674	31.3957	0.11594	IFIT3	0.0597498
1569121_at	4.20431	0.0506977	4.10078	0.0386119	-0.103524	0.063727	-1.62449	25.485	0.116576	SLC25A24	0.0600023
232055_at	3.0695	0.0588683	3.25777	0.101099	0.18827	0.116989	1.60929	33.7944	0.116855	SFXN1	0.0601141
226984_at	5.82674	0.0662228	5.68557	0.0572146	-0.141166	0.0875155	-1.61304	28.3573	0.117811	FGD5	0.0605345
227000_at	5.37258	0.0431794	5.46805	0.0406565	0.0954703	0.0593078	1.60974	30.2885	0.117829	C7orf41	0.0605399
239667_at	3.12098	0.0835446	2.97106	0.0366471	-0.149915	0.0912289	-1.64328	16.7389	0.118975	SLC3A1	0.0610421
203167_at	6.97503	0.0908551	6.80379	0.0534969	-0.171236	0.105435	-1.62409	20.479	0.11965	TIMP2	0.0613239
213805_at	6.69581	0.1783	6.34346	0.126637	-0.35235	0.218695	-1.61115	23.9771	0.120235	ABHD5	0.061563
210080_x_at	4.2147	0.0982933	4.03316	0.0530346	-0.181545	0.111688	-1.62547	19.1568	0.120402	CELA3A	0.0616389
208562_s_at	3.82982	0.0670168	3.97763	0.0646438	0.147811	0.0931132	1.58744	30.8051	0.122627	ABCC9	0.0625754
209774_x_at	6.81405	0.567104	7.85387	0.30741	1.03982	0.645064	1.61196	19.2223	0.123269	CXCL2	0.0628068
231000_at	6.05638	0.0475746	5.95898	0.0387353	-0.097392	0.0613496	-1.58749	26.9943	0.124047	ROR2	0.0631086
235364_at	3.52275	0.0465783	3.42731	0.038033	-0.0954375	0.0601336	-1.58709	27.06	0.12411	TSC22D3	0.0631312
205528_s_at	3.76873	0.0623536	3.97219	0.113377	0.203462	0.129392	1.57245	33.1966	0.12533	RUNX1T1	0.0636457
204705_x_at	6.45819	0.214439	7.27337	0.471776	0.815185	0.518224	1.57304	30.9531	0.125878	ALDOB	0.0638552
203813_s_at	5.29139	0.080175	5.49431	0.10185	0.202919	0.12962	1.56549	34.7565	0.126529	SLIT3	0.0641162
211726_s_at	3.99362	0.0794441	4.17179	0.0818348	0.178171	0.114054	1.56217	32.1129	0.128051	FMO2	0.0647358
208126_s_at	7.7682	0.331918	7.07648	0.29155	-0.691727	0.441781	-1.56577	28.7357	0.12835	CYP2C18	0.0648353
1561615_s_at	3.13563	0.0582189	3.03155	0.0303955	-0.104078	0.0656759	-1.58473	18.7082	0.129787	SLC8A1	0.0654062
217998_at	5.98125	0.128201	6.28443	0.147526	0.303175	0.195446	1.55119	33.8523	0.130155	PHLDA1	0.0655623
238681_at	5.71853	0.177657	5.36963	0.135268	-0.348893	0.223293	-1.56249	25.4789	0.130509	GDPD1	0.0657056
212226_s_at	8.16593	0.164002	8.58732	0.217369	0.42139	0.272298	1.54754	34.9386	0.130745	PPAP2B	0.0658053
244345_at	3.2517	0.0339565	3.17751	0.0337867	-0.0741991	0.0479019	-1.54898	31.443	0.131394	CADM1	0.066071
205697_at	6.65312	0.155813	6.94596	0.103652	0.292843	0.18714	1.56483	22.656	0.131485	SCGN	0.066109
211908_x_at	7.90242	0.214047	8.37536	0.219331	0.472939	0.306467	1.54319	32.0144	0.132612	IGK@	0.0665893
234994_at	8.11139	0.271664	7.56566	0.224518	-0.545738	0.352434	-1.54848	27.337	0.133006	TMEM200A	0.0667462
204704_s_at	2.79942	0.0600454	3.45638	0.419393	0.656959	0.423669	1.55064	23.9333	0.134112	ALDOB	0.0672055
229195_at	6.07571	0.0912474	6.23499	0.0445266	0.159285	0.101532	1.56882	17.8668	0.134231	MESP1	0.0672594
226330_s_at	7.34168	0.0839524	7.49216	0.0478643	0.150483	0.0966384	1.55717	19.9684	0.135138	FAM48A	0.0676305
209968_s_at	5.6036	0.115436	5.80387	0.0570197	0.200268	0.128751	1.55547	18.0106	0.137231	NCAM1	0.068475
1563659_at	3.23842	0.0525951	3.1382	0.0386868	-0.100224	0.0652909	-1.53504	24.7221	0.137475	HERC6	0.0685685
1563466_at	3.67834	0.0739753	3.8319	0.06979	0.153558	0.1017	1.50991	30.3311	0.141416	MYLK	0.0701521
1556885_at	3.15729	0.0405133	3.07986	0.0310608	-0.0774234	0.05105	-1.51662	25.6326	0.1416	LAYN	0.0702209
232767_at	4.80336	0.050752	4.7103	0.0340666	-0.0930613	0.0611252	-1.52247	22.8313	0.141623	CADM1	0.0702291
206415_at	2.68633	0.0341316	2.61584	0.0319393	-0.0704849	0.0467449	-1.50786	30.1539	0.141996	TLL1	0.0703764
244506_at	3.99141	0.045614	4.10072	0.057266	0.109309	0.0732122	1.49305	34.6838	0.144467	TMTC1	0.0714202
230196_x_at	6.33165	0.0759735	6.20224	0.0383755	-0.129413	0.0851156	-1.52044	18.2836	0.145507	ARHGAP23	0.071826
227631_at	3.68965	0.118438	3.50072	0.0321182	-0.188939	0.122716	-1.53965	13.7909	0.146273	ABI2	0.0721225
203407_at	6.59466	0.0620554	6.76166	0.0937351	0.167006	0.112415	1.48562	34.7756	0.14639	PPL	0.0721628
205569_at	5.34491	0.178358	5.72924	0.187906	0.384326	0.259076	1.48345	32.5196	0.147583	LAMP3	0.0726487
216714_at	3.99013	0.0627375	4.11688	0.0585145	0.126749	0.0857901	1.47743	30.0817	0.149954	CCL13	0.0735737
1553265_at	3.49655	0.119205	3.68638	0.0370244	0.189834	0.124823	1.52083	14.3572	0.150018	SLC23A3	0.0735966
211873_s_at	4.75173	0.0581926	4.64231	0.0454054	-0.109418	0.0738108	-1.48241	26.0262	0.150239	PCDHGA9	0.0736712
222076_at	3.88733	0.0416986	3.81148	0.0295537	-0.0758526	0.0511096	-1.48412	23.9329	0.15083	HBEGF	0.0739013
205591_at	5.91467	0.104384	6.12711	0.0998308	0.212438	0.144438	1.4708	30.624	0.151548	OLFM1	0.0741762
1558115_at	3.48231	0.0656956	3.37465	0.0286688	-0.107662	0.0716785	-1.50201	16.6898	0.151777	RECK	0.0742672
217437_s_at	7.53086	0.137066	7.81937	0.141495	0.288511	0.196998	1.46454	32.1528	0.152756	TACC1	0.0746646
1562256_at	5.23837	0.104376	5.06018	0.0594672	-0.178191	0.120128	-1.48335	19.9577	0.153603	NLRP1	0.0750121
235682_s_at	3.89863	0.0773845	3.75266	0.062896	-0.14597	0.099721	-1.46379	26.9541	0.154818	HSPB7	0.0755056
234539_at	4.61415	0.0863112	4.47421	0.0383737	-0.139946	0.0944572	-1.48158	16.869	0.156889	ADARB1	0.07635
234888_at	4.77532	0.0627368	4.88361	0.0389011	0.108291	0.0738187	1.46699	21.3545	0.156953	CACHD1	0.076372
201531_at	10.035	0.329001	10.5792	0.168149	0.544188	0.36948	1.47285	18.4318	0.157664	ZFP36	0.0766437
216535_at	5.4156	0.0849106	5.25831	0.0677057	-0.157282	0.1086	-1.44828	26.5175	0.159262	CADM3	0.0772968
203736_s_at	3.72222	0.0969401	3.5303	0.0916665	-0.191924	0.133417	-1.43852	30.3809	0.160508	PPFIBP1	0.077791
38037_at	7.2515	0.504089	8.08359	0.269611	0.832082	0.571661	1.45555	19.0348	0.161812	HBEGF	0.0782581
209856_x_at	5.92426	0.051584	5.82518	0.0463837	-0.0990769	0.0693712	-1.42821	29.2673	0.163815	ABI2	0.0790799
1561614_at	3.01872	0.0323934	2.95966	0.0255238	-0.0590594	0.0412407	-1.43207	26.2471	0.163927	SLC8A1	0.0791215
219211_at	5.57693	0.0571962	5.763	0.118016	0.186068	0.131145	1.41879	31.7195	0.165711	USP18	0.0797801
203821_at	7.51843	0.571483	8.45492	0.313457	0.936485	0.651804	1.43676	19.3908	0.166726	HBEGF	0.0801617
213935_at	6.71877	0.109082	6.50504	0.104369	-0.213733	0.15097	-1.41573	30.6333	0.166941	ABHD5	0.0802466
233033_at	2.91964	0.0251978	2.976	0.0314405	0.0563647	0.0402918	1.39891	34.6421	0.170729	ZEB2	0.0816668
243800_at	3.10161	0.0757253	2.98553	0.0290257	-0.116078	0.0810976	-1.43134	15.6093	0.17205	NR1H4	0.0821737
209402_s_at	6.38375	0.0811519	6.51004	0.0357069	0.12629	0.0886601	1.42443	16.7683	0.172668	SLC12A4	0.0824029
206449_s_at	3.50916	0.0526475	3.59295	0.0280167	0.083788	0.0596381	1.40494	18.9654	0.176207	MASP1	0.0837719
1568765_at	3.16974	0.125972	3.38329	0.0884895	0.213543	0.153946	1.38713	23.7476	0.178285	SERPINE1	0.0845309
214460_at	5.04273	0.106629	5.2122	0.0586957	0.169468	0.121717	1.39232	19.4427	0.179548	LSAMP	0.0849951
212192_at	9.42448	0.227842	9.7603	0.0735027	0.335818	0.239404	1.40272	14.5455	0.181682	KCTD12	0.0857981
1553705_a_at	5.89074	0.0718211	6.04457	0.0872578	0.153828	0.113014	1.36114	34.4312	0.182313	CHRM3	0.0860315
204585_s_at	5.72051	0.0702346	5.57604	0.0805204	-0.144471	0.106848	-1.35212	33.8054	0.185313	L1CAM	0.0871141
212938_at	4.89988	0.0780158	5.03497	0.0619019	0.135091	0.0995907	1.35646	26.4054	0.186437	COL6A1	0.0875219
212940_at	5.66047	0.0758888	5.52501	0.0658886	-0.135458	0.100501	-1.34783	28.4699	0.18834	COL6A1	0.0882497
242220_at	3.59677	0.0374704	3.53471	0.0269876	-0.062056	0.0461776	-1.34386	24.2714	0.191424	SPTBN1	0.0894145
216852_x_at	5.10656	0.0725207	5.22434	0.0494833	0.117774	0.0877944	1.34148	23.1562	0.192774	IGLJ3	0.0898877
242195_x_at	8.15724	0.103406	8.33743	0.0874299	0.180186	0.135413	1.33064	27.8609	0.194097	NUMBL	0.0903559
210872_x_at	4.36281	0.092012	4.50638	0.0546992	0.143571	0.107043	1.34125	20.6358	0.194417	GAS7	0.0904838
215687_x_at	4.34856	0.110535	4.51775	0.0609241	0.169193	0.126213	1.34054	19.4614	0.195511	PLCB1	0.0908679
216839_at	2.61826	0.0287138	2.56205	0.0314525	-0.0562143	0.042588	-1.31996	33.1629	0.195889	LAMA2	0.0910046
242234_at	3.78901	0.060958	3.89724	0.0545688	0.108233	0.0818146	1.3229	29.1665	0.196147	XAF1	0.0910912
209355_s_at	6.85014	0.169967	7.23792	0.243591	0.387782	0.297027	1.30554	34.9631	0.200234	PPAP2B	0.0925529
210702_s_at	3.75169	0.0561844	3.84502	0.0438812	0.0933317	0.0712899	1.30919	26.0481	0.201903	PTGIS	0.0931829
215139_at	2.95512	0.0393294	3.02922	0.0412394	0.0741019	0.0569868	1.30034	32.4361	0.20265	ARHGEF10	0.093434
1558378_a_at	5.06602	0.059064	4.97308	0.0392191	-0.0929339	0.0708992	-1.31079	22.6203	0.203082	AHNAK2	0.0935864
205735_s_at	3.73531	0.0720625	3.63004	0.033925	-0.105265	0.0796486	-1.32161	17.461	0.203353	AFF3	0.093677
215103_at	5.73898	0.368446	5.12437	0.295992	-0.614608	0.472614	-1.30044	26.6877	0.204567	CYP2C18	0.094132
204415_at	6.67463	0.140334	6.46024	0.0852167	-0.214396	0.164182	-1.30584	20.9922	0.205735	IFI6	0.0945699
212071_s_at	11.3769	0.0428072	11.4832	0.0709296	0.106226	0.082846	1.28221	34.1281	0.20841	SPTBN1	0.0955056
230101_at	3.31101	0.0557099	3.39273	0.0289505	0.0817127	0.0627832	1.30151	18.6469	0.208937	CXCL2	0.0957031
203425_s_at	5.19575	0.0919885	5.36491	0.0948651	0.16916	0.132141	1.28015	32.1342	0.209657	IGFBP5	0.0959611
225290_at	9.15424	0.181313	8.84437	0.159976	-0.309871	0.241799	-1.28152	28.8378	0.210218	ETNK1	0.0961635
1561082_at	5.65864	0.0635268	5.5626	0.0386295	-0.0960388	0.0743498	-1.29172	21.0159	0.210482	NID1	0.0962582
232187_at	3.2399	0.0518509	3.3241	0.0405286	0.0842085	0.0658109	1.27955	26.0659	0.211975	PALMD	0.096788
226645_at	4.96724	0.0664025	5.0683	0.0422633	0.10106	0.0787114	1.28394	21.8231	0.212629	KLF2	0.0970113
241882_at	3.8508	0.0600003	3.76293	0.0325441	-0.087876	0.068258	-1.28741	19.2309	0.213231	CAMTA1	0.09723
214632_at	4.16812	0.0433261	4.29102	0.0866774	0.122895	0.0969027	1.26823	32.0895	0.213839	NRP2	0.097472
211533_at	2.85871	0.0362072	2.80009	0.0284365	-0.0586271	0.046039	-1.27342	26.1738	0.214062	PDGFRA	0.0975422
208228_s_at	8.16351	0.18795	7.8842	0.111701	-0.27931	0.218638	-1.2775	20.6311	0.215614	FGFR2	0.0980905
238489_at	5.21575	0.0340824	5.28815	0.0463938	0.072401	0.0575673	1.25767	34.9909	0.216838	PRKAA2	0.098527
224454_at	4.1825	0.510944	3.50734	0.102591	-0.675154	0.521142	-1.29553	12.9761	0.217711	ETNK1	0.0988164
207704_s_at	5.03312	0.0787615	5.15836	0.0639214	0.125244	0.101436	1.23471	26.9205	0.227609	GAS7	0.102326
1554690_a_at	5.73299	0.0953531	5.54952	0.115497	-0.183473	0.149772	-1.22501	34.4041	0.228892	TACC1	0.102788
204134_at	5.98612	0.0636212	6.13906	0.107752	0.152939	0.125133	1.22222	33.9284	0.230049	PDE2A	0.103205
1565306_a_at	4.08191	0.106752	3.9393	0.0414063	-0.142614	0.114501	-1.24553	15.697	0.231209	SLC8A1	0.103602
1555468_at	4.82361	0.0623775	4.96925	0.102731	0.145643	0.120186	1.21181	34.1807	0.233894	NRP2	0.104518
231103_at	4.31353	0.0975368	4.44343	0.0390891	0.129892	0.105078	1.23615	15.9496	0.234299	KCNN3	0.104659
228819_at	5.58491	0.0822589	5.71063	0.0629888	0.125721	0.103606	1.21345	25.6052	0.236031	TSPAN18	0.105281
1569602_at	4.14997	0.0450499	4.22623	0.0449411	0.076255	0.0636333	1.19835	31.4948	0.239721	KANK2	0.106597
244279_at	3.55132	0.0500408	3.64958	0.0653947	0.098261	0.0823441	1.1933	34.8917	0.240804	SOBP	0.106962
228081_at	5.79386	0.117116	5.96566	0.0824687	0.171796	0.143239	1.19937	23.7979	0.242191	CCNG2	0.107457
210368_at	3.14486	0.059221	3.22953	0.0392574	0.0846626	0.0710512	1.19157	22.5879	0.2458	PCDHGA8	0.108685
216195_at	3.86028	0.0425212	3.79471	0.0355448	-0.0655675	0.055421	-1.18308	27.5991	0.246868	ANK2	0.109055
1554980_a_at	7.64806	0.420481	7.10365	0.170563	-0.544413	0.453758	-1.19979	16.0472	0.247637	ATF3	0.109324
218833_at	4.2088	0.0377459	4.12879	0.0567872	-0.0800081	0.0681876	-1.17335	34.7951	0.248624	ZAK	0.109677
207165_at	7.57568	0.138901	7.29354	0.197533	-0.282147	0.24148	-1.16841	34.9777	0.250544	HMMR	0.110356
229799_s_at	4.96049	0.0852557	5.11815	0.104725	0.157663	0.135041	1.16753	34.5242	0.250998	NCAM1	0.11051
211399_at	5.57401	0.10333	5.70574	0.0402667	0.131727	0.110899	1.18782	15.7321	0.25253	FGFR2	0.111052
1555962_at	7.5735	0.196169	7.2943	0.134801	-0.2792	0.23802	-1.17301	23.298	0.252647	B3GNT7	0.111095
236894_at	5.33421	0.259842	5.724	0.21084	0.38979	0.334622	1.16487	26.9158	0.254294	L1TD1	0.111696
228312_at	6.13364	0.0877642	6.24813	0.042998	0.11449	0.0977312	1.17148	17.9136	0.256752	PI16	0.112549
202340_x_at	7.85015	0.344545	8.31358	0.20497	0.463426	0.400904	1.15595	20.6475	0.260901	NR4A1	0.114019
202435_s_at	3.50501	0.0976957	3.64565	0.0747164	0.140635	0.122992	1.14345	25.5775	0.263442	CYP1B1	0.114864
203424_s_at	4.8245	0.0617929	4.74051	0.0404876	-0.0839825	0.0738756	-1.13681	22.3645	0.267652	IGFBP5	0.116298
202768_at	7.36863	0.815787	8.39748	0.38062	1.02885	0.900211	1.1429	17.3638	0.268594	FOSB	0.116642
218691_s_at	3.39547	0.0652917	3.54345	0.114462	0.147982	0.131775	1.12299	33.5871	0.269404	PDLIM4	0.116916
224774_s_at	4.271	0.0571086	4.18895	0.045199	-0.0820484	0.0728309	-1.12656	26.3482	0.270084	NAV1	0.117178
207835_at	4.75581	0.111679	4.61	0.0641496	-0.145804	0.128792	-1.13209	20.0844	0.270932	FBLN1	0.11746
211880_x_at	4.67344	0.0834697	4.57033	0.0353062	-0.103115	0.0906295	-1.13776	16.4041	0.271566	PCDHGA1	0.117681
231242_at	3.28371	0.0755019	3.1825	0.04993	-0.10121	0.0905182	-1.11812	22.5416	0.275292	BHLHE41	0.118947
223378_at	5.05253	0.0446992	5.14869	0.0746339	0.0961588	0.0869956	1.10533	34.06	0.276764	GLIS2	0.119463
214105_at	4.52502	0.0495074	4.61602	0.0659558	0.091003	0.082469	1.10348	34.9524	0.277358	SOCS3	0.119637
221091_at	8.13463	0.771826	7.07551	0.56684	-1.05912	0.957613	-1.106	24.6884	0.27939	INSL5	0.120324
203759_at	6.94227	0.255011	6.55858	0.237443	-0.383687	0.348439	-1.10116	30.0446	0.279571	ST3GAL4	0.120377
205767_at	6.13711	0.464531	5.54564	0.264549	-0.591465	0.534579	-1.10641	19.9511	0.281711	EREG	0.121017
238753_at	6.52411	0.065932	6.61068	0.0430416	0.0865747	0.0787376	1.09953	22.2949	0.283267	NCS1	0.121564
239461_at	3.29853	0.0707483	3.20907	0.0398928	-0.0894597	0.0812204	-1.10144	19.7996	0.283914	GALNTL2	0.121792
213948_x_at	4.22058	0.0785057	4.33209	0.0652254	0.111518	0.102066	1.0926	27.4585	0.284062	CADM3	0.121841
206366_x_at	5.99007	0.157291	6.22606	0.149061	0.235989	0.216701	1.089	30.4283	0.284702	XCL1	0.122057
202068_s_at	8.41843	0.342038	8.88246	0.254485	0.464036	0.426325	1.08846	24.9707	0.286787	LDLR	0.122711
242832_at	4.84825	0.0667603	4.76496	0.0365471	-0.0832925	0.0761093	-1.09438	19.3629	0.287216	PER1	0.12285
205496_at	2.98386	0.0307664	3.02747	0.0259699	0.0436087	0.0402618	1.08313	27.8227	0.288049	KIAA0408	0.123112
203153_at	7.03753	0.212957	7.37224	0.227157	0.334713	0.311369	1.07497	32.7331	0.290249	IFIT1	0.123873
209709_s_at	7.10619	0.137691	6.85138	0.193551	-0.254805	0.23753	-1.07272	34.9927	0.290737	HMMR	0.124038
209189_at	9.80929	0.705027	10.646	0.317612	0.836665	0.773266	1.08199	16.9997	0.294367	FOS	0.125211
204151_x_at	9.29752	0.12306	9.11876	0.113834	-0.178763	0.167637	-1.06637	29.9003	0.294792	AKR1C1	0.125332
227194_at	4.28434	0.426048	4.94215	0.449016	0.657818	0.618977	1.06275	32.5258	0.295722	FAM3B	0.125656
209979_at	5.90668	0.1048	6.03468	0.0582625	0.127999	0.119907	1.06749	19.5877	0.298732	ADARB1	0.126635
226417_at	4.64464	0.0747258	4.55231	0.0439162	-0.0923294	0.0866751	-1.06524	20.4482	0.299187	RHOB	0.126787
202437_s_at	3.95184	0.243639	4.27532	0.184967	0.323485	0.305896	1.0575	25.4142	0.300232	CYP1B1	0.127147
206310_at	6.30456	0.116424	6.08192	0.178138	-0.222645	0.212809	-1.04622	34.7077	0.302691	SPINK2	0.127947
236121_at	3.87591	0.315946	4.25848	0.179737	0.382569	0.363493	1.05248	19.9346	0.305171	OR51E2	0.128783
213430_at	4.22264	0.081615	4.31869	0.0403711	0.0960426	0.091054	1.05479	18.0277	0.305455	RUFY3	0.128866
1560322_at	3.00531	0.0622135	2.92781	0.040064	-0.0774958	0.0739976	-1.04727	22.0391	0.306323	RBMS3	0.129152
217433_at	3.22158	0.0627566	3.29731	0.0363909	0.0757303	0.0725444	1.04392	20.2333	0.308837	TACC1	0.129999
201044_x_at	8.4576	0.427501	7.95704	0.217384	-0.500559	0.479597	-1.04371	18.3673	0.310164	DUSP1	0.130436
205973_at	4.88266	0.0531234	4.94875	0.0352055	0.0660973	0.0637301	1.03715	22.5825	0.310647	FEZ1	0.130587
207542_s_at	7.3312	0.0969046	7.49837	0.130499	0.167174	0.162544	1.02848	34.9755	0.310784	AQP1	0.130626
1568779_a_at	4.52975	0.046577	4.46081	0.04818	-0.0689378	0.067013	-1.02872	32.1904	0.311278	ECM2	0.130778
205410_s_at	4.3002	0.0546279	4.44894	0.135195	0.148742	0.145815	1.02007	29.6106	0.315956	ATP2B4	0.132336
201958_s_at	4.79564	0.0948051	4.66805	0.0825355	-0.12759	0.125699	-1.01504	28.5319	0.318615	PPP1R12B	0.133224
1555335_at	3.11684	0.061835	3.19055	0.038697	0.0737122	0.0729453	1.01051	21.5179	0.323478	ITGA9	0.134777
213717_at	5.86224	0.0668474	5.94037	0.0386467	0.0781273	0.0772149	1.01182	20.1857	0.323602	LDB3	0.134816
229518_at	4.7233	0.143292	4.93793	0.159454	0.214629	0.214378	1.00117	33.3994	0.323942	FAM46B	0.134918
1566677_at	3.20822	0.0545043	3.14368	0.0335691	-0.0645415	0.0640125	-1.00826	21.2363	0.324679	MMP2	0.135152
201041_s_at	10.8771	0.379472	11.3118	0.204168	0.434698	0.43091	1.00879	19.1172	0.325674	DUSP1	0.135477
234466_at	5.97325	0.134492	6.11311	0.0350016	0.139856	0.138972	1.00636	13.6479	0.331753	FAM20C	0.137536
244266_at	3.42721	0.0614985	3.35582	0.0380981	-0.071399	0.0723431	-0.986949	21.3383	0.334727	AKR1C1	0.138526
209293_x_at	6.3789	0.121956	6.23795	0.0748621	-0.140946	0.1431	-0.984946	21.1782	0.33577	ID4	0.138863
1565641_at	6.85989	0.0487063	6.79643	0.0431281	-0.0634636	0.0650564	-0.975516	28.919	0.337394	C16orf45	0.139375
202833_s_at	10.0698	0.0858393	10.296	0.215549	0.226237	0.232012	0.975108	29.4539	0.337448	SERPINA1	0.139391
211875_x_at	3.86774	0.0598605	3.94319	0.0493711	0.0754494	0.0775937	0.972365	27.2901	0.339409	PCDHGA10	0.140035
211793_s_at	5.92626	0.0528809	5.84465	0.0667377	-0.0816169	0.0851488	-0.958521	34.7173	0.344428	ABI2	0.141643
235277_at	3.82786	0.105325	3.93569	0.0347117	0.107829	0.110897	0.972336	14.6581	0.346656	AMOTL1	0.142377
1555123_at	3.17596	0.0663518	3.08737	0.0651022	-0.0885964	0.0929563	-0.953098	31.1593	0.347876	ST6GAL2	0.142771
216113_at	2.77585	0.0340046	2.8217	0.034566	0.0458558	0.0484884	0.945707	31.8623	0.351415	ABI2	0.143957
206151_x_at	5.06623	0.0906064	4.97414	0.0326875	-0.0920876	0.0963223	-0.956036	15.1926	0.354021	CELA3B	0.144777
203705_s_at	6.04218	0.189706	5.7834	0.199628	-0.258786	0.27539	-0.939705	32.499	0.354301	FZD7	0.144867
223557_s_at	3.44251	0.0414348	3.52024	0.0721027	0.0777357	0.0831604	0.934769	33.6629	0.356565	TMEFF2	0.145608
214424_s_at	3.6625	0.0619894	3.56552	0.0835097	-0.0969829	0.104003	-0.932504	34.9761	0.357469	ALDOB	0.145858
231753_s_at	4.35748	0.091664	4.25721	0.0551012	-0.100269	0.106951	-0.937523	20.8208	0.359239	PCDHGC4	0.146454
219533_at	3.5287	0.0591669	3.59598	0.0410588	0.0672748	0.0720177	0.934143	23.4973	0.359731	CDKN1C	0.14663
207937_x_at	6.74926	0.0705269	6.83306	0.0572476	0.0838061	0.0908368	0.9226	26.9242	0.36441	FGFR1	0.14812
204721_s_at	3.21556	0.0329322	3.1761	0.0273729	-0.0394614	0.042823	-0.921501	27.4682	0.364812	DNAJC6	0.148254
1552662_a_at	3.47946	0.0406796	3.42714	0.0405708	-0.0523232	0.0574527	-0.910717	31.4896	0.369364	PCDHGB7	0.149665
228821_at	3.67692	0.259138	3.9706	0.190943	0.293681	0.321888	0.912371	24.7598	0.370372	ST6GAL2	0.149977
1556057_s_at	5.05808	0.20112	4.83194	0.148993	-0.226144	0.250296	-0.903506	24.8765	0.374924	NEUROD1	0.151424
241148_at	4.87615	0.0660905	4.8062	0.0397945	-0.0699445	0.0771463	-0.906647	20.8488	0.374953	ACTG2	0.151429
209006_s_at	7.28916	0.391653	7.67831	0.175719	0.389152	0.429266	0.906552	16.9588	0.377345	C1orf63	0.152153
215021_s_at	5.24511	0.0519014	5.30999	0.0506797	0.0648815	0.072541	0.894412	31.0602	0.37798	NRXN3	0.152363
1558342_x_at	4.04558	0.0433465	4.10562	0.0514127	0.0600362	0.0672472	0.892769	34.1992	0.37822	DIXDC1	0.152432
214564_s_at	3.97036	0.0510496	4.0274	0.0379006	0.0570415	0.0635808	0.897149	24.9238	0.378224	PCDHGC3	0.152432
1557223_at	3.57685	0.0570967	3.69078	0.114244	0.113925	0.127717	0.892009	32.0878	0.379029	RBPMS	0.152706
1557906_at	3.56533	0.0576962	3.50396	0.0370894	-0.0613663	0.0685892	-0.894693	22.0064	0.380633	MUC12	0.153211
240947_at	3.04379	0.055697	2.97471	0.0541956	-0.069083	0.0777131	-0.888949	30.9876	0.38088	ANO6	0.153285
224771_at	5.18416	0.0880208	5.09198	0.0546805	-0.0921815	0.103622	-0.889589	21.3873	0.383584	NAV1	0.154162
244142_at	3.16717	0.0582819	3.22278	0.0212382	0.0556131	0.0620309	0.896538	15.2582	0.383893	DTNA	0.154245
206929_s_at	5.53043	0.0544286	5.46461	0.0510823	-0.065822	0.074645	-0.8818	30.2179	0.384846	NFIC	0.154522
222943_at	8.05025	0.437206	7.51851	0.416867	-0.531741	0.604092	-0.880232	30.5592	0.385604	GBA3	0.15474
219955_at	6.77464	0.349553	7.17304	0.291261	0.3984	0.454995	0.875614	27.5249	0.388817	L1TD1	0.155696
228501_at	3.81439	0.0722893	3.91089	0.0837903	0.0965053	0.110664	0.872056	33.9408	0.389305	GALNTL2	0.155847
211870_s_at	5.68632	0.0820493	5.77625	0.0617236	0.089928	0.102674	0.875862	25.2123	0.389374	PCDHA3	0.155871
211398_at	3.533	0.0540523	3.59005	0.0363497	0.0570545	0.065138	0.875902	22.868	0.390191	FGFR2	0.156136
215710_at	3.37255	0.0560296	3.31291	0.0392895	-0.0596467	0.0684323	-0.871616	23.7116	0.392158	ST3GAL4	0.156735
206071_s_at	3.61862	0.0748388	3.69847	0.0541165	0.0798502	0.0923549	0.864601	24.3558	0.395694	EPHA3	0.157837
228134_at	4.15907	0.0904182	4.24297	0.0322582	0.0838957	0.0960003	0.873912	15.1214	0.395834	MYH11	0.157886
228699_at	3.60944	0.0438699	3.66098	0.0407796	0.0515418	0.0598961	0.86052	30.0079	0.396326	NRP2	0.158023
226377_at	6.84842	0.056643	7.00844	0.176995	0.160013	0.185837	0.861038	27.4015	0.396689	NFIC	0.158138
219701_at	2.81913	0.0465934	2.76788	0.0372124	-0.0512479	0.0596297	-0.859435	26.5542	0.397793	TMOD2	0.158489
234904_x_at	2.824	0.0430096	2.77982	0.028272	-0.0441708	0.0514697	-0.85819	22.4263	0.399867	ELAVL4	0.159115
214423_x_at	5.68827	0.0774182	5.79956	0.106179	0.111292	0.131406	0.846932	34.9972	0.402787	ALDOB	0.160012
226895_at	7.12268	0.0629765	6.99683	0.134703	-0.125846	0.148697	-0.846325	31.2883	0.403798	NFIC	0.160323
211626_x_at	4.60357	0.0767026	4.68327	0.0543049	0.0796988	0.0939804	0.848036	23.9107	0.404827	ERG	0.160638
241934_at	5.42256	0.0760222	5.35078	0.0371792	-0.0717784	0.0846267	-0.848177	17.8927	0.407543	NTM	0.161427
1553965_x_at	3.02971	0.0545266	3.08851	0.0441385	0.0588052	0.0701524	0.83825	26.8614	0.409288	RHOB	0.161943
228413_s_at	4.1848	0.0575775	4.12773	0.036298	-0.0570755	0.068064	-0.838556	21.6496	0.410882	SFRP1	0.162428
216216_at	4.08891	0.0847044	4.16535	0.0320637	0.0764389	0.0905699	0.843976	15.5191	0.411504	SLIT3	0.162591
234458_at	3.58558	0.0674601	3.64768	0.0311012	0.0620979	0.0742842	0.83595	17.237	0.414621	ANPEP	0.16358
238517_at	4.17937	0.0515356	4.10694	0.0718345	-0.0724298	0.0884088	-0.81926	34.9985	0.418182	KLF7	0.164648
206360_s_at	5.6143	0.138685	5.75145	0.0930597	0.137151	0.167014	0.821192	22.8248	0.420032	SOCS3	0.165225
209007_s_at	9.41669	0.14978	9.26358	0.11626	-0.153103	0.189606	-0.807477	25.9088	0.426743	C1orf63	0.167211
219954_s_at	6.44882	0.424985	5.97391	0.411769	-0.4749	0.591748	-0.802538	30.8986	0.428372	GBA3	0.167726
203735_x_at	7.09093	0.100445	7.20755	0.106759	0.116619	0.146583	0.795583	32.6722	0.432017	PPFIBP1	0.168848
206133_at	5.79599	0.149547	5.93743	0.0957608	0.141442	0.17758	0.796498	21.9343	0.43428	XAF1	0.169499
214856_at	3.75977	0.0381564	3.80066	0.0349616	0.040892	0.0517516	0.790159	29.6893	0.435701	SPTBN1	0.169898
233148_at	4.09653	0.0778655	4.02939	0.0318232	-0.0671433	0.0841175	-0.798208	16.1091	0.436359	PODN	0.170085
201862_s_at	9.38693	0.0712709	9.2794	0.116679	-0.107528	0.136724	-0.786458	34.2313	0.43701	LRRFIP1	0.170264
235243_at	3.93222	0.0642232	3.86802	0.0507172	-0.0642024	0.0818343	-0.784541	26.2979	0.439733	CLIP3	0.171071
220794_at	5.47897	0.192983	5.66274	0.136441	0.183776	0.236344	0.77758	23.8818	0.444452	GREM2	0.172524
207558_s_at	4.10946	0.620414	3.56703	0.313358	-0.542427	0.695059	-0.780404	18.2827	0.44514	PITX2	0.172721
1561310_at	3.64895	0.0584282	3.70328	0.0387608	0.0543389	0.070116	0.774986	22.6023	0.446381	IGK@	0.173099
209159_s_at	4.94597	0.0845614	5.03462	0.0782926	0.0886458	0.11524	0.769225	29.9203	0.44779	NDRG4	0.173496
233026_s_at	3.45675	0.0481597	3.50153	0.0336087	0.0447803	0.0587273	0.762512	23.6124	0.453305	PDZD2	0.17508
243387_at	5.34819	0.0780384	5.41692	0.0449266	0.0687241	0.0900467	0.763205	20.1194	0.454198	MESP1	0.175313
232470_at	6.24217	0.0715655	6.3031	0.0371184	0.0609303	0.0806189	0.755782	18.6216	0.459234	SIK1	0.176856
235004_at	5.31345	0.366	5.62434	0.190485	0.310889	0.412602	0.753483	18.6667	0.460558	RBM24	0.17726
210107_at	12.6706	0.136378	12.7939	0.0971649	0.123289	0.167451	0.736266	24.0425	0.468693	CLCA1	0.179642
1558785_a_at	4.63874	0.0604725	4.58481	0.0417908	-0.0539303	0.0735078	-0.733667	23.4128	0.470435	RGS5	0.18016
202507_s_at	5.63668	0.0725551	5.70045	0.0486132	0.0637674	0.0873355	0.730143	22.7956	0.47274	SNAP25	0.180789
203924_at	6.93513	0.291645	6.56694	0.418717	-0.368187	0.510275	-0.721545	34.9593	0.475373	GSTA1	0.181521
214914_at	2.78963	0.0389652	2.75636	0.0241178	-0.0332704	0.0458252	-0.726029	21.323	0.475716	FAM13C	0.181619
219926_at	3.71565	0.244776	3.53033	0.0652539	-0.185317	0.253324	-0.731541	13.7301	0.47675	POPDC3	0.1819
215120_s_at	3.22844	0.0568571	3.28541	0.0561794	0.0569705	0.0799304	0.712752	31.3024	0.481279	SAMD4A	0.183209
202154_x_at	9.60406	0.102094	9.51723	0.0678178	-0.0868272	0.122566	-0.708412	22.6279	0.485924	TUBB3	0.184569
214378_at	2.90347	0.037036	2.95692	0.0662499	0.0534485	0.0758993	0.704202	33.3746	0.486192	TFPI	0.184645
230318_at	5.4003	0.0651462	5.30771	0.115909	-0.0925877	0.132962	-0.696346	33.432	0.491026	SERPINA1	0.18601
219393_s_at	3.27297	0.093606	3.34317	0.0348284	0.0702054	0.0998754	0.70293	15.3985	0.492591	AKT3	0.186511
225413_at	12.5036	0.0300218	12.4577	0.0591255	-0.0458922	0.0663108	-0.692077	32.2765	0.493838	USMG5	0.186896
234951_s_at	4.02005	0.0713117	3.96171	0.0442012	-0.0583386	0.0838993	-0.695341	21.3478	0.494342	COL12A1	0.187021
235335_at	3.30333	0.0681782	3.25	0.0358299	-0.0533346	0.0770198	-0.692479	18.7958	0.497104	ABCA9	0.187807
224355_s_at	7.68714	0.179274	7.48052	0.242984	-0.206614	0.301961	-0.68424	34.9856	0.498331	MS4A8B	0.188145
201693_s_at	6.75472	0.633733	7.23126	0.276256	0.476544	0.691328	0.689316	16.6797	0.500102	EGR1	0.188676
232337_at	4.05999	0.0593614	4.01256	0.0378854	-0.0474337	0.0704208	-0.673575	21.8732	0.507637	B3GNT7	0.190805
1553613_s_at	3.53969	0.0682394	3.47967	0.06	-0.0600138	0.0908659	-0.660465	28.7585	0.514211	FOXC1	0.192613
202672_s_at	8.33313	0.509387	8.70274	0.236751	0.369607	0.561717	0.657994	17.3226	0.519191	ATF3	0.194031
241735_at	3.74755	0.0755518	3.80326	0.0405131	0.0557067	0.0857286	0.649802	19.0705	0.523571	RASSF8	0.195252
215020_at	4.14983	0.0627176	4.20853	0.066526	0.0587016	0.0914286	0.642049	32.6377	0.525326	NRXN3	0.195744
213067_at	3.56803	0.0633458	3.52092	0.0370989	-0.0471189	0.0734099	-0.641861	20.3919	0.528114	MYH10	0.196499
216717_at	3.3391	0.0451666	3.37688	0.0382555	0.0377865	0.0591904	0.638389	27.9013	0.528426	FAM48A	0.196579
210823_s_at	5.55778	0.0731491	5.50281	0.0471577	-0.0549762	0.0870324	-0.631676	22.0594	0.534091	PTPRS	0.198115
228230_at	5.82013	0.0482371	5.77348	0.0566109	-0.0466565	0.0743749	-0.627315	34.0847	0.534633	PRIC285	0.19825
201464_x_at	10.0971	0.278324	9.90296	0.129727	-0.194174	0.307072	-0.632341	17.3531	0.535408	JUN	0.198454
202241_at	10.5418	0.287405	10.7485	0.158084	0.206664	0.328012	0.63005	19.4314	0.536002	TRIB1	0.19861
210000_s_at	3.36557	0.0481855	3.32581	0.0414071	-0.0397666	0.0635325	-0.625926	28.2336	0.536391	SOCS1	0.198732
239111_at	4.80239	0.0714308	4.85518	0.0454226	0.0527881	0.0846497	0.623607	21.8066	0.539355	PRDM8	0.199613
216831_s_at	3.8444	0.0346397	3.88349	0.0529478	0.0390947	0.0632722	0.617881	34.7134	0.540687	RUNX1T1	0.199981
231524_at	4.81573	0.0775046	4.76063	0.0441427	-0.0550958	0.0891938	-0.617708	19.9526	0.543754	KCNAB1	0.200864
222822_s_at	3.51421	0.0458266	3.47721	0.0390881	-0.0369996	0.0602326	-0.614278	28.0627	0.54398	MMRN2	0.20091
204456_s_at	4.29577	0.0481681	4.35654	0.0868459	0.0607711	0.0993095	0.611937	33.2893	0.544737	GAS1	0.201129
1568770_at	4.44525	0.0599094	4.49014	0.0426303	0.0448812	0.0735287	0.61039	24.0163	0.547336	MYLK	0.201806
203706_s_at	6.63264	0.202274	6.80688	0.204885	0.174248	0.287911	0.605216	31.7939	0.549332	FZD7	0.202296
215073_s_at	6.63214	0.0572313	6.55931	0.105968	-0.0728353	0.120435	-0.604769	32.9941	0.549469	NR2F2	0.202341
1570190_at	3.90386	0.0629024	3.86045	0.0349899	-0.0434141	0.0719792	-0.603148	19.5961	0.553328	LSAMP	0.20331
239719_at	3.53503	0.0644522	3.49001	0.0378047	-0.0450172	0.0747214	-0.602468	20.4166	0.553496	CD109	0.20335
1559633_a_at	4.26764	0.117364	4.15882	0.139719	-0.108819	0.182471	-0.596363	34.2375	0.554856	CHRM3	0.203744
233870_at	3.81096	0.0397739	3.77638	0.0430414	-0.0345851	0.0586049	-0.590141	32.971	0.559119	NAV1	0.204889
218400_at	6.85296	0.114684	6.94101	0.0950986	0.0880558	0.148984	0.591044	27.4139	0.559333	OAS3	0.204942
1553235_at	3.80854	0.0686888	3.75685	0.0560906	-0.0516855	0.0886809	-0.582825	27.0614	0.564836	PCDHAC1	0.206439
212937_s_at	5.93296	0.0542638	5.84219	0.147202	-0.0907657	0.156885	-0.578548	28.6613	0.567413	COL6A1	0.207185
202509_s_at	5.05345	0.0504782	5.01595	0.0407172	-0.0374999	0.0648532	-0.578229	26.7806	0.567941	TNFAIP2	0.207347
220758_s_at	5.73247	0.0583954	5.77211	0.0361381	0.0396348	0.068673	0.577153	21.32	0.569881	ROBO4	0.20785
225557_at	6.6042	0.432064	6.87601	0.188586	0.271805	0.471428	0.576558	16.6918	0.571932	CSRNP1	0.208377
243645_at	4.14355	0.0399833	4.11257	0.0366933	-0.0309806	0.0542684	-0.570877	29.7243	0.572374	NFASC	0.208483
211143_x_at	6.80934	0.165592	6.91454	0.085898	0.1052	0.186545	0.563937	18.6233	0.579526	NR4A1	0.21048
1555834_at	3.60744	0.0476359	3.64477	0.0468689	0.0373336	0.0668271	0.558659	31.2161	0.58038	UCHL1	0.210687
216269_s_at	5.86425	0.0751269	5.91054	0.0366017	0.0462821	0.0835688	0.553821	17.8481	0.586574	ELN	0.212383
226765_at	5.29517	0.116191	5.16886	0.198798	-0.126308	0.230263	-0.548537	33.831	0.586926	SPTBN1	0.21247
241424_at	4.93371	0.0556883	4.89837	0.0342077	-0.0353348	0.0653555	-0.540655	21.1903	0.594384	ELAVL4	0.214523
214543_x_at	5.5826	0.04839	5.63213	0.0791293	0.0495299	0.0927525	0.534	34.2409	0.596791	QKI	0.215109
200892_s_at	9.71264	0.0873075	9.65197	0.0733403	-0.0606698	0.114024	-0.532081	27.7114	0.59891	TRA2B	0.215668
208229_at	4.52519	0.0851946	4.44702	0.120433	-0.0781625	0.14752	-0.529842	34.9865	0.599568	FGFR2	0.21585
218863_s_at	4.06212	0.0755152	4.1085	0.0448562	0.0463858	0.087833	0.528114	20.6226	0.603057	TNS1	0.216757
216851_at	3.66101	0.0435038	3.62848	0.044892	-0.0325295	0.062513	-0.520365	32.1457	0.606375	IGLJ3	0.217624
213281_at	5.98361	0.224082	5.84748	0.132528	-0.136131	0.260339	-0.522901	20.5511	0.606635	JUN	0.21767
211705_s_at	4.85316	0.0740624	4.81024	0.0349021	-0.042923	0.0818742	-0.524255	17.4721	0.606689	SORBS1	0.217682
208408_at	4.81045	0.0530684	4.842	0.0287782	0.031552	0.0603692	0.52265	19.228	0.607188	PTN	0.217813
230360_at	6.6613	0.667392	6.26408	0.365749	-0.397223	0.761042	-0.521947	19.3785	0.607623	GLDN	0.217912
1562981_at	5.14428	0.0750447	5.18953	0.0442075	0.0452514	0.0870977	0.519547	20.4864	0.608947	HBB	0.218258
205534_at	3.84229	0.0600961	3.89191	0.076238	0.0496208	0.0970761	0.511153	34.7485	0.612477	PCDH7	0.219279
228797_at	5.48782	0.0741097	5.43826	0.0636069	-0.0495627	0.0976631	-0.507487	28.2057	0.615759	NLN	0.220176
233031_at	3.3708	0.0595842	3.40725	0.0405055	0.0364504	0.0720484	0.505915	23.082	0.617714	ZEB2	0.22069
204964_s_at	4.99465	0.0987197	5.06292	0.0940592	0.0682762	0.136355	0.500724	30.5438	0.620155	SSPN	0.221344
205498_at	6.40293	0.389812	6.18601	0.199066	-0.216917	0.437699	-0.495585	18.4213	0.626048	GHR	0.222973
1559634_at	3.63434	0.0530142	3.60259	0.0364947	-0.0317427	0.0643612	-0.493197	23.3341	0.626483	CHRM3	0.223074
235815_at	4.61934	0.0584048	4.65845	0.0569961	0.039113	0.0816068	0.479286	31.048	0.635094	TSHZ2	0.22542
216156_at	3.30121	0.0413582	3.26849	0.0551149	-0.0327188	0.0689068	-0.474826	34.9531	0.637865	RECK	0.226154
207268_x_at	5.93315	0.0521193	5.96343	0.0379972	0.030273	0.0644996	0.469352	24.5305	0.642963	ABI2	0.227488
1554375_a_at	6.03908	0.551272	5.73047	0.393651	-0.308603	0.677394	-0.455574	24.0899	0.652777	NR1H4	0.230109
242360_at	3.63913	0.0533892	3.66876	0.0390791	0.0296297	0.0661633	0.447826	24.6165	0.658195	LDB2	0.231575
205483_s_at	8.59553	0.130268	8.69413	0.178917	0.0986038	0.221317	0.445532	34.998	0.658679	ISG15	0.231696
230784_at	8.87335	0.993197	8.3385	0.684872	-0.534849	1.20644	-0.443329	23.3685	0.661605	PRAC	0.232418
1564985_a_at	3.40886	0.0724129	3.37398	0.0318813	-0.0348851	0.0791205	-0.440912	16.7742	0.664907	SLC8A1	0.233271
206340_at	6.59597	0.408827	6.36408	0.345282	-0.231893	0.535125	-0.433343	27.8355	0.668105	NR1H4	0.234065
1552503_at	4.62972	0.0517494	4.60379	0.0303329	-0.0259317	0.059984	-0.43231	20.4055	0.67005	FRAS1	0.234549
1555472_at	3.79516	0.0756588	3.83406	0.050099	0.0388991	0.0907423	0.428677	22.5667	0.672223	SORBS2	0.235105
226933_s_at	3.86299	0.122948	3.93659	0.121138	0.0735956	0.172599	0.426397	31.2447	0.672742	ID4	0.235184
228263_at	6.66607	0.0687678	6.70196	0.0490359	0.0358854	0.0844602	0.424879	24.0601	0.6747	GRASP	0.235711
225339_at	7.94494	0.0731817	7.9066	0.0557938	-0.0383399	0.0920245	-0.416628	25.508	0.680436	SPAG9	0.237253
212188_at	8.08747	0.206685	8.18835	0.126402	0.100883	0.242273	0.416402	21.1141	0.681318	KCTD12	0.237492
224773_at	5.72935	0.068681	5.77549	0.089212	0.0461384	0.112587	0.409802	34.8674	0.684458	NAV1	0.238397
218266_s_at	4.88669	0.0644016	4.93725	0.105734	0.0505585	0.123803	0.408379	34.2074	0.685541	NCS1	0.238676
211925_s_at	3.4971	0.066876	3.46566	0.0377338	-0.0314401	0.0767869	-0.409446	19.8094	0.686606	PLCB1	0.238969
220213_at	5.11036	0.0752164	5.14348	0.0292882	0.0331175	0.0807174	0.410289	15.7262	0.687129	TSHZ2	0.239112
230013_s_at	4.85338	0.10621	4.80544	0.0493952	-0.0479381	0.117134	-0.409257	17.3294	0.687365	ARHGAP23	0.239165
1555056_at	4.43973	0.0955564	4.39474	0.0550056	-0.0449855	0.110257	-0.408005	20.1177	0.687579	CCNG2	0.23921
200893_at	10.7242	0.055324	10.7586	0.0650074	0.0343173	0.0853622	0.40202	34.0983	0.690178	TRA2B	0.239928
229092_at	4.50268	0.0981415	4.45905	0.0468529	-0.0436278	0.108752	-0.401169	17.6158	0.69312	NR2F2	0.240691
233192_s_at	3.55753	0.0463386	3.53408	0.036196	-0.0234499	0.0587998	-0.398809	26.051	0.693284	RUFY2	0.240733
1554213_at	4.20314	0.0675368	4.17185	0.0401632	-0.0312843	0.0785767	-0.398138	20.6415	0.694617	ARHGEF10	0.241097
237535_x_at	3.66108	0.0465482	3.63725	0.038892	-0.0238363	0.0606574	-0.392966	27.5878	0.697365	NRXN1	0.241844
243901_at	2.85903	0.0811233	2.90241	0.0772022	0.0433741	0.111987	0.387312	30.5185	0.701213	ALDOB	0.242798
234406_at	4.54833	0.0479841	4.57167	0.0373003	0.0233428	0.0607765	0.384075	25.9419	0.704053	RGMA	0.243506
227487_s_at	3.21517	0.0472088	3.19467	0.0260227	-0.0205019	0.0539059	-0.380327	19.4628	0.707822	SERPINE2	0.244466
214174_s_at	5.7485	0.0720136	5.78094	0.0478258	0.0324479	0.086448	0.375346	22.6236	0.7109	PDLIM4	0.245229
224063_at	2.72322	0.0288025	2.74	0.0345008	0.0167744	0.0449432	0.373236	34.2992	0.71127	NLN	0.245328
238550_at	2.66919	0.0826758	2.63333	0.0486644	-0.0358569	0.0959349	-0.373762	20.4735	0.712424	RUFY2	0.245647
235129_at	4.2778	0.0706357	4.31047	0.0520929	0.0326682	0.0877671	0.372214	24.7787	0.712898	PPP1R1A	0.245746
206908_s_at	5.35387	0.0735986	5.38321	0.0304905	0.0293341	0.0796644	0.368221	16.2233	0.717469	CLDN11	0.246812
221424_s_at	4.89549	0.0957819	4.85885	0.0286565	-0.0366329	0.0999768	-0.366414	14.1851	0.719464	OR51E2	0.247318
36711_at	9.13031	0.483001	9.32803	0.267538	0.197724	0.552148	0.3581	19.5338	0.724109	MAFF	0.248529
201109_s_at	7.80957	0.144855	7.91685	0.269449	0.107286	0.305918	0.350701	32.9419	0.728046	THBS1	0.249503
235641_at	3.41456	0.0812931	3.44666	0.0424703	0.0320935	0.0917186	0.349913	18.717	0.730311	TRIB1	0.250104
1559576_at	3.96094	0.0929524	3.90628	0.127345	-0.0546673	0.157661	-0.34674	34.9965	0.730863	WDR78	0.250227
202436_s_at	4.88698	0.207991	4.97213	0.132433	0.0851533	0.246574	0.345346	21.8303	0.73314	CYP1B1	0.25078
205193_at	7.11192	0.397993	7.26601	0.216328	0.154084	0.452986	0.340152	19.2609	0.737424	MAFF	0.251907
1565765_x_at	3.36093	0.054315	3.38481	0.0455898	0.0238793	0.0709123	0.336745	27.6932	0.738848	C13orf33	0.252265
227427_at	5.22752	0.0880709	5.19228	0.0564797	-0.0352351	0.104625	-0.336774	21.9619	0.739484	ARHGEF25	0.252374
219371_s_at	7.84601	0.390223	7.98849	0.161091	0.142479	0.422166	0.337494	16.1932	0.740079	KLF2	0.25252
224229_s_at	3.7752	0.0496604	3.79584	0.0375312	0.0206379	0.0622475	0.331546	25.3142	0.742961	AKT3	0.253204
230658_at	3.71823	0.0846853	3.68685	0.0463265	-0.0313743	0.0965285	-0.325026	19.3526	0.748649	SLC7A2	0.254608
204482_at	7.19811	0.0688769	7.22842	0.0635905	0.0303139	0.0937431	0.323372	29.8577	0.748667	CLDN5	0.254609
210079_x_at	5.20544	0.0680384	5.18027	0.0400737	-0.0251725	0.0789628	-0.31879	20.4837	0.753114	KCNAB1	0.255728
234737_at	4.43559	0.0667476	4.46139	0.0461437	0.0257952	0.0811448	0.317891	23.42	0.753385	NT5DC3	0.255779
210841_s_at	5.9615	0.0754627	5.98847	0.0387593	0.0269674	0.0848345	0.317883	18.495	0.754135	NRP2	0.255953
209400_at	3.96388	0.0735897	3.98949	0.0347494	0.0256093	0.0813816	0.314682	17.4943	0.756726	SLC12A4	0.256599
1554778_at	2.60419	0.0416415	2.58748	0.0344187	-0.0167112	0.0540247	-0.309326	27.3396	0.759419	PHLDB2	0.257264
204747_at	6.56222	0.103359	6.61016	0.116508	0.047944	0.155747	0.307832	33.5817	0.760112	IFIT3	0.257437
236132_at	5.16157	0.0904844	5.19633	0.0678845	0.0347594	0.113118	0.307284	25.1526	0.761157	TLN1	0.257694
1554472_a_at	4.37679	0.08028	4.34721	0.0545142	-0.0295808	0.0970395	-0.304832	23.06	0.763228	PHF20L1	0.258175
207938_at	4.40481	0.0495693	4.38281	0.0537252	-0.022002	0.0730994	-0.300987	32.9961	0.765313	PI15	0.258697
224059_s_at	5.42274	0.0530025	5.44748	0.0635589	0.0247496	0.0827587	0.299058	34.31	0.7667	NUMBL	0.25902
210680_s_at	5.19838	0.0426258	5.21361	0.0279856	0.0152371	0.0509917	0.298815	22.403	0.767836	MASP1	0.259337
204042_at	5.68118	0.250993	5.76579	0.132562	0.0846058	0.283849	0.298066	18.8626	0.768911	WASF3	0.259557
225331_at	8.69175	0.0635859	8.71531	0.0496082	0.0235565	0.0806483	0.29209	26.0237	0.772534	CCDC50	0.260372
1560153_at	3.39994	0.0532021	3.41937	0.0404903	0.0194281	0.0668575	0.29059	25.4691	0.773718	FRAS1	0.260647
212099_at	9.71956	0.408373	9.85353	0.237276	0.133966	0.472301	0.283645	20.2649	0.77956	RHOB	0.262083
[truncated: 62 more rows]
