# Supplementary material for: Aberrant gene expression in mucosa adjacent to tumor reveals a molecular crosstalk in colon cancer
Source: Mol Cancer. 2014 Mar 5;13:46. doi: 10.1186/1476-4598-13-46 (PMC4023701; doi:10.1186/1476-4598-13-46)
Supplement: Additional file 7: Table S6 — Crosstalk network functional analysis. [file 1476-4598-13-46-S7.xls]

## Sheet: Hoja1
GO-ID	p-value	corr p-value	x	nX	N	Description	Genes in test set
7155	4.6568e-37	3.2388e-34	73	664	266	14504	cell adhesion	NRP2|PCDHA4|CLDN5|L1CAM|MMRN1|DDR2|CXCL12|VCL|REG3A|CD93|CTGF|ROBO1|ROBO2|CYR61|ICAM1|PTPRM|PTPRS|MGP|NRXN1|NCAM1|CD36|CLDN1|CNTN1|ROR2|VCAN|RELN|JAM2|ADAM12|CCL2|TNFRSF12A|TNC|COL3A1|SPOCK1|CDH2|CLDN11|CCL4|CDH5|ALCAM|LAMB2|COL7A1|ITGB8|COMP|AGT|KAL1|RAC1|COL6A3|COL6A2|COL6A1|COL8A1|THBS1|THBS2|DPT|FN1|SPP1|COL18A1|ITGA1|PPFIBP1|HSPG2|FZD3|NID1|NID2|COL5A1|VWF|ITGA9|CDH13|COL14A1|ITGA5|FBLN5|PEC…
22610	4.6568e-37	3.2388e-34	73	664	266	14504	biological adhesion	NRP2|PCDHA4|CLDN5|L1CAM|MMRN1|DDR2|CXCL12|VCL|REG3A|CD93|CTGF|ROBO1|ROBO2|CYR61|ICAM1|PTPRM|PTPRS|MGP|NRXN1|NCAM1|CD36|CLDN1|CNTN1|ROR2|VCAN|RELN|JAM2|ADAM12|CCL2|TNFRSF12A|TNC|COL3A1|SPOCK1|CDH2|CLDN11|CCL4|CDH5|ALCAM|LAMB2|COL7A1|ITGB8|COMP|AGT|KAL1|RAC1|COL6A3|COL6A2|COL6A1|COL8A1|THBS1|THBS2|DPT|FN1|SPP1|COL18A1|ITGA1|PPFIBP1|HSPG2|FZD3|NID1|NID2|COL5A1|VWF|ITGA9|CDH13|COL14A1|ITGA5|FBLN5|PEC…
9605	7.3874e-32	3.4253e-29	65	613	266	14504	response to external stimulus	F2RL2|FGF7|MASP1|S100A8|TLR2|MMRN1|CXCL12|CFHR1|REG3A|CXCR4|CTGF|ROBO1|SERPINE1|CFH|ROBO2|CFI|CFD|CYR61|IRAK2|STC2|C4B|MGP|SERPING1|MMP14|SLIT2|INHBB|INHBA|CD36|THBD|PPBP|TFPI|COL1A1|C7|CCL3|CCL2|CXCL5|C3|COL3A1|PF4|C1R|C1S|CXCL6|CCL4|MIF|CCL20|CCL21|KAL1|RAC1|PCSK9|C2|PTX3|SCG2|FN1|PLAT|CFB|EFEMP2|FBN1|ITGA1|VWF|CXCL13|FBLN5|HBEGF|CP|SELE|PLAU
2245	9.7169e-27	3.379e-24	48	381	266	14504	response to wounding	F2RL2|C7|CCL3|CCL2|FGF7|S100A8|MASP1|C3|COL3A1|TLR2|PF4|C1R|C1S|CXCL6|MMRN1|CCL4|MIF|CFHR1|REG3A|CCL20|CXCR4|CTGF|CCL21|RAC1|SERPINE1|CFH|CFI|C2|PTX3|CFD|SCG2|FN1|IRAK2|PLAT|C4B|CFB|EFEMP2|FBN1|SERPING1|VWF|THBD|CD36|CXCL13|FBLN5|TFPI|HBEGF|SELE|PLAU
48856	1.9213e-24	5.345e-22	95	1725	266	14504	anatomical structure development	NRP2|FGF7|PGF|MMP9|PCDHA4|L1CAM|SLC7A5|VCL|GPC4|WNT2|SHB|AGTR1|S1PR1|SERPINE2|CXCR4|ROBO1|CTGF|FAP|ROBO4|ROBO2|TUBB3|CYR61|MGP|NRXN1|MMP14|SLIT2|PRELP|SLIT3|INHBB|INHBA|CHRDL1|SERPINF1|VEGFA|COL1A2|PDGFRA|ROR2|RELN|COL1A1|ADAM12|ADAMTS4|WNT5A|FGFR1|C7|CCL2|TNFRSF12A|TNC|ELN|COL3A1|SPOCK1|DCN|CLDN11|EPHB3|CCL4|EPHB4|EPHB1|TIMP1|EPHB2|MIF|LIF|LAMB2|COL7A1|COMP|KAL1|AGT|RAC1|COL6A3|PTN|PCSK9|COL8A1|…
48731	2.2432e-23	5.2004e-21	87	1515	266	14504	system development	NRP2|FGF7|PGF|MMP9|PCDHA4|L1CAM|SLC7A5|WNT2|SHB|AGTR1|S1PR1|SERPINE2|CXCR4|ROBO1|CTGF|FAP|ROBO4|ROBO2|TUBB3|MGP|NRXN1|MMP14|SLIT2|PRELP|SLIT3|INHBB|INHBA|CHRDL1|SERPINF1|VEGFA|COL1A2|PDGFRA|ROR2|RELN|COL1A1|ADAM12|ADAMTS4|WNT5A|FGFR1|C7|CCL2|TNFRSF12A|TNC|ELN|COL3A1|SPOCK1|DCN|CLDN11|EPHB3|EPHB4|EPHB1|TIMP1|EPHB2|MIF|LIF|LAMB2|COL7A1|COMP|KAL1|AGT|COL6A3|PTN|PCSK9|COL8A1|PTX3|FIGF|PCSK5|SCG2|SPP1…
48513	2.4328e-22	4.8342e-20	71	1069	266	14504	organ development	NRP2|FGF7|PGF|MMP9|WNT2|SHB|AGTR1|S1PR1|CXCR4|CTGF|FAP|ROBO4|ROBO2|MGP|MMP14|SLIT2|SLIT3|PRELP|INHBB|INHBA|CHRDL1|VEGFA|COL1A2|PDGFRA|ROR2|RELN|COL1A1|ADAM12|ADAMTS4|WNT5A|FGFR1|C7|CCL2|TNFRSF12A|TNC|ELN|COL3A1|DCN|EPHB4|TIMP1|MIF|LIF|LAMB2|COL7A1|COMP|AGT|COL6A3|PTN|PCSK9|COL8A1|PTX3|FIGF|PCSK5|SCG2|SPP1|BMP4|COL18A1|FLT1|FBN1|MET|FZD3|IGF2|SPARC|CDH13|CXCL13|CLEC3B|ITGA7|HBEGF|BMP7|ENG|CDH11
32501	5.742e-22	9.9839e-20	131	3272	266	14504	multicellular organismal process	F2RL2|SYT1|PGF|MMP9|MMP7|L1CAM|MMRN1|MMP3|SLC7A5|CXCL12|MMP1|WNT2|AGTR1|SHB|REG3A|S1PR1|SERPINE2|CTGF|ROBO1|FAP|SERPINE1|TGFBI|ROBO4|ROBO2|HTR1D|MGP|SERPING1|PRELP|CD36|THBD|SERPINF1|VEGFA|PDGFRA|TFPI|COL1A2|ROR2|RELN|COL1A1|ADAMTS4|WNT5A|RBP4|FGFR1|CCL2|TNFRSF12A|ELN|EPHB3|TIMP3|EPHB4|EPHB1|TIMP1|EPHB2|LIF|LAMB2|KAL1|SPP1|BMP4|COL18A1|PLAT|LPL|EFEMP2|MET|EFEMP1|HOMER1|EPHA2|TNFSF11|SFRP1|CXCL13|…
7167	5.5049e-20	8.5082e-18	34	253	266	14504	enzyme linked receptor protein signaling pathway	FGFR1|FGFR4|FGF7|LTBP2|COL3A1|EPHB3|DDR2|TIMP3|EPHB4|GREM2|EPHB1|EPHB2|CTGF|TEK|PTN|FIGF|FN1|BMP4|FLT1|MET|IGF2|SPARC|EPHA2|EPHA3|GRB10|CHRDL1|RGS2|VEGFA|PDGFRA|COL1A2|PDGFRB|TGFBR3|HBEGF|BMP7
7275	6.2548e-20	8.7004e-18	98	2101	266	14504	multicellular organismal development	PGF|MMP9|L1CAM|SLC7A5|WNT2|AGTR1|SHB|REG3A|S1PR1|SERPINE2|CTGF|ROBO1|FAP|ROBO4|ROBO2|MGP|PRELP|THBD|SERPINF1|VEGFA|PDGFRA|COL1A2|ROR2|RELN|COL1A1|ADAMTS4|WNT5A|FGFR1|CCL2|TNFRSF12A|ELN|EPHB3|EPHB4|EPHB1|EPHB2|TIMP1|LIF|LAMB2|KAL1|SPP1|COL18A1|BMP4|MET|EPHA2|TNFSF11|SFRP1|SFRP2|CXCL13|ITGA7|TGFBR3|BMP7|ENG|NRP2|FGF7|PCDHA4|LEPR|CXCR4|SEMA3F|TUBB3|NRXN1|MMP14|SLIT2|SLIT3|INHBB|INHBA|CHRDL1|VCAN|ADA…
6954	1.8808e-16	2.1672e-14	31	267	266	14504	inflammatory response	C7|CCL3|CCL2|S100A8|MASP1|C3|TLR2|C1R|C1S|CXCL6|CCL4|MIF|CFHR1|REG3A|CCL20|CXCR4|CCL21|RAC1|CFH|CFI|C2|CFD|PTX3|SCG2|FN1|IRAK2|CFB|C4B|SERPING1|CXCL13|SELE
32502	1.9602e-16	2.1672e-14	107	2721	266	14504	developmental process	PGF|MMP9|L1CAM|SLC7A5|VCL|WNT2|AGTR1|SHB|REG3A|S1PR1|SERPINE2|CTGF|ROBO1|FAP|ROBO4|ROBO2|MGP|PRELP|THBD|SERPINF1|VEGFA|PDGFRA|COL1A2|ROR2|RELN|COL1A1|ADAMTS4|WNT5A|FGFR1|CCL2|TNFRSF12A|ELN|EPHB3|EPHB4|CCL4|EPHB1|EPHB2|TIMP1|LIF|LAMB2|KAL1|RAC1|SPP1|BMP4|COL18A1|MET|EPHA2|TNFSF11|SFRP1|SFRP2|CXCL13|ITGA7|TGFBR3|BMP7|ENG|NRP2|FGF7|PCDHA4|LEPR|GPC4|CXCR4|SEMA3F|TUBB3|CYR61|NRXN1|MMP14|SLIT2|SLIT3|IN…
7169	2.0669e-16	2.1672e-14	26	178	266	14504	transmembrane receptor protein tyrosine kinase signaling pathway	FGFR1|FGFR4|FGF7|EPHB3|EPHB4|TIMP3|DDR2|EPHB1|EPHB2|CTGF|TEK|FIGF|FN1|FLT1|MET|IGF2|SPARC|EPHA2|EPHA3|GRB10|RGS2|VEGFA|PDGFRA|COL1A2|PDGFRB|HBEGF
9653	2.1812e-16	2.1672e-14	52	777	266	14504	anatomical structure morphogenesis	NRP2|PGF|VCL|WNT2|GPC4|SHB|AGTR1|S1PR1|CTGF|CXCR4|FAP|ROBO4|CYR61|NRXN1|MMP14|SLIT2|SLIT3|VEGFA|PDGFRA|ROR2|RELN|WNT5A|CCL2|TNFRSF12A|TNC|ELN|DCN|EPHB3|EPHB4|CCL4|MIF|LIF|KAL1|AGT|COMP|RAC1|PCSK9|PTX3|COL8A1|PHLDA3|PCSK5|FIGF|MYOC|SCG2|BMP4|COL18A1|FLT1|MAP1B|FZD3|CDH13|SFRP1|ENG
48584	3.0546e-16	2.8326e-14	21	106	266	14504	positive regulation of response to stimulus	C7|MASP1|C3|C4B|CFB|TLR2|C1R|SERPING1|C1S|SLIT2|CFHR1|CDH13|AGTR1|S1PR1|AGT|VEGFA|CFH|C2|CFI|CFD|SCG2
9887	4.1167e-16	3.5789e-14	34	336	266	14504	organ morphogenesis	NRP2|CCL2|TNFRSF12A|PGF|TNC|ELN|DCN|EPHB4|LIF|SHB|S1PR1|CXCR4|CTGF|COMP|FAP|AGT|ROBO4|PCSK9|COL8A1|PTX3|FIGF|SCG2|BMP4|COL18A1|FLT1|FZD3|MMP14|SLIT2|SLIT3|CDH13|VEGFA|PDGFRA|ROR2|ENG
7166	8.7793e-16	7.1836e-14	79	1686	266	14504	cell surface receptor linked signal transduction	F2RL2|GNA15|FGF7|LTBP2|TACR2|LEPR|GABBR1|TLR2|DDR2|CXCL12|LPHN2|WNT2|AGTR1|S1PR1|CXCR4|CTGF|HTR1D|TUBB3|STC2|LIFR|SLIT2|INHBA|GRB10|CHRDL1|DARC|VEGFA|PDGFRA|COL1A2|CNTN1|ROR2|PDGFRB|ADAMTS1|VIP|WNT5A|FGFR1|C7|FGFR4|CCL3|CCL2|IFITM1|C3|COL3A1|TAC1|PF4|C1S|EPHB3|TIMP3|GREM2|EPHB4|EPHB1|EPHB2|MIF|ITGB8|AGT|TEK|PTN|FIGF|FN1|BMP4|FLT1|MET|ITGA1|FZD3|IGF2|SPARC|HOMER1|EPHA2|EPHA3|ITGA9|SFRP1|RGS2|ITGA5…
6928	4.1874e-15	3.0656e-13	31	298	266	14504	cell motility	NRP2|CCL3|TLN1|TNFRSF12A|CALD1|VIM|PF4|SPOCK1|EPHB3|CCL4|MIF|VCL|WNT2|LAMB2|CTGF|CXCR4|KAL1|RAC1|SCG2|FN1|ICAM1|FLT1|MET|ITGA1|NRXN1|MMP14|SLIT2|SLIT3|CDH13|HBEGF|RELN
51674	4.1874e-15	3.0656e-13	31	298	266	14504	localization of cell	NRP2|CCL3|TLN1|TNFRSF12A|CALD1|VIM|PF4|SPOCK1|EPHB3|CCL4|MIF|VCL|WNT2|LAMB2|CTGF|CXCR4|KAL1|RAC1|SCG2|FN1|ICAM1|FLT1|MET|ITGA1|NRXN1|MMP14|SLIT2|SLIT3|CDH13|HBEGF|RELN
6935	1.3179e-14	8.7294e-13	22	142	266	14504	chemotaxis	C7|CCL3|CCL2|CXCL5|ITGA1|PF4|CXCL6|CCL4|CXCL12|SLIT2|MIF|PPBP|CCL20|CXCR4|CXCL13|CCL21|ROBO1|KAL1|ROBO2|PLAU|SCG2|CYR61
42330	1.3179e-14	8.7294e-13	22	142	266	14504	taxis	C7|CCL3|CCL2|CXCL5|ITGA1|PF4|CXCL6|CCL4|CXCL12|SLIT2|MIF|PPBP|CCL20|CXCR4|CXCL13|CCL21|ROBO1|KAL1|ROBO2|PLAU|SCG2|CYR61
2541	4.7697e-14	2.8846e-12	13	37	266	14504	activation of plasma proteins during acute inflammatory response	C7|MASP1|C4B|CFB|C3|SERPING1|C1R|C1S|CFHR1|CFH|CFI|C2|CFD
6956	4.7697e-14	2.8846e-12	13	37	266	14504	complement activation	C7|MASP1|C4B|CFB|C3|SERPING1|C1R|C1S|CFHR1|CFH|CFI|C2|CFD
48583	2.1559e-13	1.2495e-11	22	162	266	14504	regulation of response to stimulus	C7|MASP1|C3|C4B|CFB|COL3A1|TLR2|C1R|SERPING1|C1S|SLIT2|CFHR1|CDH13|AGTR1|S1PR1|AGT|VEGFA|CFH|C2|CFI|CFD|SCG2
6950	2.7421e-13	1.5105e-11	62	1255	266	14504	response to stress	F2RL2|FGF7|MASP1|S100A8|TLR2|MMRN1|CFHR1|REG3A|CXCR4|CTGF|SERPINE1|CFH|CFI|CFD|IRAK2|C4B|SERPING1|MMP14|INHBB|INHBA|CD36|THBD|PPBP|DARC|CD81|VEGFA|TFPI|RELN|COL1A1|C7|CCL3|CCL2|C3|ELN|COL3A1|PF4|C1R|C1S|CXCL6|CCL4|MIF|CCL20|CCL21|FCGR1A|AGT|RAC1|PCSK9|C2|PTX3|SCG2|FN1|PLAT|CFB|EFEMP2|FBN1|VWF|CXCL13|FBLN5|HBEGF|HSPD1|SELE|PLAU
48518	2.8234e-13	1.5105e-11	58	1121	266	14504	positive regulation of biological process	FGF7|MASP1|PGF|MMP9|TLR2|DDR2|CFHR1|WNT2|AGTR1|S1PR1|ROBO1|FAP|CFH|ROBO2|CFI|CFD|C4B|LIFR|SERPING1|SLIT2|INHBB|INHBA|SERPINF1|CD81|VEGFA|PDGFRA|PDGFRB|ROR2|RELN|VIP|C7|CXCL5|C3|TNFRSF12A|C1R|C1S|TIMP3|TIMP1|LIF|LAMB2|AGT|RAC1|PTN|PCSK9|C2|PTX3|FIGF|SCG2|BMP4|FLT1|CFB|ADIPOQ|ECM1|CDH13|TNFSF11|HBEGF|BMP7|ENG
16477	5.1229e-13	2.6392e-11	23	187	266	14504	cell migration	NRP2|ICAM1|FLT1|TNFRSF12A|MET|ITGA1|PF4|NRXN1|EPHB3|MMP14|SLIT2|SLIT3|MIF|WNT2|CDH13|LAMB2|CXCR4|CTGF|KAL1|HBEGF|RELN|SCG2|FN1
6952	1.2053e-12	5.9876e-11	37	519	266	14504	defense response	C7|CCL3|CCL2|S100A8|MASP1|C3|TLR2|C1R|C1S|CXCL6|CCL4|MIF|CFHR1|REG3A|CCL20|CXCR4|CCL21|FCGR1A|RAC1|CFH|CFI|C2|CFD|PTX3|SCG2|FN1|IRAK2|CFB|C4B|SERPING1|INHBB|INHBA|PPBP|CXCL13|DARC|CD81|SELE
7154	1.299e-12	6.2309e-11	119	3626	266	14504	cell communication	F2RL2|SYT1|GNA15|LTBP2|PGF|EFNA3|TLR2|CXCL12|LPHN2|WNT2|AGTR1|SHB|S1PR1|ISG15|ANK2|CTGF|GRIN2D|HTR1D|CFD|STC2|WNK1|LIFR|GRB10|DARC|VEGFA|PDGFRA|COL1A2|ROR2|PDGFRB|ADAMTS1|WNT5A|FGFR1|CCL3|FGFR4|CCL2|IFITM1|MME|EPHB3|EPHB4|CCL4|GREM2|TIMP3|EPHB1|EPHB2|ALCAM|ITGB8|RAC1|TEK|ANGPTL1|FN1|BMP4|MET|ITGA1|HOMER1|SHANK2|EPHA2|EPHA3|ITGA9|SFRP1|RGS2|SFRP2|ITGA5|CXCL13|ITGA7|TGFBR3|AREG|BMP7|PLAU|FGF7|TACR2…
7626	2.6727e-12	1.2392e-10	22	183	266	14504	locomotory behavior	C7|CCL3|CCL2|CXCL5|ITGA1|PF4|CXCL6|CCL4|CXCL12|SLIT2|MIF|PPBP|CCL20|CXCR4|CXCL13|CCL21|ROBO1|KAL1|ROBO2|PLAU|SCG2|CYR61
2526	3.3857e-12	1.5192e-10	15	73	266	14504	acute inflammatory response	C7|MASP1|C4B|CFB|C3|C1R|SERPING1|C1S|CFHR1|REG3A|CFH|CFI|C2|CFD|FN1
2253	3.6105e-12	1.5694e-10	14	61	266	14504	activation of immune response	C7|MASP1|C4B|CFB|C3|TLR2|SERPING1|C1R|C1S|CFHR1|CFH|CFI|C2|CFD
50878	8.1772e-12	3.4468e-10	17	106	266	14504	regulation of body fluid levels	VIP|PLAT|F2RL2|EFEMP2|FBN1|COL3A1|PF4|SERPING1|MMRN1|VWF|CD36|THBD|FAP|FBLN5|SERPINE1|TFPI|PLAU
7610	8.6397e-12	3.5347e-10	27	300	266	14504	behavior	C7|CCL3|CCL2|CXCL5|PF4|CXCL6|CXCL12|CCL4|MIF|CCL20|CCL21|ROBO1|CXCR4|AGT|KAL1|PTN|ROBO2|SCG2|CYR61|MET|ITGA1|FZD3|SLIT2|PPBP|ITGA5|CXCL13|PLAU
51869	1.1451e-11	4.5509e-10	94	2626	266	14504	response to stimulus	F2RL2|IGHG1|SYT1|IGHG2|FGF7|MASP1|S100A8|TLR2|MMRN1|CXCL12|WNT2|CFHR1|REG3A|ISG15|CXCR4|ROBO1|CTGF|TGFBI|SERPINE1|CFH|ROBO2|CFI|CFD|CYR61|IRAK2|STC2|C4B|MGP|SERPING1|MMP14|SLIT2|INHBB|INHBA|THBD|CD36|PPBP|DARC|CD81|VEGFA|TFPI|RELN|COL1A1|CTSG|RBP4|C7|CCL3|CCL2|IFITM1|CXCL5|C3|ELN|COL3A1|TAC1|PF4|C1R|C1S|CXCL6|TIMP3|CCL4|MIF|LIF|CCL20|CCL21|KAL1|FCGR1A|AGT|RAC1|PTN|PCSK9|SCNN1G|INPP5D|C2|PTX3|SCG2…
7165	1.4813e-11	5.7234e-10	109	3294	266	14504	signal transduction	F2RL2|GNA15|LTBP2|PGF|TLR2|CXCL12|LPHN2|WNT2|AGTR1|SHB|S1PR1|ANK2|CTGF|GRIN2D|HTR1D|CFD|STC2|LIFR|WNK1|GRB10|DARC|VEGFA|PDGFRA|COL1A2|ROR2|PDGFRB|ADAMTS1|WNT5A|FGFR1|CCL3|FGFR4|CCL2|IFITM1|EPHB3|EPHB4|CCL4|GREM2|TIMP3|EPHB1|EPHB2|ALCAM|ITGB8|RAC1|TEK|ANGPTL1|FN1|BMP4|MET|ITGA1|HOMER1|SHANK2|EPHA2|EPHA3|ITGA9|SFRP1|RGS2|SFRP2|ITGA5|ITGA7|TGFBR3|BMP7|PLAU|FGF7|TACR2|LEPR|IGFBP6|PRDX4|GABBR1|TENC1|D…
50817	2.0026e-11	7.3305e-10	15	82	266	14504	coagulation	PLAT|F2RL2|EFEMP2|FBN1|COL3A1|SERPING1|PF4|MMRN1|VWF|CD36|THBD|FBLN5|SERPINE1|TFPI|PLAU
7596	2.0026e-11	7.3305e-10	15	82	266	14504	blood coagulation	PLAT|F2RL2|EFEMP2|FBN1|COL3A1|SERPING1|PF4|MMRN1|VWF|CD36|THBD|FBLN5|SERPINE1|TFPI|PLAU
6959	2.1754e-11	7.7588e-10	14	69	266	14504	humoral immune response	C7|CCL2|MASP1|C4B|CFB|C3|SERPING1|C1R|C1S|CFHR1|CFH|CFI|C2|CFD
48869	2.813e-11	9.7824e-10	53	1080	266	14504	cellular developmental process	NRP2|PGF|MMP9|L1CAM|SLC7A5|VCL|WNT2|SHB|S1PR1|SERPINE2|CTGF|ROBO1|CXCR4|FAP|ROBO4|ROBO2|TUBB3|MGP|NRXN1|MMP14|SLIT2|SLIT3|INHBB|INHBA|CHRDL1|SERPINF1|VEGFA|ROR2|RELN|ADAM12|TNFRSF12A|TNC|EPHB3|CCL4|TIMP1|KAL1|AGT|RAC1|PCSK9|PTX3|FIGF|SCG2|BMP4|FLT1|MAP1B|MET|FZD3|EPHA2|CDH13|TNFSF11|SFRP1|SFRP2|BMP7
42221	4.5231e-11	1.5345e-09	38	616	266	14504	response to chemical stimulus	C7|SYT1|CCL3|CCL2|CXCL5|COL3A1|TLR2|PF4|CXCL6|CCL4|CXCL12|MIF|WNT2|CCL20|CXCR4|CCL21|ROBO1|KAL1|AGT|PCSK9|ROBO2|SCG2|CYR61|STC2|CFB|ITGA1|MGP|MMP14|ADIPOQ|SLIT2|CDH13|THBD|PPBP|CXCL13|HSPD1|COL1A1|CP|PLAU
7599	4.873e-11	1.6139e-09	15	87	266	14504	hemostasis	PLAT|F2RL2|EFEMP2|FBN1|COL3A1|SERPING1|PF4|MMRN1|VWF|CD36|THBD|FBLN5|SERPINE1|TFPI|PLAU
48514	5.5183e-11	1.7851e-09	17	119	266	14504	blood vessel morphogenesis	BMP4|NRP2|FLT1|PGF|TNFRSF12A|MMP14|SHB|CDH13|S1PR1|CXCR4|CTGF|FAP|AGT|VEGFA|ROBO4|FIGF|SCG2
42127	6.1992e-11	1.9598e-09	33	481	266	14504	regulation of cell proliferation	VIP|C7|FGF7|CXCL5|IFITM1|PGF|IGFBP7|IGFBP6|TIMP2|DDR2|TENC1|TIMP1|LIF|WNT2|AGTR1|LAMB2|S1PR1|FAP|AGT|PTN|FIGF|SCG2|COL18A1|FLT1|LIFR|CDH13|CD81|VEGFA|PDGFRA|PDGFRB|HBEGF|ADAMTS1|IGFBP5
1525	1.1176e-10	3.4545e-09	15	92	266	14504	angiogenesis	BMP4|NRP2|FLT1|PGF|TNFRSF12A|MMP14|SHB|CDH13|S1PR1|CTGF|CXCR4|VEGFA|ROBO4|FIGF|SCG2
50778	1.2433e-10	3.7597e-09	14	78	266	14504	positive regulation of immune response	C7|MASP1|C4B|CFB|C3|TLR2|SERPING1|C1R|C1S|CFHR1|CFH|CFI|C2|CFD
48468	1.7786e-10	5.1947e-09	29	393	266	14504	cell development	NRP2|TNFRSF12A|TNC|EPHB3|TIMP1|WNT2|S1PR1|ROBO1|CXCR4|KAL1|AGT|PCSK9|ROBO2|PTX3|TUBB3|SCG2|BMP4|MAP1B|MET|FZD3|NRXN1|MMP14|SLIT2|EPHA2|SLIT3|SERPINF1|RELN|ADAM12|BMP7
50776	1.7925e-10	5.1947e-09	15	95	266	14504	regulation of immune response	C7|MASP1|C4B|CFB|C3|COL3A1|TLR2|C1R|SERPING1|C1S|CFHR1|CFH|CFI|C2|CFD
30154	1.9288e-10	5.4754e-09	49	1000	266	14504	cell differentiation	NRP2|PGF|MMP9|L1CAM|SLC7A5|WNT2|SHB|S1PR1|SERPINE2|CTGF|ROBO1|CXCR4|FAP|ROBO4|ROBO2|TUBB3|MGP|NRXN1|MMP14|SLIT2|SLIT3|INHBB|INHBA|CHRDL1|SERPINF1|VEGFA|ROR2|RELN|ADAM12|TNFRSF12A|TNC|EPHB3|TIMP1|KAL1|AGT|PCSK9|PTX3|FIGF|SCG2|BMP4|FLT1|MET|MAP1B|FZD3|EPHA2|TNFSF11|SFRP1|SFRP2|BMP7
2376	2.3664e-10	6.5833e-09	42	776	266	14504	immune system process	IGHG1|IGHG2|C7|CCL3|CCL2|MASP1|CXCL5|C3|MMP9|TLR2|PF4|C1R|C1S|CXCL6|CCL4|CXCL12|TIMP1|MIF|CFHR1|LIF|CD93|CCL20|CXCR4|CCL21|FCGR1A|CFH|INPP5D|CFI|C2|CFD|PTX3|SCG2|BMP4|ICAM1|CFB|C4B|ITGA1|SERPING1|TNFSF11|PPBP|CXCL13|CTSG
2252	2.5012e-10	6.822e-09	14	82	266	14504	immune effector process	C7|MASP1|C4B|CFB|C3|SERPING1|C1R|C1S|CFHR1|CFH|CFI|C2|CFD|PTX3
42060	2.7007e-10	7.2244e-09	16	114	266	14504	wound healing	PLAT|F2RL2|EFEMP2|FBN1|COL3A1|PF4|SERPING1|MMRN1|VWF|CD36|THBD|FBLN5|SERPINE1|TFPI|HBEGF|PLAU
22008	3.3722e-10	8.8504e-09	23	256	266	14504	neurogenesis	NRP2|TNFRSF12A|MAP1B|MET|FZD3|NRXN1|EPHB3|MMP14|EPHA2|SLIT2|SLIT3|WNT2|S1PR1|SERPINF1|CXCR4|ROBO1|KAL1|AGT|PCSK9|RELN|ROBO2|PTX3|TUBB3
1568	4.7285e-10	1.218e-08	17	136	266	14504	blood vessel development	BMP4|NRP2|FLT1|PGF|TNFRSF12A|MMP14|SHB|CDH13|S1PR1|CXCR4|CTGF|FAP|AGT|VEGFA|ROBO4|FIGF|SCG2
65008	5.158e-10	1.3045e-08	45	894	266	14504	regulation of biological quality	VIP|NRP2|F2RL2|FGFR1|SYT1|TLN1|CCL3|GNA15|CCL2|LDLR|TNC|COL3A1|TAC1|PF4|CLDN11|MMRN1|CXCL12|TIMP1|WNT2|AGTR1|S1PR1|CXCR4|FAP|AGT|SERPINE1|PCSK9|PCSK5|BMP4|PLAT|EFEMP2|FBN1|SLC3A2|SERPING1|ADIPOQ|VWF|INHBA|THBD|CD36|CXCL13|FBLN5|ITGA7|TFPI|CP|PLAU|MYH10
30334	5.3609e-10	1.3316e-08	13	72	266	14504	regulation of cell migration	VCL|CDH13|LAMA4|S1PR1|SERPINE2|LAMA5|CXCR4|VEGFA|PDGFRA|ROBO4|PDGFRB|HBEGF|IGFBP5
1944	6.6783e-10	1.6022e-08	17	139	266	14504	vasculature development	BMP4|NRP2|FLT1|PGF|TNFRSF12A|MMP14|SHB|CDH13|S1PR1|CXCR4|CTGF|FAP|AGT|VEGFA|ROBO4|FIGF|SCG2
48646	6.6805e-10	1.6022e-08	16	121	266	14504	anatomical structure formation	BMP4|NRP2|FLT1|PGF|TNFRSF12A|MMP14|SLIT2|SHB|CDH13|S1PR1|CTGF|CXCR4|VEGFA|ROBO4|FIGF|SCG2
6817	1.0489e-09	2.473e-08	14	91	266	14504	phosphate transport	COL18A1|COL4A2|COL4A1|COL3A1|ADIPOQ|COL5A1|COL14A1|COL7A1|COL6A3|COL6A2|COL1A2|COL6A1|COL1A1|COL8A1
6958	1.4903e-09	3.4551e-08	9	29	266	14504	complement activation, classical pathway	C7|MASP1|C3|C4B|C1R|SERPING1|C1S|C2|CFI
8284	2.25e-09	5.1306e-08	21	235	266	14504	positive regulation of cell proliferation	VIP|C7|FLT1|FGF7|CXCL5|PGF|LIFR|DDR2|TIMP1|LIF|CDH13|S1PR1|LAMB2|CD81|VEGFA|PDGFRA|PTN|PDGFRB|HBEGF|FIGF|SCG2
51270	2.4504e-09	5.4976e-08	13	81	266	14504	regulation of cell motility	VCL|CDH13|LAMA4|S1PR1|SERPINE2|LAMA5|CXCR4|VEGFA|PDGFRA|ROBO4|PDGFRB|HBEGF|IGFBP5
48699	2.8296e-09	6.2477e-08	21	238	266	14504	generation of neurons	NRP2|TNFRSF12A|MAP1B|MET|FZD3|NRXN1|EPHB3|EPHA2|SLIT2|SLIT3|WNT2|S1PR1|SERPINF1|CXCR4|ROBO1|KAL1|PCSK9|RELN|ROBO2|PTX3|TUBB3
2455	2.9052e-09	6.3143e-08	9	31	266	14504	humoral immune response mediated by circulating immunoglobulin	C7|MASP1|C3|C4B|C1R|SERPING1|C1S|C2|CFI
2682	3.5419e-09	7.5796e-08	18	175	266	14504	regulation of immune system process	C7|MASP1|C4B|CFB|C3|COL3A1|TLR2|C1R|SERPING1|C1S|MIF|CFHR1|INHBA|FAP|CFH|C2|CFI|CFD
6955	3.8039e-09	8.017e-08	34	595	266	14504	immune response	IGHG1|C7|IGHG2|CCL3|CCL2|MASP1|CXCL5|C3|TLR2|PF4|C1R|C1S|CXCL6|CCL4|CXCL12|CFHR1|LIF|CCL20|CXCR4|CCL21|FCGR1A|CFH|INPP5D|CFI|C2|CFD|PTX3|CFB|C4B|SERPING1|TNFSF11|PPBP|CXCL13|CTSG
65007	4.2003e-09	8.7202e-08	177	7106	266	14504	biological regulation	F2RL2|SYT1|GNA15|MASP1|LTBP2|PGF|MMP9|TLR2|MMRN1|CXCL12|VCL|WNT2|LPHN2|AGTR1|SHB|S1PR1|PACSIN3|ANK2|SERPINE2|ROBO1|HTRA1|CTGF|GRIN2D|FAP|TGFBI|SERPINE1|ROBO4|CFH|ROBO2|CFI|CFD|HTR1D|RECK|STC2|C4B|WNK1|LIFR|MGP|SERPING1|GRB10|THBD|CD36|SERPINF1|DARC|VEGFA|COL1A2|TFPI|PDGFRA|PDGFRB|ROR2|RELN|ADAMTS1|WNT5A|FGFR1|FGFR4|CCL3|CCL2|IFITM1|TNFRSF12A|APOC2|ASAP1|TIMP2|EPHB3|TIMP3|GREM2|CCL4|EPHB4|EPHB1|TI…
1501	5.8443e-09	1.1955e-07	16	140	266	14504	skeletal development	BMP4|FGFR1|MMP9|FBN1|MGP|IGF2|PRELP|INHBA|CTGF|CLEC3B|COMP|COL1A2|ROR2|BMP7|PCSK5|ADAMTS4
45087	8.1237e-09	1.6377e-07	14	106	266	14504	innate immune response	C7|MASP1|C4B|CFB|C3|TLR2|SERPING1|C1R|C1S|FCGR1A|CFH|CFI|C2|CFD
51242	9.3363e-09	1.8553e-07	46	1016	266	14504	positive regulation of cellular process	VIP|C7|FGF7|CXCL5|TNFRSF12A|PGF|C3|MMP9|TLR2|DDR2|TIMP3|TIMP1|WNT2|LIF|LAMB2|S1PR1|ROBO1|FAP|AGT|RAC1|PTN|PCSK9|ROBO2|PTX3|FIGF|SCG2|BMP4|FLT1|LIFR|ADIPOQ|ECM1|SLIT2|INHBB|CDH13|INHBA|TNFSF11|SERPINF1|CD81|VEGFA|PDGFRA|HBEGF|PDGFRB|ROR2|RELN|BMP7|ENG
7399	1.3347e-08	2.6148e-07	36	689	266	14504	nervous system development	NRP2|TNFRSF12A|PCDHA4|SPOCK1|L1CAM|CLDN11|EPHB3|SLC7A5|EPHB1|EPHB2|WNT2|S1PR1|SERPINE2|CXCR4|ROBO1|KAL1|AGT|PTN|PCSK9|ROBO2|PTX3|TUBB3|BMP4|MAP1B|MET|FZD3|NRXN1|MMP14|EPHA2|SLIT2|SLIT3|INHBA|CHRDL1|SERPINF1|VEGFA|RELN
32103	1.8914e-08	3.6541e-07	8	27	266	14504	positive regulation of response to external stimulus	CDH13|AGTR1|S1PR1|C3|AGT|VEGFA|SLIT2|SCG2
15698	4.0032e-08	7.628e-07	16	160	266	14504	inorganic anion transport	COL18A1|COL4A2|COL4A1|SLC12A2|COL3A1|ADIPOQ|COL5A1|WNT2|COL14A1|COL7A1|COL6A3|COL6A2|COL1A2|COL6A1|COL1A1|COL8A1
31589	4.5714e-08	8.5929e-07	11	69	266	14504	cell-substrate adhesion	VWF|ITGB8|TNFRSF12A|CTGF|FBLN5|AGT|ITGA7|COL3A1|ITGA1|NID1|NID2
16337	6.0708e-08	1.1259e-06	20	258	266	14504	cell-cell adhesion	ICAM1|PCDHA4|CLDN5|MGP|FZD3|CDH2|CLDN11|CDH5|CDH13|REG3A|COL14A1|CD93|CTGF|ROBO1|CLDN1|COL6A2|ROR2|ROBO2|JAM2|CDH11
16064	6.7038e-08	1.227e-06	9	43	266	14504	immunoglobulin mediated immune response	C7|MASP1|C3|C4B|C1R|SERPING1|C1S|C2|CFI
6508	7.3873e-08	1.3345e-06	36	737	266	14504	proteolysis	C7|MASP1|C3|MMP9|UCHL1|GABBR1|MMP7|MME|C1R|C1S|MMP3|MMP1|CFHR1|ISG15|HTRA1|FAP|CFH|PCSK9|CFI|C2|CFD|PCSK5|PLAT|C4B|CFB|SERPING1|MMP14|MMP10|CTSK|LRP8|ADAMTS1|ADAM19|ADAM12|CTSG|PLAU|ADAMTS4
19724	8.2937e-08	1.4535e-06	9	44	266	14504	B cell mediated immunity	C7|MASP1|C3|C4B|C1R|SERPING1|C1S|C2|CFI
1503	8.3597e-08	1.4535e-06	11	73	266	14504	ossification	CHRDL1|CTGF|PTN|MGP|SPARC|COL1A1|MMP14|BMP7|SCG2|CDH11|SPP1
31214	8.3597e-08	1.4535e-06	11	73	266	14504	biomineral formation	CHRDL1|CTGF|PTN|MGP|SPARC|COL1A1|MMP14|BMP7|SCG2|CDH11|SPP1
6957	9.5485e-08	1.6398e-06	6	14	266	14504	complement activation, alternative pathway	C7|C3|CFB|CFH|C2|CFD
2684	1.1352e-07	1.9256e-06	14	130	266	14504	positive regulation of immune system process	C7|MASP1|C4B|CFB|C3|TLR2|SERPING1|C1R|C1S|CFHR1|CFH|CFI|C2|CFD
2449	2.6625e-07	4.462e-06	9	50	266	14504	lymphocyte mediated immunity	C7|MASP1|C3|C4B|C1R|SERPING1|C1S|C2|CFI
8283	4.056e-07	6.7166e-06	20	290	266	14504	cell proliferation	MET|ELN|SPOCK1|FZD3|IGF2|MMP14|EPHB4|MIF|GPC4|REG3A|CDH13|PPBP|SERPINF1|CXCR4|AGT|TGFBI|VEGFA|AREG|COL8A1|CYR61
6820	5.0067e-07	8.1933e-06	16	192	266	14504	anion transport	COL18A1|COL4A2|COL4A1|SLC12A2|COL3A1|ADIPOQ|COL5A1|WNT2|COL14A1|COL7A1|COL6A3|COL6A2|COL1A2|COL6A1|COL1A1|COL8A1
7267	5.8307e-07	9.4309e-06	28	534	266	14504	cell-cell signaling	WNT5A|C7|SYT1|CCL3|CXCL5|PGF|EFNA3|TAC1|MME|CLDN11|CXCL6|CCL4|MIF|WNT2|S1PR1|ISG15|CCL20|CCL21|AGT|TEK|HTR1D|PCSK5|STC2|HOMER1|INHBA|GRB10|CXCL13|AREG
2250	6.2372e-07	9.7482e-06	9	55	266	14504	adaptive immune response	C7|MASP1|C3|C4B|C1R|SERPING1|C1S|C2|CFI
2443	6.2372e-07	9.7482e-06	9	55	266	14504	leukocyte mediated immunity	C7|MASP1|C3|C4B|C1R|SERPING1|C1S|C2|CFI
2460	6.2372e-07	9.7482e-06	9	55	266	14504	adaptive immune response based on somatic recombination of immune receptors built from immunoglobulin superfamily domains	C7|MASP1|C3|C4B|C1R|SERPING1|C1S|C2|CFI
30198	1.1527e-06	1.7815e-05	8	44	266	14504	extracellular matrix organization and biogenesis	COL4A2|COL14A1|LAMB2|MMP9|AGT|COL3A1|COL6A2|PDGFRA
35295	1.1872e-06	1.8148e-05	12	114	266	14504	tube development	WNT5A|WNT2|BMP4|AGTR1|FLT1|CXCR4|AGT|PDGFRA|MGP|FZD3|MMP14|PCSK5
1655	1.3798e-06	2.0862e-05	8	45	266	14504	urogenital system development	BMP4|AGTR1|AGT|PCSK9|ROBO2|PCSK5|SLIT2|MIF
50921	1.4245e-06	2.108e-05	5	12	266	14504	positive regulation of chemotaxis	CDH13|S1PR1|VEGFA|SLIT2|SCG2
48520	1.4245e-06	2.108e-05	5	12	266	14504	positive regulation of behavior	CDH13|S1PR1|VEGFA|SLIT2|SCG2
50920	2.2803e-06	3.3374e-05	5	13	266	14504	regulation of chemotaxis	CDH13|S1PR1|VEGFA|SLIT2|SCG2
32101	2.3033e-06	3.3374e-05	8	48	266	14504	regulation of response to external stimulus	CDH13|AGTR1|S1PR1|C3|AGT|VEGFA|SLIT2|SCG2
7160	2.3393e-06	3.3547e-05	9	64	266	14504	cell-matrix adhesion	ITGB8|CTGF|FBLN5|AGT|ITGA7|COL3A1|ITGA1|NID1|NID2
32963	2.7933e-06	3.9648e-05	6	23	266	14504	collagen metabolic process	MMP10|MMP9|COL3A1|MMP7|MMP3|MMP1
9888	2.839e-06	3.989e-05	19	300	266	14504	tissue development	BMP4|FGF7|COL3A1|MGP|SPARC|MMP14|SLIT2|MIF|LAMB2|CHRDL1|COL7A1|CTGF|PTN|ROR2|COL1A1|BMP7|SCG2|CDH11|SPP1
30335	3.6675e-06	5.1015e-05	6	24	266	14504	positive regulation of cell migration	CDH13|S1PR1|VEGFA|PDGFRA|HBEGF|PDGFRB
44243	4.7518e-06	6.4802e-05	6	25	266	14504	multicellular organismal catabolic process	MMP10|MMP9|FAP|MMP7|MMP3|MMP1
44236	4.7518e-06	6.4802e-05	6	25	266	14504	multicellular organismal metabolic process	MMP10|MMP9|FAP|MMP7|MMP3|MMP1
8040	4.998e-06	6.7497e-05	8	53	266	14504	axon guidance	NRP2|CXCR4|KAL1|RELN|NRXN1|EPHB3|SLIT2|SLIT3
30182	5.8779e-06	7.8617e-05	14	180	266	14504	neuron differentiation	NRP2|MAP1B|NRXN1|EPHB3|EPHA2|SLIT2|SLIT3|S1PR1|CXCR4|KAL1|PCSK9|RELN|PTX3|TUBB3
51179	6.428e-06	8.5156e-05	83	2881	266	14504	localization	NRP2|SYT1|TLN1|LDLR|LTBP2|TACR2|TLR2|SLC7A5|SLC7A6|VCL|WNT2|CD93|APOD|CXCR4|CTGF|FAP|GRIN2D|CFD|TUBB3|ICAM1|SLC3A2|WNK1|NRXN1|MMP14|SLC7A11|SLIT2|SLIT3|CD36|PPBP|CD81|COL1A2|RELN|COL1A1|VIP|RBP4|CCL3|TNFRSF12A|CALD1|VIM|COL3A1|APOC2|PF4|SPOCK1|EPHB3|CCL4|MIF|LAMB2|COL7A1|KAL1|FCGR1A|AGT|RAC1|COL6A3|COL6A2|COL6A1|SCNN1G|COL8A1|PTX3|PCSK5|SCG2|FN1|COL18A1|TRPC1|COL4A2|SLC8A1|COL4A1|FLT1|SLC12A2|MET…
50795	7.3971e-06	9.707e-05	5	16	266	14504	regulation of behavior	CDH13|S1PR1|VEGFA|SLIT2|SCG2
50791	7.6236e-06	9.8382e-05	159	6741	266	14504	regulation of biological process	F2RL2|SYT1|GNA15|MASP1|LTBP2|PGF|MMP9|TLR2|CXCL12|VCL|LPHN2|WNT2|AGTR1|SHB|S1PR1|SERPINE2|ANK2|PACSIN3|HTRA1|CTGF|ROBO1|GRIN2D|FAP|SERPINE1|TGFBI|ROBO4|CFH|ROBO2|CFI|CFD|HTR1D|RECK|STC2|C4B|WNK1|LIFR|MGP|SERPING1|GRB10|SERPINF1|DARC|VEGFA|COL1A2|PDGFRA|PDGFRB|ROR2|RELN|ADAMTS1|WNT5A|FGFR1|FGFR4|CCL3|CCL2|IFITM1|TNFRSF12A|ASAP1|TIMP2|EPHB3|TIMP3|GREM2|CCL4|EPHB4|EPHB1|TIMP1|EPHB2|ALCAM|LIF|LAMB2|I…
7229	7.6386e-06	9.8382e-05	8	56	266	14504	integrin-mediated signaling pathway	ITGA9|ITGA5|ITGB8|CTGF|ITGA7|COL3A1|ITGA1|ADAMTS1
1822	8.5068e-06	0.00010856	7	41	266	14504	kidney development	BMP4|AGTR1|AGT|PCSK9|ROBO2|PCSK5|SLIT2
51272	9.6519e-06	0.00012205	6	28	266	14504	positive regulation of cell motility	CDH13|S1PR1|VEGFA|PDGFRA|HBEGF|PDGFRB
22414	1.0334e-05	0.0001295	17	270	266	14504	reproductive process	FLT1|CCL2|MET|TAC1|MMP14|CCL4|MIF|INHBB|WNT2|INHBA|THBD|CXCR4|AGT|CD81|PDGFRA|ROR2|PCSK5
43062	1.1134e-05	0.00013828	9	77	266	14504	extracellular structure organization and biogenesis	COL4A2|COL14A1|LAMB2|TNC|MMP9|AGT|COL3A1|COL6A2|PDGFRA
51128	1.1941e-05	0.00014699	17	273	266	14504	regulation of cellular component organization and biogenesis	C3|TNFRSF12A|TNC|MAP1B|CXCL12|SLIT2|MIF|WNT2|CDH13|S1PR1|PACSIN3|ROBO1|ITGA7|RAC1|ROBO2|PTX3|MYH10
51706	1.2284e-05	0.00014989	24	490	266	14504	multi-organism process	ICAM1|FLT1|LDLR|MPDZ|VIM|TLR2|CCL4|CXCL12|MMP1|FBLN1|THBD|CD93|ISG15|PPBP|CCL20|CXCR4|ITGA5|NEDD4|AGT|CD81|CLDN1|HSPD1|PTX3|PCSK5
50793	1.5349e-05	0.00018565	32	777	266	14504	regulation of developmental process	CCL2|TNFRSF12A|MMP9|TLR2|PF4|TIMP2|EPHB4|TIMP3|MIF|LIF|ROBO1|AGT|SERPINE1|PCSK9|ROBO2|SCG2|BMP4|COL4A2|MGP|SLIT2|INHBA|CDH13|LAMA4|TNFSF11|SFRP1|SERPINF1|LAMA5|ITGA7|VEGFA|HSPD1|BMP7|MYH10
30323	1.873e-05	0.00022459	7	46	266	14504	respiratory tube development	WNT5A|WNT2|BMP4|PDGFRA|MGP|MMP14|PCSK5
50927	2.1293e-05	0.00025101	4	10	266	14504	positive regulation of positive chemotaxis	CDH13|S1PR1|VEGFA|SCG2
50926	2.1293e-05	0.00025101	4	10	266	14504	regulation of positive chemotaxis	CDH13|S1PR1|VEGFA|SCG2
30574	2.4723e-05	0.00028898	5	20	266	14504	collagen catabolic process	MMP10|MMP9|MMP7|MMP3|MMP1
48519	2.8644e-05	0.00033203	41	1150	266	14504	negative regulation of biological process	CCL2|IFITM1|IGFBP7|IGFBP6|COL3A1|PF4|TIMP2|TENC1|TIMP1|EPHB2|MIF|VCL|WNT2|LIF|S1PR1|PACSIN3|HTRA1|FAP|AGT|TGFBI|RAC1|SERPINE1|SCG2|BMP4|COL18A1|RECK|COL4A2|MAP1B|MMP14|ADIPOQ|INHBB|INHBA|CDH13|SERPINF1|RGS2|SFRP1|VEGFA|ADAMTS1|BMP7|PLAU|IGFBP5
50769	3.1965e-05	0.00036746	5	21	266	14504	positive regulation of neurogenesis	SERPINF1|TNFRSF12A|ROBO1|ROBO2|SLIT2
3013	3.361e-05	0.0003801	11	133	266	14504	circulatory system process	WNT2|LPL|C7|AGTR1|TNC|AGT|ELN|SERPING1|CXCL12|PCSK5|ENG
8015	3.361e-05	0.0003801	11	133	266	14504	blood circulation	WNT2|LPL|C7|AGTR1|TNC|AGT|ELN|SERPING1|CXCL12|PCSK5|ENG
32504	3.7469e-05	0.00041695	7	51	266	14504	multicellular organism reproduction	WNT2|INHBB|INHBA|AGT|MET|TAC1|MMP14
48609	3.7469e-05	0.00041695	7	51	266	14504	reproductive process in a multicellular organism	WNT2|INHBB|INHBA|AGT|MET|TAC1|MMP14
44254	4.0749e-05	0.00043602	5	22	266	14504	multicellular organismal protein catabolic process	MMP10|MMP9|MMP7|MMP3|MMP1
44268	4.0749e-05	0.00043602	5	22	266	14504	multicellular organismal protein metabolic process	MMP10|MMP9|MMP7|MMP3|MMP1
44266	4.0749e-05	0.00043602	5	22	266	14504	multicellular organismal macromolecule catabolic process	MMP10|MMP9|MMP7|MMP3|MMP1
44256	4.0749e-05	0.00043602	5	22	266	14504	protein digestion	MMP10|MMP9|MMP7|MMP3|MMP1
44259	4.0749e-05	0.00043602	5	22	266	14504	multicellular organismal macromolecule metabolic process	MMP10|MMP9|MMP7|MMP3|MMP1
43687	6.7704e-05	0.0007189	36	994	266	14504	post-translational protein modification	FGFR1|GNA15|FGFR4|CCL2|UCHL1|COL3A1|PRDX4|EPHB3|DDR2|EPHB4|EPHB1|EPHB2|WNT2|ISG15|CXCR4|FAP|TEK|PCSK9|PCSK5|SCG2|IRAK2|FLT1|PTPRM|MET|WNK1|PTPRS|NID1|NID2|MMP14|EPHA2|EPHA3|CD81|PDGFRA|PDGFRB|ROR2|RELN
50772	6.9412e-05	0.00073146	4	13	266	14504	positive regulation of axonogenesis	TNFRSF12A|ROBO1|ROBO2|SLIT2
35239	8.1199e-05	0.0008429	8	77	266	14504	tube morphogenesis	WNT2|BMP4|AGTR1|FLT1|CXCR4|AGT|FZD3|MMP14
30155	8.1199e-05	0.0008429	8	77	266	14504	regulation of cell adhesion	CDH13|ICAM1|LAMA4|S1PR1|LAMA5|TGFBI|MMP14|BMP7
44419	8.6256e-05	0.00088875	14	229	266	14504	interspecies interaction between organisms	ICAM1|LDLR|MPDZ|VIM|MMP1|FBLN1|ISG15|CD93|NEDD4|ITGA5|CXCR4|CD81|CLDN1|HSPD1
7178	0.0001208	0.0012356	7	61	266	14504	transmembrane receptor protein serine/threonine kinase signaling pathway	BMP4|CHRDL1|LTBP2|COL3A1|TGFBR3|BMP7|GREM2
48754	0.00013899	0.0014112	5	28	266	14504	branching morphogenesis of a tube	BMP4|FLT1|CXCR4|AGT|MMP14
30324	0.00014144	0.0014132	6	44	266	14504	lung development	WNT5A|WNT2|BMP4|PDGFRA|MGP|MMP14
32990	0.00014325	0.0014132	12	183	266	14504	cell part morphogenesis	NRP2|CDH13|CXCR4|KAL1|MAP1B|RAC1|RELN|NRXN1|EPHB3|SLIT2|VCL|SLIT3
30030	0.00014325	0.0014132	12	183	266	14504	cell projection organization and biogenesis	NRP2|CDH13|CXCR4|KAL1|MAP1B|RAC1|RELN|NRXN1|EPHB3|SLIT2|VCL|SLIT3
48858	0.00014325	0.0014132	12	183	266	14504	cell projection morphogenesis	NRP2|CDH13|CXCR4|KAL1|MAP1B|RAC1|RELN|NRXN1|EPHB3|SLIT2|VCL|SLIT3
51130	0.0001995	0.0019521	7	66	266	14504	positive regulation of cellular component organization and biogenesis	WNT2|TNFRSF12A|ROBO1|C3|ROBO2|PTX3|SLIT2
48008	0.00020215	0.0019521	3	7	266	14504	platelet-derived growth factor receptor signaling pathway	VEGFA|PDGFRA|PDGFRB
6874	0.00020297	0.0019521	9	111	266	14504	cellular calcium ion homeostasis	AGTR1|CCL3|GNA15|CCL2|S1PR1|CXCR4|CXCL13|TAC1|CXCL12
48666	0.00020349	0.0019521	10	136	266	14504	neuron development	NRP2|CXCR4|KAL1|MAP1B|RELN|NRXN1|PTX3|EPHB3|SLIT2|SLIT3
55074	0.00021723	0.0020696	9	112	266	14504	calcium ion homeostasis	AGTR1|CCL3|GNA15|CCL2|S1PR1|CXCR4|CXCL13|TAC1|CXCL12
32989	0.00026821	0.0024875	13	225	266	14504	cellular structure morphogenesis	NRP2|MAP1B|NRXN1|EPHB3|CCL4|SLIT2|SLIT3|VCL|CDH13|CXCR4|KAL1|RAC1|RELN
7148	0.00026821	0.0024875	13	225	266	14504	cell morphogenesis	NRP2|MAP1B|NRXN1|EPHB3|CCL4|SLIT2|SLIT3|VCL|CDH13|CXCR4|KAL1|RAC1|RELN
51216	0.00026824	0.0024875	5	32	266	14504	cartilage development	BMP4|CTGF|MGP|ROR2|BMP7
1763	0.00026824	0.0024875	5	32	266	14504	morphogenesis of a branching structure	BMP4|FLT1|CXCR4|AGT|MMP14
34329	0.00027633	0.0025456	4	18	266	14504	cell junction assembly	TLN1|LAMB2|ITGA5|VCL
31175	0.00030161	0.0027601	9	117	266	14504	neurite development	NRP2|CXCR4|KAL1|MAP1B|RELN|NRXN1|EPHB3|SLIT2|SLIT3
7409	0.00030547	0.0027772	8	93	266	14504	axonogenesis	NRP2|CXCR4|KAL1|RELN|NRXN1|EPHB3|SLIT2|SLIT3
30032	0.00031905	0.0028632	3	8	266	14504	lamellipodium biogenesis	CDH13|RAC1|VCL
3081	0.00031905	0.0028632	3	8	266	14504	regulation of systemic arterial blood pressure by renin-angiotensin	AGTR1|AGT|PCSK5
6875	0.00032138	0.0028656	9	118	266	14504	cellular metal ion homeostasis	AGTR1|CCL3|GNA15|CCL2|S1PR1|CXCR4|CXCL13|TAC1|CXCL12
3078	0.00033511	0.0029133	2	2	266	14504	regulation of natriuresis	AGTR1|AGT
33864	0.00033511	0.0029133	2	2	266	14504	positive regulation of NAD(P)H oxidase activity	AGTR1|AGT
2018	0.00033511	0.0029133	2	2	266	14504	renin-angiotensin regulation of aldosterone production	AGTR1|AGT
1999	0.00033511	0.0029133	2	2	266	14504	renal response to blood flow during renin-angiotensin regulation of systemic arterial blood pressure	AGT|PCSK5
55065	0.0003422	0.0029565	9	119	266	14504	metal ion homeostasis	AGTR1|CCL3|GNA15|CCL2|S1PR1|CXCR4|CXCL13|TAC1|CXCL12
1657	0.000345	0.0029623	4	19	266	14504	ureteric bud development	BMP4|AGT|ROBO2|SLIT2
48523	0.00035877	0.0030617	36	1082	266	14504	negative regulation of cellular process	CCL2|IFITM1|IGFBP7|IGFBP6|PF4|TIMP2|TENC1|TIMP1|EPHB2|MIF|VCL|LIF|WNT2|S1PR1|PACSIN3|HTRA1|FAP|AGT|RAC1|TGFBI|SCG2|BMP4|COL18A1|RECK|MAP1B|MMP14|ADIPOQ|INHBB|INHBA|CDH13|SFRP1|RGS2|VEGFA|ADAMTS1|BMP7|IGFBP5
30005	0.00040246	0.0034136	10	148	266	14504	cellular di-, tri-valent inorganic cation homeostasis	AGTR1|CCL3|GNA15|CCL2|S1PR1|CXCR4|CXCL13|TAC1|CP|CXCL12
30100	0.00041346	0.0034856	5	35	266	14504	regulation of endocytosis	CDH13|PACSIN3|C3|RAC1|PTX3
8285	0.00044196	0.0037034	13	237	266	14504	negative regulation of cell proliferation	COL18A1|IFITM1|IGFBP7|IGFBP6|TIMP2|TENC1|WNT2|CDH13|FAP|AGT|ADAMTS1|SCG2|IGFBP5
55066	0.00047187	0.0039088	10	151	266	14504	di-, tri-valent inorganic cation homeostasis	AGTR1|CCL3|GNA15|CCL2|S1PR1|CXCR4|CXCL13|TAC1|CP|CXCL12
1502	0.00047209	0.0039088	3	9	266	14504	cartilage condensation	CTGF|MGP|ROR2
48812	0.00050003	0.0040914	8	100	266	14504	neurite morphogenesis	NRP2|CXCR4|KAL1|RELN|NRXN1|EPHB3|SLIT2|SLIT3
48667	0.00050003	0.0040914	8	100	266	14504	neuron morphogenesis during differentiation	NRP2|CXCR4|KAL1|RELN|NRXN1|EPHB3|SLIT2|SLIT3
6464	0.0005048	0.0041063	41	1313	266	14504	protein modification process	FGFR1|FGFR4|GNA15|CCL2|LDLR|UCHL1|COL3A1|GABBR1|PRDX4|EPHB3|DDR2|EPHB4|EPHB1|EPHB2|WNT2|ISG15|CXCR4|FAP|TEK|PCSK9|LOXL1|PCSK5|SCG2|IRAK2|PLAT|FLT1|PTPRM|MET|WNK1|PTPRS|NID1|NID2|MMP14|EPHA2|EPHA3|NEDD4|CD81|PDGFRA|PDGFRB|ROR2|RELN
50900	0.00053884	0.0043577	5	37	266	14504	leukocyte migration	ICAM1|ITGA1|PF4|SCG2|MIF
44267	0.00061123	0.0049146	72	2737	266	14504	cellular protein metabolic process	GNA15|MASP1|LDLR|MMP9|UCHL1|GABBR1|PRDX4|MMP7|MMP3|DDR2|MMP1|WNT2|CFHR1|ISG15|CXCR4|HTRA1|FAP|CFH|CFI|CFD|LOXL1|TUBB3|IRAK2|PTPRM|C4B|WNK1|PTPRS|SERPING1|MMP14|MMP10|CTSK|CD81|PDGFRA|PDGFRB|ROR2|RELN|ADAMTS1|ADAM19|ADAM12|CTSG|ADAMTS4|FGFR1|C7|FGFR4|CCL2|C3|COL3A1|MME|C1R|C1S|EPHB3|EPHB4|EPHB1|EPHB2|TEK|RAC1|PCSK9|C2|PCSK5|SCG2|PLAT|FLT1|CFB|MET|NID1|NID2|EPHA2|EPHA3|NEDD4|LRP8|HSPD1|PLAU
48660	0.00062353	0.0049846	4	22	266	14504	regulation of smooth muscle cell proliferation	CDH13|S1PR1|HBEGF|IGFBP5
7548	0.00065476	0.0052044	7	80	266	14504	sex differentiation	INHBB|INHBA|AGT|PDGFRA|ROR2|MMP14|MIF
19058	0.00069081	0.0054598	5	39	266	14504	viral infectious cycle	CCL2|CXCR4|CD81|CCL4|PCSK5
6641	0.000744	0.0058141	4	23	266	14504	triacylglycerol metabolic process	LPL|FAP|APOC2|PCSK9
34330	0.000744	0.0058141	4	23	266	14504	cell junction assembly and maintenance	TLN1|LAMB2|ITGA5|VCL
904	0.00078475	0.0060983	8	107	266	14504	cellular morphogenesis during differentiation	NRP2|CXCR4|KAL1|RELN|NRXN1|EPHB3|SLIT2|SLIT3
6468	0.00083642	0.006439	23	608	266	14504	protein amino acid phosphorylation	IRAK2|FGFR1|FGFR4|FLT1|CCL2|MET|PRDX4|WNK1|EPHB3|DDR2|EPHB4|EPHB1|EPHA2|EPHB2|EPHA3|WNT2|CXCR4|CD81|TEK|PDGFRA|ROR2|PDGFRB|RELN
19538	0.00083786	0.006439	72	2767	266	14504	protein metabolic process	GNA15|MASP1|LDLR|MMP9|UCHL1|GABBR1|PRDX4|MMP7|MMP3|DDR2|MMP1|WNT2|CFHR1|ISG15|CXCR4|HTRA1|FAP|CFH|CFI|CFD|LOXL1|TUBB3|IRAK2|PTPRM|C4B|WNK1|PTPRS|SERPING1|MMP14|MMP10|CTSK|CD81|PDGFRA|PDGFRB|ROR2|RELN|ADAMTS1|ADAM19|ADAM12|CTSG|ADAMTS4|FGFR1|C7|FGFR4|CCL2|C3|COL3A1|MME|C1R|C1S|EPHB3|EPHB4|EPHB1|EPHB2|TEK|RAC1|PCSK9|C2|PCSK5|SCG2|PLAT|FLT1|CFB|MET|NID1|NID2|EPHA2|EPHA3|NEDD4|LRP8|HSPD1|PLAU
44260	0.0008475	0.0064774	73	2816	266	14504	cellular macromolecule metabolic process	GNA15|MASP1|LDLR|MMP9|UCHL1|GABBR1|PRDX4|MMP7|MMP3|DDR2|MMP1|WNT2|CFHR1|ISG15|CXCR4|HTRA1|FAP|CFH|CFI|CFD|LOXL1|TUBB3|IRAK2|PTPRM|C4B|WNK1|PTPRS|SERPING1|MMP14|INHBA|MMP10|CTSK|CD81|PDGFRA|PDGFRB|ROR2|RELN|ADAMTS1|ADAM19|ADAM12|CTSG|ADAMTS4|FGFR1|C7|FGFR4|CCL2|C3|COL3A1|MME|C1R|C1S|EPHB3|EPHB4|EPHB1|EPHB2|TEK|RAC1|PCSK9|C2|PCSK5|SCG2|PLAT|FLT1|CFB|MET|NID1|NID2|EPHA2|EPHA3|NEDD4|LRP8|HSPD1|PLAU
45137	0.00085799	0.0065217	6	61	266	14504	development of primary sexual characteristics	INHBB|INHBA|AGT|PDGFRA|MMP14|MIF
1656	0.00088003	0.0066529	4	24	266	14504	metanephros development	BMP4|AGT|ROBO2|SLIT2
51244	0.00089979	0.0067487	146	6561	266	14504	regulation of cellular process	F2RL2|GNA15|LTBP2|PGF|MMP9|TLR2|CXCL12|VCL|LPHN2|WNT2|AGTR1|SHB|S1PR1|SERPINE2|ANK2|PACSIN3|HTRA1|CTGF|ROBO1|GRIN2D|FAP|TGFBI|ROBO4|ROBO2|HTR1D|CFD|RECK|STC2|WNK1|LIFR|GRB10|SERPINF1|DARC|VEGFA|PDGFRA|COL1A2|ROR2|PDGFRB|ADAMTS1|RELN|WNT5A|FGFR1|CCL3|FGFR4|CCL2|IFITM1|TNFRSF12A|ASAP1|TIMP2|EPHB3|TIMP3|GREM2|CCL4|EPHB4|EPHB1|TIMP1|EPHB2|ALCAM|LIF|LAMB2|ITGB8|TEK|RAC1|ANGPTL1|FN1|SPP1|BMP4|COL18A1|M…
51591	0.00090241	0.0067487	3	11	266	14504	response to cAMP	THBD|AGT|COL1A1
45765	0.00097604	0.0072326	5	42	266	14504	regulation of angiogenesis	COL4A2|SERPINF1|SERPINE1|PF4|EPHB4
32278	0.00099312	0.0072326	2	3	266	14504	positive regulation of gonadotropin secretion	INHBB|INHBA
3072	0.00099312	0.0072326	2	3	266	14504	regulation of systemic arterial blood pressure by renal control of peripheral vascular resistence	AGTR1|AGT
46881	0.00099312	0.0072326	2	3	266	14504	positive regulation of follicle-stimulating hormone secretion	INHBB|INHBA
2034	0.00099312	0.0072326	2	3	266	14504	regulation of blood vessel size by renin-angiotensin	AGTR1|AGT
7420	0.0010036	0.0072359	9	138	266	14504	brain development	WNT2|BMP4|S1PR1|CXCR4|MET|RELN|ROBO2|PTX3|SLIT3
3006	0.0010092	0.0072359	7	86	266	14504	reproductive developmental process	INHBB|INHBA|AGT|PDGFRA|ROR2|MMP14|MIF
16485	0.0010092	0.0072359	7	86	266	14504	protein processing	WNT2|MET|PDGFRA|PCSK9|PDGFRB|MMP14|PCSK5
30595	0.0010327	0.0073289	4	25	266	14504	leukocyte chemotaxis	ITGA1|PF4|SCG2|MIF
22602	0.0010327	0.0073289	4	25	266	14504	ovulation cycle process	INHBB|INHBA|AGT|MMP14
43412	0.001165	0.0081233	41	1370	266	14504	biopolymer modification	FGFR1|FGFR4|GNA15|CCL2|LDLR|UCHL1|COL3A1|GABBR1|PRDX4|EPHB3|DDR2|EPHB4|EPHB1|EPHB2|WNT2|ISG15|CXCR4|FAP|TEK|PCSK9|LOXL1|PCSK5|SCG2|IRAK2|PLAT|FLT1|PTPRM|MET|WNK1|PTPRS|NID1|NID2|MMP14|EPHA2|EPHA3|NEDD4|CD81|PDGFRA|PDGFRB|ROR2|RELN
30003	0.0011806	0.0081233	10	170	266	14504	cellular cation homeostasis	AGTR1|CCL3|GNA15|CCL2|S1PR1|CXCR4|CXCL13|TAC1|CP|CXCL12
50886	0.001187	0.0081233	3	12	266	14504	endocrine process	AGTR1|AGT|PCSK5
48661	0.001187	0.0081233	3	12	266	14504	positive regulation of smooth muscle cell proliferation	CDH13|S1PR1|HBEGF
1990	0.001187	0.0081233	3	12	266	14504	regulation of systemic arterial blood pressure by hormone	AGTR1|AGT|PCSK5
51480	0.0012009	0.0081233	6	65	266	14504	cytosolic calcium ion homeostasis	AGTR1|GNA15|S1PR1|CXCR4|CXCL13|TAC1
7204	0.0012009	0.0081233	6	65	266	14504	elevation of cytosolic calcium ion concentration	AGTR1|GNA15|S1PR1|CXCR4|CXCL13|TAC1
8543	0.001203	0.0081233	4	26	266	14504	fibroblast growth factor receptor signaling pathway	FGFR1|FGFR4|FGF7|CTGF
50770	0.001203	0.0081233	4	26	266	14504	regulation of axonogenesis	TNFRSF12A|ROBO1|ROBO2|SLIT2
42698	0.001203	0.0081233	4	26	266	14504	ovulation cycle	INHBB|INHBA|AGT|MMP14
42325	0.0013191	0.0088638	7	90	266	14504	regulation of phosphorylation	BMP4|LIF|INHBA|FAP|CD81|PDGFRB|SCG2
50767	0.0013406	0.0089653	5	45	266	14504	regulation of neurogenesis	SERPINF1|TNFRSF12A|ROBO1|ROBO2|SLIT2
50729	0.0015222	0.010083	3	13	266	14504	positive regulation of inflammatory response	AGTR1|C3|AGT
46888	0.0015222	0.010083	3	13	266	14504	negative regulation of hormone secretion	INHBB|LIF|INHBA
9967	0.0015324	0.010102	10	176	266	14504	positive regulation of signal transduction	LIF|CDH13|AGT|RAC1|VEGFA|RELN|ADIPOQ|ENG|ECM1|SCG2
7586	0.0015968	0.010358	7	93	266	14504	digestion	MMP10|LDLR|MMP9|FAP|MMP7|MMP3|MMP1
6638	0.0016009	0.010358	4	28	266	14504	neutral lipid metabolic process	LPL|FAP|APOC2|PCSK9
6639	0.0016009	0.010358	4	28	266	14504	acylglycerol metabolic process	LPL|FAP|APOC2|PCSK9
8585	0.0016009	0.010358	4	28	266	14504	female gonad development	INHBB|INHBA|AGT|MMP14
22415	0.001797	0.011519	5	48	266	14504	viral reproductive process	CCL2|CXCR4|CD81|CCL4|PCSK5
16540	0.001797	0.011519	5	48	266	14504	protein autoprocessing	WNT2|MET|PDGFRA|PCSK9|PDGFRB
31349	0.0018306	0.011627	4	29	266	14504	positive regulation of defense response	AGTR1|C3|AGT|TLR2
46486	0.0018306	0.011627	4	29	266	14504	glycerolipid metabolic process	LPL|FAP|APOC2|PCSK9
51174	0.001918	0.011815	7	96	266	14504	regulation of phosphorus metabolic process	BMP4|LIF|INHBA|FAP|CD81|PDGFRB|SCG2
19220	0.001918	0.011815	7	96	266	14504	regulation of phosphate metabolic process	BMP4|LIF|INHBA|FAP|CD81|PDGFRB|SCG2
45806	0.0019622	0.011815	2	4	266	14504	negative regulation of endocytosis	PACSIN3|RAC1
32276	0.0019622	0.011815	2	4	266	14504	regulation of gonadotropin secretion	INHBB|INHBA
32277	0.0019622	0.011815	2	4	266	14504	negative regulation of gonadotropin secretion	INHBB|INHBA
7044	0.0019622	0.011815	2	4	266	14504	cell-substrate junction assembly	LAMB2|ITGA5
8218	0.0019622	0.011815	2	4	266	14504	bioluminescence	NID1|NID2
8347	0.0019622	0.011815	2	4	266	14504	glial cell migration	MMP14|SLIT2
3071	0.0019622	0.011815	2	4	266	14504	regulation of systemic arterial blood pressure by renal system process	AGTR1|AGT
33860	0.0019622	0.011815	2	4	266	14504	regulation of NAD(P)H oxidase activity	AGTR1|AGT
46882	0.0019622	0.011815	2	4	266	14504	negative regulation of follicle-stimulating hormone secretion	INHBB|INHBA
46880	0.0019622	0.011815	2	4	266	14504	regulation of follicle-stimulating hormone secretion	INHBB|INHBA
7584	0.0019717	0.011821	5	49	266	14504	response to nutrient	STC2|CFB|MGP|COL1A1|CP
48878	0.002017	0.012041	14	314	266	14504	chemical homeostasis	GNA15|CCL3|CCL2|LDLR|TAC1|CLDN11|ADIPOQ|CXCL12|AGTR1|S1PR1|CXCL13|CXCR4|PCSK9|CP
9719	0.0020314	0.012075	8	124	266	14504	response to endogenous stimulus	WNT2|CDH13|AGT|MGP|PCSK9|COL1A1|MMP14|ADIPOQ
30509	0.0020822	0.012169	4	30	266	14504	BMP signaling pathway	BMP4|CHRDL1|BMP7|GREM2
6662	0.0020822	0.012169	4	30	266	14504	glycerol ether metabolic process	LPL|FAP|APOC2|PCSK9
46660	0.0020822	0.012169	4	30	266	14504	female sex differentiation	INHBB|INHBA|AGT|MMP14
46545	0.0020822	0.012169	4	30	266	14504	development of primary female sexual characteristics	INHBB|INHBA|AGT|MMP14
34103	0.0023566	0.013547	4	31	266	14504	regulation of tissue remodeling	BMP4|TNFSF11|MGP|BMP7
46850	0.0023566	0.013547	4	31	266	14504	regulation of bone remodeling	BMP4|TNFSF11|MGP|BMP7
42063	0.0023566	0.013547	4	31	266	14504	gliogenesis	AGT|RELN|MMP14|SLIT2
3014	0.0023569	0.013547	3	15	266	14504	renal system process	AGTR1|AGT|PCSK5
46903	0.0024911	0.01426	10	188	266	14504	secretion	VIP|SYT1|CCL3|LTBP2|TACR2|AGT|FAP|SCNN1G|PCSK5|SCG2
51094	0.0025059	0.014267	15	357	266	14504	positive regulation of developmental process	BMP4|TNFRSF12A|MMP9|TLR2|TIMP3|SLIT2|LIF|INHBA|TNFSF11|SERPINF1|ROBO1|AGT|PCSK9|ROBO2|BMP7
8151	0.0025128	0.014267	225	11246	266	14504	cellular process	SYT1|LTBP2|MASP1|PGF|EFNA3|L1CAM|LPHN2|SHB|AGTR1|S1PR1|SERPINE2|ISG15|HTRA1|CTGF|GRIN2D|FAP|CFH|PLA1A|CFI|HTR1D|CFD|PTPRM|STC2|C4B|WNK1|LIFR|PTPRS|SERPING1|GRB10|CD36|PPBP|SERPINF1|VEGFA|PDGFRA|ROR2|PDGFRB|ADAMTS1|ADAMTS4|RBP4|ELN|MME|EPHB3|EPHB4|EPHB1|EPHB2|ALCAM|LAMB2|KAL1|RAC1|SPP1|BMP4|COL18A1|PLAT|CFB|PPFIBP1|HOMER1|EPHA2|EPHA3|COL14A1|SFRP1|RGS2|SFRP2|TGFBR3|AREG|BMP7|ENG|PLAU|NRP2|FGF7|LDL…
50876	0.0025488	0.014412	19	506	266	14504	reproduction	BMP4|FLT1|CCL2|MET|TAC1|CLDN11|MMP14|CCL4|MIF|INHBB|WNT2|INHBA|THBD|CXCR4|AGT|CD81|PDGFRA|ROR2|PCSK5
1558	0.002561	0.014422	9	158	266	14504	regulation of cell growth	INHBA|AGTR1|HTRA1|CTGF|IGFBP7|AGT|IGFBP6|IGFBP5|CYR61
55080	0.0026897	0.015086	10	190	266	14504	cation homeostasis	AGTR1|CCL3|GNA15|CCL2|S1PR1|CXCR4|CXCL13|TAC1|CP|CXCL12
8406	0.0027963	0.015558	5	53	266	14504	gonad development	INHBB|INHBA|AGT|MMP14|MIF
48608	0.0027963	0.015558	5	53	266	14504	reproductive structure development	INHBB|INHBA|AGT|MMP14|MIF
3044	0.0028617	0.015732	3	16	266	14504	regulation of systemic arterial blood pressure mediated by a chemical signal	AGTR1|AGT|PCSK5
34105	0.0028617	0.015732	3	16	266	14504	positive regulation of tissue remodeling	BMP4|TNFSF11|BMP7
46852	0.0028617	0.015732	3	16	266	14504	positive regulation of bone remodeling	BMP4|TNFSF11|BMP7
22603	0.0028727	0.015732	6	77	266	14504	regulation of anatomical structure morphogenesis	TNFRSF12A|ROBO1|ITGA7|ROBO2|SLIT2|MYH10
31667	0.0030653	0.016721	6	78	266	14504	response to nutrient levels	STC2|CFB|MGP|PCSK9|COL1A1|CP
7417	0.0031856	0.017309	11	227	266	14504	central nervous system development	WNT2|BMP4|S1PR1|CXCR4|AGT|MET|RELN|ROBO2|PTX3|SLIT2|SLIT3
51145	0.0032307	0.017351	2	5	266	14504	smooth muscle cell differentiation	BMP4|AGT
8045	0.0032307	0.017351	2	5	266	14504	motor axon guidance	CXCR4|SLIT2
2016	0.0032307	0.017351	2	5	266	14504	regulation of blood volume by renin-angiotensin	AGTR1|AGT
45639	0.0034282	0.018132	3	17	266	14504	positive regulation of myeloid cell differentiation	LIF|INHBA|TNFSF11
2761	0.0034282	0.018132	3	17	266	14504	regulation of myeloid leukocyte differentiation	LIF|INHBA|TNFSF11
9306	0.0034282	0.018132	3	17	266	14504	protein secretion	LTBP2|PCSK5|SCG2
9612	0.0034282	0.018132	3	17	266	14504	response to mechanical stimulus	MGP|COL1A1|MMP14
51239	0.00352	0.018547	11	230	266	14504	regulation of multicellular organismal process	BMP4|AGTR1|TNFSF11|TNC|AGT|SERPINE1|TLR2|MGP|HBEGF|BMP7|PLAU
16032	0.0038454	0.020185	5	57	266	14504	viral reproduction	CCL2|CXCR4|CD81|CCL4|PCSK5
16525	0.0040586	0.021144	3	18	266	14504	negative regulation of angiogenesis	COL4A2|SERPINF1|PF4
1541	0.0040586	0.021144	3	18	266	14504	ovarian follicle development	INHBB|INHBA|MMP14
51046	0.0041762	0.021676	6	83	266	14504	regulation of secretion	INHBB|LIF|INHBA|AGTR1|AGT|FAP
9991	0.0044299	0.022907	6	84	266	14504	response to extracellular stimulus	STC2|CFB|MGP|PCSK9|COL1A1|CP
1764	0.0045395	0.023361	4	37	266	14504	neuron migration	WNT2|CXCR4|MET|RELN
6873	0.0045512	0.023361	11	238	266	14504	cellular ion homeostasis	AGTR1|CCL3|GNA15|CCL2|S1PR1|CXCR4|CXCL13|TAC1|CP|CLDN11|CXCL12
7243	0.0046292	0.023674	12	273	266	14504	protein kinase cascade	IRAK2|WNT5A|FGFR1|CCL2|CXCR4|CD81|MET|PRDX4|TLR2|WNK1|ROR2|SCG2
40007	0.0046949	0.023869	6	85	266	14504	growth	INHBB|BMP4|FGFR1|INHBA|SLC3A2|BMP7
45667	0.0047549	0.023869	3	19	266	14504	regulation of osteoblast differentiation	BMP4|BMP7|SCG2
45649	0.0047875	0.023869	2	6	266	14504	regulation of macrophage differentiation	LIF|INHBA
30299	0.0047875	0.023869	2	6	266	14504	cholesterol absorption	LDLR|FAP
45995	0.0047875	0.023869	2	6	266	14504	regulation of embryonic development	LAMA4|LAMA5
7028	0.0047875	0.023869	2	6	266	14504	cytoplasm organization and biogenesis	LAMB2|ITGA5
51482	0.0047875	0.023869	2	6	266	14504	elevation of cytosolic calcium ion concentration during G-protein signaling, coupled to IP3 second messenger (phospholipase C activating)	AGTR1|S1PR1
45637	0.0050017	0.024848	4	38	266	14504	regulation of myeloid cell differentiation	LIF|INHBA|TNFSF11|PF4
9607	0.0050442	0.024969	12	276	266	14504	response to biotic stimulus	THBD|IFITM1|CCL20|PPBP|ISG15|CXCR4|CFB|TLR2|HSPD1|PTX3|CCL4|CXCL12
55082	0.00515	0.025403	11	242	266	14504	cellular chemical homeostasis	AGTR1|CCL3|GNA15|CCL2|S1PR1|CXCR4|CXCL13|TAC1|CP|CLDN11|CXCL12
7162	0.0054944	0.026937	4	39	266	14504	negative regulation of cell adhesion	CDH13|TGFBI|MMP14|BMP7
3073	0.005519	0.026937	3	20	266	14504	regulation of systemic arterial blood pressure	AGTR1|AGT|PCSK5
17015	0.005519	0.026937	3	20	266	14504	regulation of transforming growth factor beta receptor signaling pathway	HTRA1|ENG|SCG2
1932	0.0063147	0.030576	5	64	266	14504	regulation of protein amino acid phosphorylation	BMP4|LIF|CD81|PDGFRB|SCG2
30500	0.0063526	0.030576	3	21	266	14504	regulation of bone mineralization	BMP4|MGP|BMP7
16338	0.0063526	0.030576	3	21	266	14504	calcium-independent cell-cell adhesion	CLDN5|CLDN1|CLDN11
7223	0.0063526	0.030576	3	21	266	14504	Wnt receptor signaling pathway, calcium modulating pathway	WNT5A|WNT2|ROR2
48010	0.0066216	0.031436	2	7	266	14504	vascular endothelial growth factor receptor signaling pathway	FLT1|FIGF
2763	0.0066216	0.031436	2	7	266	14504	positive regulation of myeloid leukocyte differentiation	LIF|TNFSF11
7217	0.0066216	0.031436	2	7	266	14504	tachykinin signaling pathway	TACR2|TAC1
1991	0.0066216	0.031436	2	7	266	14504	regulation of systemic arterial blood pressure by circulatory renin-angiotensin	AGT|PCSK5
16310	0.0068501	0.03241	23	719	266	14504	phosphorylation	IRAK2|FGFR1|FGFR4|FLT1|CCL2|MET|PRDX4|WNK1|EPHB3|DDR2|EPHB4|EPHB1|EPHA2|EPHB2|EPHA3|WNT2|CXCR4|CD81|TEK|PDGFRA|ROR2|PDGFRB|RELN
42592	0.007037	0.033181	17	477	266	14504	homeostatic process	BMP4|NRP2|GNA15|CCL3|CCL2|LDLR|TAC1|CLDN11|ADIPOQ|CXCL12|TIMP1|AGTR1|S1PR1|CXCR4|CXCL13|PCSK9|CP
43408	0.0071641	0.033553	4	42	266	14504	regulation of MAPKKK cascade	LIF|AGT|TIMP2|SCG2
48545	0.0071641	0.033553	4	42	266	14504	response to steroid hormone stimulus	WNT2|AGT|COL1A1|MMP14
1936	0.0072572	0.033793	3	22	266	14504	regulation of endothelial cell proliferation	WNT2|CDH13|SCG2
51049	0.007264	0.033793	8	153	266	14504	regulation of transport	CDH13|SYT1|PACSIN3|C3|TNC|RAC1|PTX3|ADIPOQ
42327	0.0077872	0.036107	4	43	266	14504	positive regulation of phosphorylation	BMP4|LIF|FAP|CD81
32879	0.0078323	0.036195	8	155	266	14504	regulation of localization	CDH13|SYT1|PACSIN3|C3|TNC|RAC1|PTX3|ADIPOQ
32844	0.0082342	0.037801	3	23	266	14504	regulation of homeostatic process	AGTR1|TNFSF11|AGT
30168	0.0082342	0.037801	3	23	266	14504	platelet activation	VWF|COL3A1|PF4
50801	0.0084225	0.038539	11	259	266	14504	ion homeostasis	AGTR1|CCL3|GNA15|CCL2|S1PR1|CXCR4|CXCL13|TAC1|CP|CLDN11|CXCL12
45923	0.0087225	0.039139	2	8	266	14504	positive regulation of fatty acid metabolic process	AGT|ADIPOQ
50930	0.0087225	0.039139	2	8	266	14504	induction of positive chemotaxis	VEGFA|SCG2
50892	0.0087225	0.039139	2	8	266	14504	intestinal absorption	LDLR|FAP
50766	0.0087225	0.039139	2	8	266	14504	positive regulation of phagocytosis	C3|PTX3
42730	0.0087225	0.039139	2	8	266	14504	fibrinolysis	SERPINE1|PLAU
44241	0.0087225	0.039139	2	8	266	14504	lipid digestion	LDLR|FAP
42692	0.0091381	0.040872	4	45	266	14504	muscle cell differentiation	BMP4|AGT|FAP|ADAM12
19725	0.0095362	0.042515	12	300	266	14504	cellular homeostasis	NRP2|AGTR1|CCL3|GNA15|CCL2|S1PR1|CXCR4|CXCL13|TAC1|CP|CLDN11|CXCL12
165	0.0096872	0.043051	7	129	266	14504	MAPKKK cascade	WNT5A|FGFR1|CXCR4|CD81|MET|ROR2|SCG2
45937	0.0098673	0.043435	4	46	266	14504	positive regulation of phosphate metabolic process	BMP4|LIF|FAP|CD81
10562	0.0098673	0.043435	4	46	266	14504	positive regulation of phosphorus metabolic process	BMP4|LIF|FAP|CD81
46777	0.0098673	0.043435	4	46	266	14504	protein amino acid autophosphorylation	WNT2|MET|PDGFRA|PDGFRB
40008	0.0099551	0.043683	9	195	266	14504	regulation of growth	INHBA|AGTR1|HTRA1|CTGF|IGFBP7|AGT|IGFBP6|IGFBP5|CYR61
45597	0.010301	0.04506	5	72	266	14504	positive regulation of cell differentiation	BMP4|LIF|INHBA|TNFSF11|BMP7
7389	0.010491	0.045746	7	131	266	14504	pattern specification process	BMP4|FLT1|CXCR4|SFRP2|ROR2|RELN|PCSK5
9790	0.010663	0.046352	10	232	266	14504	embryonic development	WNT5A|BMP4|FLT1|THBD|CXCR4|SFRP2|ROR2|FZD3|PCSK5|SLIT2
43542	0.01108	0.047568	2	9	266	14504	endothelial cell migration	CDH13|SCG2
50764	0.01108	0.047568	2	9	266	14504	regulation of phagocytosis	C3|PTX3
45446	0.01108	0.047568	2	9	266	14504	endothelial cell differentiation	S1PR1|AGT
1938	0.01108	0.047568	2	9	266	14504	positive regulation of endothelial cell proliferation	CDH13|SCG2
6796	0.01115	0.047576	26	880	266	14504	phosphate metabolic process	FGFR1|FGFR4|CCL2|PRDX4|EPHB3|EPHB4|DDR2|EPHB1|EPHB2|WNT2|CXCR4|TEK|INPP5D|IRAK2|FLT1|PTPRM|MET|WNK1|PTPRS|EPHA2|EPHA3|CD81|PDGFRA|PDGFRB|ROR2|RELN
6793	0.01115	0.047576	26	880	266	14504	phosphorus metabolic process	FGFR1|FGFR4|CCL2|PRDX4|EPHB3|EPHB4|DDR2|EPHB1|EPHB2|WNT2|CXCR4|TEK|INPP5D|IRAK2|FLT1|PTPRM|MET|WNK1|PTPRS|EPHA2|EPHA3|CD81|PDGFRA|PDGFRB|ROR2|RELN
30278	0.011611	0.049391	3	26	266	14504	regulation of ossification	BMP4|MGP|BMP7
16055	0.011704	0.049635	6	103	266	14504	Wnt receptor signaling pathway	WNT5A|WNT2|SFRP1|SFRP2|ROR2|FZD3
